# Supplementary material for: Rampant historical mitochondrial genome introgression between two species of green pond frogs, Pelophylax nigromaculatus and P. plancyi
Source: BMC Evol Biol. 2010 Jun 29;10:201. doi: 10.1186/1471-2148-10-201 (PMC2909235; doi:10.1186/1471-2148-10-201)
Supplement: Additional file 1 — Aligned cytochrome b sequence data for Pelophylax fukienensis, P. nigromaculatus and P. plancyi. [file 1471-2148-10-201-S1.NEX]

#NEXUS 
[Aligned cytochrome b sequence data for Pelophylax fukienensis, nigromaculatus and plancyi, with identical haplotypes merged. Created by MacClade 4]


BEGIN DATA;
	DIMENSIONS  NTAX=380 NCHAR=1144;
	FORMAT DATATYPE=DNA  MISSING=? GAP=- ;
MATRIX
[                                                                                                                                         10        20        30        40        50        60        70        80        90        100       110       120       130       140       150       160       170       180       190       200       210       220       230       240       250       260       270       280       290       300       310       320       330       340       350       360       370       380       390       400       410       420       430       440       450       460       470       480       490       500       510       520       530       540       550       560       570       580       590       600       610       620       630       640       650       660       670       680       690       700       710       720       730       740       750       760       770       780       790       800       810       820       830       840       850       860       870       880       890       900       910       920       930       940       950       960       970       980       990       1000      1010      1020      1030      1040      1050      1060      1070      1080      1090      1100      1110      1120      1130      1140 ]
[                                                                                                                                         .         .         .         .         .         .         .         .         .         .         .         .         .         .         .         .         .         .         .         .         .         .         .         .         .         .         .         .         .         .         .         .         .         .         .         .         .         .         .         .         .         .         .         .         .         .         .         .         .         .         .         .         .         .         .         .         .         .         .         .         .         .         .         .         .         .         .         .         .         .         .         .         .         .         .         .         .         .         .         .         .         .         .         .         .         .         .         .         .         .         .         .         .         .         .         .         .         .         .         .         .         .         .         .         .         .         .         .         .         .         .         .         .         .    ]

Rana_saharicaDQ474177                                    NNNNNNNNNNNNNNNNNNNNNNNNNNNNNNNNNNNNNNNNNNNNNNNNNNNNNNNNNNNNNNNNNNNNNNNNNNNNNNNNNNNNNNNNNNNNNNNNNNNNNNNNNNNNNNNNNNNNNNNNNNNNNNNNNNNNNNNNNNNNNNCtGGCtTATTcTTgGCcATaCAtTActCAGCTGAtACaTCaCTaGCATatTCATCtGTaGCTCAtATcTGcCGAGACGTaAAtAACGGaTGAcTcCTCCGCAAcCTCCAcGCCAAtGGTGCaTCcTTCTTTTTcATCTGCATtTACTTCCACATCGGgCGAGctCTc-TACTAcGGtTCtTACCTcTAtAAAGAAACATGAAAcAatGGtGTtATCCTCCTaaTcCTAGTTATAGCCACAGCCTTcGTtGGCTAtGTcCTtCCgTGaGGgCAgATATCATTCTGAGGcGCCACaGTaATCACtAAtCTtCTaTCAGCcaCCCCCTAtgTcGGCTCCGAtCTaGTCCAATGAATCTGAGGCGGATTTTCaGTtGAtAACGCtACcCTcACCCGcTTCTTtACATTtcACTTcATCCTtCccTTTATTATcGCAGCCgCAAGCaTAATCCACCTtcTcTTtCTCCACCAAACaGGATCtTCtAACCCcACcGGCaTtAACTCtAAtCTcGAcAAAaNNNNNNNNNNNNNNNNNNNNNNNNNNNNNNNNNNNNNNNNNNNNNNNNNNNNNNNNNNNNNNNNNNNNNNNNNNNNNNNNNNNNNNNNNNNNNNNNNNNNNNNNNNNNNNNNNNNNNNNNNNNNNNNNNNNNNNNNNNNNNNNNNNNNNNNNNNNNNNNNNNNNNNNNNNNNNNNNNNNNNNNNNNNNNNNNNNNNNNNNNNNNNNNNNNNNNNNNNNNNNNNNNNNNNNNNNNNNNNNNNNNNNNNNNNNNNNNNNNNNNNNNNNNNNNNNNNNNNNNNNNNNNNNNNNNNNNNNNNNNNNNNNNNNNNNNNNNNNNNNNNNNNNNNNNNNNNNNNNNNNNNNNNNNNNNNNNNNNNNNNNNNNNNNNNNNNNNNNNNNNNNNNNNNNNNNNNNNNNNNNNNNNNNNNNNNNNNNNNNNNNNNNNNNNNNNNNNNNNNNNNNNNNNNNNNNNNNNNNNNNNNNNNNNNNNNNNNNNNNNNNNNNNNN   [1143]
Rana_lessonaeEU047779                                    NNNNNNNNNNNNNNNNNNNNNNNNNNNNNNNNNNNNNNNNNNNNNNNNNNNNNNNNNNNNNNNNNNNNNNNNNNNNNNNNNNNNNNNTCactATGAAAcTTcGGtTCtCTcCTAggAGTcTGCCTAATcGCCCAAATCGCaACaGGttTATTTcTAGCaATaCACTAcACAGCTGACACaTCCCTtGCATTtTCATCtGTgGCcCACATcTGcCGAGAtGTaAgtAACGGCTGAcTtCTCCGaAATCTaCATGCtAACGGcGCaTCcTTCTTcTTTATtTGCATCTACcTtCACATCGGACGAGGcCTa-TAtTAcGGCTCtTACCTaTACAAAGAgACATGAAAcATtGGtGTAgTtCTtCTaCTctTAGTaATAGCtACAGCCTTTGTcGGtTAtGTcCTtCCtTGGGGtCAAATATCATTtTGAGGcGCCACaGTaATtACcAACCTCCTaTCAGCcGCCCCCTACgTaGGCaCtGACCTaGTCCAATGAATCTGgGGgGGtTTTTCaGTtGACAACGCCACcCTcACCCGATTCTTtACATTCcACTTTATCCTCCccTTTATTATcGCAGCCgCAAGCaTAATtCAtCTccTgTTCCTtCACCAAACaGGgTCCTCtAACCCcACcGGaCTtAACTCtAAtCTAGAcAAAaTCaCCTTCCACCCcTACTTcTCCTaCAAaGAtCTtcTAGGCTTcgccATTaTNNNNNNNNNNNNNNNNNNNNNNNNNNNNNNNNNNNNNNNNNNNNNNNNNNNNNNNNNNNNNNNNNNNNNNNNNNNNNNNNNNNNNNNNNNNNNNNNNNNNNNNNNNNNNNNNNNNNNNNNNNNNNNNNNNNNNNNNNNNNNNNNNNNNNNNNNNNNNNNNNNNNNNNNNNNNNNNNNNNNNNNNNNNNNNNNNNNNNNNNNNNNNNNNNNNNNNNNNNNNNNNNNNNNNNNNNNNNNNNNNNNNNNNNNNNNNNNNNNNNNNNNNNNNNNNNNNNNNNNNNNNNNNNNNNNNNNNNNNNNNNNNNNNNNNNNNNNNNNNNNNNNNNNNNNNNNNNNNNNNNNNNNNNNNNNNNNNNNNNNNNNNNNNNNNNNNNNNNNNNNNNNNNNNNNNNNNNNNNNNNNNNNNNNNNNNNNNNNNNNNNNNNNNNNNNNNNNN   [1143]
porosaAB029938_AB036402joint                                    NNNNNNNNNNNNNNNNNNNNNNNNNNNNNNNNNNNNNNNNNNNNNNNNNNNNNNNNNNNNNNNNNNNNNNNNNNNNNNNNNNNNNNNNNNNNNNNNNNNNNNNNNNNNCTcCTcgggGTcTGCtTAATTGCCCAAATCGtcACCGGCtTATTccTAGCcATGCAtTAcACAGCcGACACaTCCCTtGCgTTtTCATCcaTTGCcCAtATcTGcCGAGACGTtAAtAACGGCTGAcTcCTaCGaAAcCTtCATGCCAACGGcGCaTCTTTCTTcTTcATCTGCATCTACTTCCACATtGGACGAGGcCTa-TACTAcGGCTCCTACCTcTAtAAAGAAACcTGAAAcATtGGtGTtgTtCTaCTaCTctTAGTcATAGCCACtGCCTTTGTAGGCTAtGTcCTCCCCTGaGGCCAAATATCcTTCTGAGGcGCCACaGTcATtACtAAtCTtCTaTCAGCTGCCCCCTACATcGGCcCaGAtCTaGTtCAATGAATtTGAGGgGGcTTcTCaGTAGAtAAtGCCACcCTcACCCGgTTCTTtACATTtcACTTTATCCTCCccTTTATcATTGCAGCggtAAGCaTAATtCACCTccTcTTtCTtCACCAAACcGGATCCTCtAACCCAACaGGatTAAACTCCNNNNNNNNNNNNNNNNNNNNNNNNNNNNNNNNNNNNNNNNNNNNNNNNNNNNNNNNNgTTATTaTAtTAGGgGCCCTaGCctctcTcTCcACCTTtGCcCCcAACCTgCTcGGaGACCCAGACAACTTcACACCaGCgAaCCCaCTtgtCACaCCaCCcCATATTAAGCCaGAaTGaTATTTtCTtTTcGCCTACGCCATTCTtCGCTCAATcCctAAcAAACTAGGAGGcGTCCTaGCCCTcCTtCTCTCAATTATAGTcCTtTTCCTTATgCCcATcAtCCAtACaTCTAAACTACGCTCccTgATgTTCCGCCCTAtCGCaAAAaCcTTCTTCTGAGCcCTaATTGCCAACACagccATtCTcACaTGAATcGGcGGtCAgCCgGTTGAAGACCCaTTTATcaCcATtGGCCAAATcGCCTCCGGACTtTAtTTTcTtATCTTtGTCCTTcTTATCCCatCACTAGGaCTCCTgGAaAACAAgCTcCTcAAAgTtTAa   [1143]
'SC 3048+SC 3073+YC 4884+YC 4886+YC 4890+YC 4891+YC 4893+YC 4896+YC 4903+ZJJ 5355+ZJJ 5359+ZJJ 5361+ZJJ 5362+ZJJ 5363+...'       NNNNNNNNNNNNNNNNNNNNNNNNNNNNNNNNNNNNNNNNNNNNNNNNNNNNNNNNNNNNNNNNNNNNNNNNNNNNNNNNNNNNNNNNNNNNNNNNNNNNNNNNNNNNNNNNNNNNNNNNNNNNNNATTGCCCAAATCGCCACCGGCTTATTCCTAGCCATGCACTATACAGCCGATACATCCCTTGCATTCTCATCTATTGCTCACATCTGCCGAGATGTTAATAACGGCTGACTCCTACGAAACCTTCACGCCAACGGCGCATCTTTTTTCTTTATCTGCATCTACTTCCACATTGGCCGGGGTCTT-TACTATGGCTCCTACCTCTACAAAGAAACCTGAAACATTGGCGTCATCCTGTTGTTCCTAGTCATAGCCACCGCCTTTGTAGGCTATGTCCTCCCTTGAGGGCAAATATCTTTCTGAGGCGCCACAGTCATTACCAATCTCCTATCAGCCGCCCCCTACATCGGCCCAGACCTAGTTCAATGAATCTGAGGAGGCTTCTCAGTAGACAACGCCACCCTCACCCGTTTCTTTACATTTCACTTCATTCTCCCCTTTATTATTGCAGCAGCAAGTATGATTCACCTACTCTTTCTTCACCAAACTGGGTCCTCTAACCCAACAGGACTAAATTCTAACCTAGACAAAGTCTCTTTTCACCCCTACTTCTCATACAAGGACCTCCTCGGATTTGTTATTATGCTAGGTGCCCTAGCCTCTCTCTCCACCTTCGCCCCTAACCTGCTTGGGGACCCAGACAATTTTACACCAGCTAACCCACTCGTCACACCCCCACACATTAAGCCAGAATGATACTTCCTTTTCGCCTACGCCATCNNNNNNNNNNNNNNNNNNNNNNNNNNNNNNNNNNNNNNNNNNNNNNNNNNNNNNNNNNNNNNNNNNNNNNNNNNNNNNNNNNNNNNNNNNNNNNNNNNNNNNNNNNNNNNNNNNNNNNNNNNNNNNNNNNNNNNNNNNNNNNNNNNNNNNNNNNNNNNNNNNNNNNNNNNNNNNNNNNNNNNNNNNNNNNNNNNNNNNNNNNNNNNNNNNNNNNNNNNNNNNNNNNNNNNNNNNNNNNNNNNNNNNNNNNNNNNNNNNNNNNNNNNNNNNNNNNNNNNNNNNNNNNNNNNNNNNNNNNNN   [1143]
'XF 4850+XF 4851+XF 4854+XF 4856+XF 4857+XF 4861+XF 4862+XF 4863+XF 4866+XF 4869+XF 4870+XF 4871+XF 4872+XF 4873+XF 4877+...'    NNNNNNNNNNNNNNNNNNNNNNNNNNNNNNNNNNNNNNNNNNNNNNNNNNNNNNNNNNNNNNNNNNNNNNNNNNNNNNNNNNNNNNNNNNNNNNNNNNNNNNNNNNNNNNNNNNNNNNNNNNNNNNATTGCCCAAATCGCCACCGGCTTATTCCTAGCCATGCACTATACAGCCGATACATCCCTTGCATTCTCATCTATTGCTCACATCTGCCGAGATGTCAATAATGGCTGACTCCTACGAAACCTTCACGCCAACGGCGCATCTTTTTTCTTTATCTGCATCTACTTCCACATTGGCCGGGGTCTT-TACTATGGCTCCTACCTCTACAAAGAAACCTGAAACATTGGCGTCATCCTGTTGTTCCTAGTCATAGCCACCGCCTTTGTAGGCTATGTCCTCCCTTGAGGACAAATATCTTTCTGAGGCGCCACAGTCATTACCAATCTCCTATCAGCCGCCCCCTACATTGGCCCAGACCTAGTTCAATGAATCTGAGGAGGCTTCTCAGTAGACAACGCCACCCTCACCCGTTTCTTTACATTTCACTTCATTCTCCCCTTTATTATTGCAGCAGCAAGTATGATTCACCTACTCTTTCTTCACCAAACTGGGTCCTCTAACCCAACAGGACTAAATTCTAACCTAGACAAAGTCTCTTTTCACCCCTACTTCTCATACAAGGACCTCCTCGGATTTGTTATTATGCTAGGTGCCCTAGCCTCTCTCTCCACCTTCGCCCCTAACCTGCTTGGGGACCCAGACAATTTTACACCAGCTAACCCACTCGTCACACCCCCCCACATTAAGCCAGAATGATACTTCCTTTTCGCCTACGCCATCNNNNNNNNNNNNNNNNNNNNNNNNNNNNNNNNNNNNNNNNNNNNNNNNNNNNNNNNNNNNNNNNNNNNNNNNNNNNNNNNNNNNNNNNNNNNNNNNNNNNNNNNNNNNNNNNNNNNNNNNNNNNNNNNNNNNNNNNNNNNNNNNNNNNNNNNNNNNNNNNNNNNNNNNNNNNNNNNNNNNNNNNNNNNNNNNNNNNNNNNNNNNNNNNNNNNNNNNNNNNNNNNNNNNNNNNNNNNNNNNNNNNNNNNNNNNNNNNNNNNNNNNNNNNNNNNNNNNNNNNNNNNNNNNNNNNNNNNNNNN   [1143]
'XF 4852+XF 4860'                                    NNNNNNNNNNNNNNNNNNNNNNNNNNNNNNNNNNNNNNNNNNNNNNNNNNNNNNNNNNNNNNNNNNNNNNNNNNNNNNNNNNNNNNNNNNNNNNNNNNNNNNNNNNNNNNNNNNNNNNNNNNNNNNATTGCCCAAATCGCCACCGGCTTATTCCTAGCCATGCACTATACAGCCGATACATCCCTTGCATTCTCATCTATTGCCCACATCTGCCGAGATGTTAATAACGGCTGACTCCTACGAAACCTTCACGCCAACGGCGCATCTTTTTTCTTTATCTGCATCTACTTCCACATTGGCCGGGGTCTT-TACTATGGCTCCTACCTCTACAAAGAAACCTGAAACATTGGCGTCATCCTGTTGTTCCTAGTCATAGCCACCGCCTTTGTAGGCTATGTCCTCCCTTGAGGGCAAATATCTTTCTGAGGCGCCACAGTCATTACCAATCTCCTATCAGCCGCCCCCTACATCGGCCCAGACCTAGTTCAATGAATTTGAGGAGGCTTCTCAGTAGACAACGCCACCCTCACCCGTTTCTTTACATTCCACTTCATTCTCCCCTTTATTATTGCAGCAGCAAGTATGATCCACCTACTCTTTCTTCACCAAACTGGGTCCTCTAACCCAACAGGACTAAATTCTAACCTAGATAAAGTCTCTTTTCACCCCTACTTCTCATATAAGGACCTCCTCGGATTTGTTATTATGTTAGGCGCCCTAGCCTCTCTCTCCACCTTCGCCCCTAACCTGCTTGGAGACCCAGACAATTTTACACCAGCTAACCCACTCGTTACACCCCCCCACATTAAGCCAGAATGATACTTCCTTTTCGCCTACGCCATCNNNNNNNNNNNNNNNNNNNNNNNNNNNNNNNNNNNNNNNNNNNNNNNNNNNNNNNNNNNNNNNNNNNNNNNNNNNNNNNNNNNNNNNNNNNNNNNNNNNNNNNNNNNNNNNNNNNNNNNNNNNNNNNNNNNNNNNNNNNNNNNNNNNNNNNNNNNNNNNNNNNNNNNNNNNNNNNNNNNNNNNNNNNNNNNNNNNNNNNNNNNNNNNNNNNNNNNNNNNNNNNNNNNNNNNNNNNNNNNNNNNNNNNNNNNNNNNNNNNNNNNNNNNNNNNNNNNNNNNNNNNNNNNNNNNNNNNNNNNN   [1143]
XF_4858                                    NNNNNNNNNNNNNNNNNNNNNNNNNNNNNNNNNNNNNNNNNNNNNNNNNNNNNNNNNNNNNNNNNNNNNNNNNNNNNNNNNNNNNNNNNNNNNNNNNNNNNNNNNNNNNNNNNNNNNNNNNNNNNNAATTCCCAAATCGCCACCGGCTTATTCCTAGCCATGCACTATACAGCCGATACATCCCTTGCATTCTCATCTATTGCTCACATCTGCCGAGATGTCAATAATGGCTGACTCCTACGAAACCTTCACGCCAACGGCGCATCTTTTTTCTTTATCTGCATCTACTTCCACATTGGCCGGGGTCTT-TACTATGGCTCCTACCTCTACAAAGAAACCTGAAACATTGGCGTCATCCTGTTGTTCCTAGTCATAGCCACCGCCTTTGTAGGCTATGTCCTCCCTTGAGGACAAATATCTTTCTGAGGCGCCACAGTCATTACCAATCTCCTATCAGCCGCCCCCTACATTGGCCCAGACCTAGTTCAATGAATCTGAGGAGGCTTCTCAGTAGACAACGCCACCCTCACCCGTTTCTTTACATTTCACTTCATTCTCCCCTTTATTATTGCAGCAGCAAGTATGATTCACCTACTCTTTCTTCACCAAACTGGGTCCTCTAACCCAACAGGACTAAATTCTAACCTAGACAAAGTCTCTTTTCACCCCTACTTCTCATACAAGGACCTCCTCGGATTTGTTATTATGCTAGGTGCCCTAGCCTCTCTCTCCACCTTCGCCCCTAACCTGCTTGGGGACCCAGACAATTTTACACCAGCTAACCCACTCGTCACACCCCCCCACATTAAGCCAGAATGATACTTCCTTTTCGCCTACGCCATCNNNNNNNNNNNNNNNNNNNNNNNNNNNNNNNNNNNNNNNNNNNNNNNNNNNNNNNNNNNNNNNNNNNNNNNNNNNNNNNNNNNNNNNNNNNNNNNNNNNNNNNNNNNNNNNNNNNNNNNNNNNNNNNNNNNNNNNNNNNNNNNNNNNNNNNNNNNNNNNNNNNNNNNNNNNNNNNNNNNNNNNNNNNNNNNNNNNNNNNNNNNNNNNNNNNNNNNNNNNNNNNNNNNNNNNNNNNNNNNNNNNNNNNNNNNNNNNNNNNNNNNNNNNNNNNNNNNNNNNNNNNNNNNNNNNNNNNNNNNN   [1143]
XF_4859                                    NNNNNNNNNNNNNNNNNNNNNNNNNNNNNNNNNNNNNNNNNNNNNNNNNNNNNNNNNNNNNNNNNNNNNNNNNNNNNNNNNNNNNNNNNNNNNNNNNNNNNNNNNNNNNNNNNNNNNNNNNNNNNNATTGCCCAAATCGCCACCGGCTTATTCCTAGCCATGCACTATACAGCCGATACATCCCTTGCATTCTCATCTATTGCTCACATCTGCCGAGATGTTAATAACGGCTGACTCCTACGAAACCTTCACGCCAACGGCGCATCTTTTTTCTTTATCTGCATCTACTTCCACATTGGCCGGGGTCTT-TACTATGGCTCCTACCTCTACAAAGAAACCTGAAACATTGGCGTCATCCTGTTGTTCCTAGTCATAGCCACCGCCTTTGTAGGCTATGTCCTCCCTTGAGGGCAAATATCTTTCTGAGGCGCCACAGTCATTACCAATCTCCTATCAGCCGCCCCCTACATCGGCCCAGACCTAGTTCAATGAATCTGAGGAGGCTTCTCAGTAGACAACGCCACCCTCACCCGTTTCTTTACATTTCACTTCATTCTCCCCTTTATTATTGCAGCAGCAAGTATGATTCACCTACTCTTTCTTCACCAAACTGGGTCCTCTAACCCAACAGGACTAAATTCTAACCTAGACAAAGTCTCTTTTCACCCCTACTTCTCATACAAGGACCTCCTCGGATTTGTTATTATGCTAGGTACCCTAGCCTCTCTCTCCACCTTCGCCCCTAACCTGCTTGGGGACCCAGACAATTTTACACCAGCTAACCCACTCGTCACACCCCCCCACATTAAGCCAGAATGATACTTCCTTTTCGCCTACGCCATCNNNNNNNNNNNNNNNNNNNNNNNNNNNNNNNNNNNNNNNNNNNNNNNNNNNNNNNNNNNNNNNNNNNNNNNNNNNNNNNNNNNNNNNNNNNNNNNNNNNNNNNNNNNNNNNNNNNNNNNNNNNNNNNNNNNNNNNNNNNNNNNNNNNNNNNNNNNNNNNNNNNNNNNNNNNNNNNNNNNNNNNNNNNNNNNNNNNNNNNNNNNNNNNNNNNNNNNNNNNNNNNNNNNNNNNNNNNNNNNNNNNNNNNNNNNNNNNNNNNNNNNNNNNNNNNNNNNNNNNNNNNNNNNNNNNNNNNNNNNN   [1143]
'XF 4864+XF 4865'                                    NNNNNNNNNNNNNNNNNNNNNNNNNNNNNNNNNNNNNNNNNNNNNNNNNNNNNNNNNNNNNNNNNNNNNNNNNNNNNNNNNNNNNNNNNNNNNNNNNNNNNNNNNNNNNNNNNNNNNNNNNNNNNNATTGCCCAAATCGCCACCGGCTTATTCCTAGCCATGCACTATACAGCCGATACATCCCTTGCATTCTCATCTATTGCTCACATCTGCCGAGATGTCAATAACGGCTGACTCCTACGAAACCTTCACGCCAACGGCGCATCTTTTTTCTTTATCTGCATCTACTTCCACATTGGCCGGGGTCTT-TACTATGGCTCCTACCTCTACAAAGAAACCTGAAACATTGGCGTCATCCTGTTGTTCCTAGTCATAGCCACCGCCTTTGTAGGCTATGTCCTTCCTTGAGGACAAATATCTTTCTGAGGCGCCACAGTCATTACCAATCTCCTATCAGCCGCCCCCTACATCGGCCCAGACCTAGTTCAATGAATCTGAGGAGGCTTCTCAGTAGACAACGCCACCCTCACCCGTTTCTTCACATTTCACTTCATTCTCCCCTTTATTATTGCAGCAGCAAGTATGATTCACCTACTCTTTCTTCACCAAACTGGGTCCTCTAACCCAACAGGACTAAATTCTAACCTAGACAAAGTCTCTTTTCACCCCTACTTCTCATACAAGGACCTCCTCGGATTTGTTATTATGTTAGGTGCCCTAGCCTCTCTCTCCACCTTCGCCCCTAACCTGCTTGGGGACCCAGACAATTTTACACCAGCTAACCCACTCGTCACACCCCCCCACATTAAGCCAGAATGATACTTCCTTTTCGCCTACGCCATCNNNNNNNNNNNNNNNNNNNNNNNNNNNNNNNNNNNNNNNNNNNNNNNNNNNNNNNNNNNNNNNNNNNNNNNNNNNNNNNNNNNNNNNNNNNNNNNNNNNNNNNNNNNNNNNNNNNNNNNNNNNNNNNNNNNNNNNNNNNNNNNNNNNNNNNNNNNNNNNNNNNNNNNNNNNNNNNNNNNNNNNNNNNNNNNNNNNNNNNNNNNNNNNNNNNNNNNNNNNNNNNNNNNNNNNNNNNNNNNNNNNNNNNNNNNNNNNNNNNNNNNNNNNNNNNNNNNNNNNNNNNNNNNNNNNNNNNNNNNN   [1143]
'XF 4868+XF 4876+XF 4881+TA 4975'                                    NNNNNNNNNNNNNNNNNNNNNNNNNNNNNNNNNNNNNNNNNNNNNNNNNNNNNNNNNNNNNNNNNNNNNNNNNNNNNNNNNNNNNNNNNNNNNNNNNNNNNNNNNNNNNNNNNNNNNNNNNNNNNNATTGCCCAAATCGCCACCGGCTTATTCCTAGCCATGCACTATACAGCCGATACATCCCTTGCATTCTCATCTATTGCTCACATCTGCCGAGATGTCAATAACGGCTGACTCCTACGAAACCTTCACGCCAACGGCGCATCTTTTTTCTTTATCTGCATCTACTTCCACATTGGCCGGGGTCTT-TACTATGGCTCCTACCTCTACAAAGAAACCTGAAACATTGGCGTCATCCTGTTGTTCCTAGTCATAGCCACCGCCTTTGTAGGCTATGTCCTTCCTTGAGGACAAATATCTTTCTGAGGCGCCACAGTCATTACCAATCTCCTATCAGCCGCCCCCTACATCGGCCCAGACCTAGTTCAATGAATCTGAGGAGGCTTCTCAGTAGACAACGCCACCCTCACCCGTTTCTTTACATTTCACTTCATTCTCCCCTTTATTATTGCAGCAGCAAGTATGATTCACCTACTCTTTCTTCACCAAACTGGGTCCTCTAACCCAACAGGACTAAATTCTAACCTAGACAAAGTCTCTTTTCACCCCTACTTCTCATACAAGGACCTCCTCGGATTTGTTATTATGTTAGGTGCCCTAGCCTCTCTCTCCACCTTCGCCCCTAACCTGCTTGGGGACCCAGACAATTTTACACCAGCTAACCCACTCGTCACACCCCCCCACATTAAGCCAGAATGATACTTCCTTTTCGCCTACGCCATCNNNNNNNNNNNNNNNNNNNNNNNNNNNNNNNNNNNNNNNNNNNNNNNNNNNNNNNNNNNNNNNNNNNNNNNNNNNNNNNNNNNNNNNNNNNNNNNNNNNNNNNNNNNNNNNNNNNNNNNNNNNNNNNNNNNNNNNNNNNNNNNNNNNNNNNNNNNNNNNNNNNNNNNNNNNNNNNNNNNNNNNNNNNNNNNNNNNNNNNNNNNNNNNNNNNNNNNNNNNNNNNNNNNNNNNNNNNNNNNNNNNNNNNNNNNNNNNNNNNNNNNNNNNNNNNNNNNNNNNNNNNNNNNNNNNNNNNNNNNN   [1143]
XF_4882                                    NNNNNNNNNNNNNNNNNNNNNNNNNNNNNNNNNNNNNNNNNNNNNNNNNNNNNNNNNNNNNNNNNNNNNNNNNNNNNNNNNNNNNNNNNNNNNNNNNNNNNNNNNNNNNNNNNNNNNNNNNNNNNNATTGCCCAAATCGCCACCGGCTTATTCCTAGCCATGCACTATACAGCCGATACATCCCTTGCATTCTCATCTATTGCTCACATCTGCCGAGATGTCAATAATGGCTGACTCCTACGAAACCTTCACGCCAACGGCGCATCTTTTTTCTTTATCTGCATCTACTTCCACATTGGCCGGGGTCTT-TACTATGGCTCCTACCTCTACAAAGAAACCTGAAACATTGGCGTCATCCTGTTGTTCCTAGTCATAGCCACCGCCTTTGTAGGCTATGTCCTCCCTTGAGGACAAATATCTTTCTGAGGCGCCACAGTCATTACCAATCTCCTATCAGCCGCCCCCTACATCGGCCCAGACCTAGTTCAATGAATCTGAGGAGGCTTCTCAGTAGACAACGCCACCCTCACCCGTTTCTTTACATTTCACTTCATTCTCCCCTTTATTATTGCAGCAGCAAGTATGATTCACCTACTCTTTCTTCACCAAACTGGGTCCTCTAACCCAACAGGACTAAATTCTAACCTAGACAAAGTCTCTTTTCACCCCTACTTCTCATACAAGGACCTCCTCGGATTTGTTATTATGCTAGGTGCCCTAGCCTCTCTCTCCACCTTCGCCCCTAACCTGCTTGGGGACCCAGACAATTTTACACCAGCTAACCCACTCGTCACACCCCCCCACATTAAGCCAGAATGATACTTCCTTTTCGCCTACGCCATCNNNNNNNNNNNNNNNNNNNNNNNNNNNNNNNNNNNNNNNNNNNNNNNNNNNNNNNNNNNNNNNNNNNNNNNNNNNNNNNNNNNNNNNNNNNNNNNNNNNNNNNNNNNNNNNNNNNNNNNNNNNNNNNNNNNNNNNNNNNNNNNNNNNNNNNNNNNNNNNNNNNNNNNNNNNNNNNNNNNNNNNNNNNNNNNNNNNNNNNNNNNNNNNNNNNNNNNNNNNNNNNNNNNNNNNNNNNNNNNNNNNNNNNNNNNNNNNNNNNNNNNNNNNNNNNNNNNNNNNNNNNNNNNNNNNNNNNNNNNN   [1143]
YC_4885                                    NNNNNNNNNNNNNNNNNNNNNNNNNNNNNNNNNNNNNNNNNNNNNNNNNNNNNNNNNNNNNNNNNNNNNNNNNNNNNNNNNNNNNNNNNNNNNNNNNNNNNNNNNNNNNNNNNNNNNNNNNNNNNNATTGCCCAAATCGCCACCGGCTTGTTCCTAGCCATGCATTACACAGCCGATACATCCCTTGCATTCTCATCTATTGCTCACATCTGCCGAGATGTGAATAACGGCTGACTCCTACGTAACCTTCACGCCAACGGCGCATCTTTTTTCTTTATCTGCATCTACTTCCACATTGGCCGAGGTCTT-TACTATGGCTCCTATCTCTACAAAGAAACCTGAAACATTGGCGTCATTTTGTTGTTCCTAGTCATAGCCACCGCCTTTGTGGGCTATGTCCTCCCTTGAGGTCAAATATCCTTCTGAGGCGCCACAGTCATTACCAATCTCCTATCAGCCGCTCCCTACATCGGCCCAGACCTAGTTCAATGAATCTGAGGAGGCTTCTCAGTAGACAACGCCACCCTCACCCGTTTCTTTACATTTCACTTCATTCTCCCCTTTATCATTGCAGCAGCAAGTATGATCCACCTTCTGTTTCTTCACCAAACTGGGTCCTCTAACCCAACAGGACTAAATTCTAACCTAGACAAAGTCTCTTTTCACCCCTACTTCTCCTACAAAGACCTCCTCGGATTTGTTATTATGTTGGGCGCCCTAGCCTCTCTCTCCACCTTCGCCCCTAACCTGCTTGGAGACCCAGACAATTTTACACCGGCTAACCCACTCGTTACACCCCCCCACATTAAGCCAGAATGATACTTCCTTTTCGCCTACGCCATCNNNNNNNNNNNNNNNNNNNNNNNNNNNNNNNNNNNNNNNNNNNNNNNNNNNNNNNNNNNNNNNNNNNNNNNNNNNNNNNNNNNNNNNNNNNNNNNNNNNNNNNNNNNNNNNNNNNNNNNNNNNNNNNNNNNNNNNNNNNNNNNNNNNNNNNNNNNNNNNNNNNNNNNNNNNNNNNNNNNNNNNNNNNNNNNNNNNNNNNNNNNNNNNNNNNNNNNNNNNNNNNNNNNNNNNNNNNNNNNNNNNNNNNNNNNNNNNNNNNNNNNNNNNNNNNNNNNNNNNNNNNNNNNNNNNNNNNNNNNN   [1143]
YC_4887                                    NNNNNNNNNNNNNNNNNNNNNNNNNNNNNNNNNNNNNNNNNNNNNNNNNNNNNNNNNNNNNNNNNNNNNNNNNNNNNNNNNNNNNNNNNNNNNNNNNNNNNNNNNNNNNNNNNNNNNNNNNNNNNNATTGCCCAAATCGCCACCGGCTTATTCCTAGCCATGCACTATACAGCCGATACATCCCTTGCATTCTCATCTATTGCTCACATCTGCCGAGATGTTAATAACGGCTGACTCCTACGAAACCTTCACGCCAACGGCGCATCTTTTTTCTTTATCTGCATCTACTTCCACATTGGCCGGGGTCTT-TACTATGGCTCCTACCTCTACAAAGAAACCTGAAACATTGGCGTCATCCTGTTGTTCCTAGTCATAGCCACCGCCTTTGTAGGCTATGTCCTCCCTTGAGGGCAAATATCTTTCTGAGGCGCCACAGTCATTACCAATCTCCTATCAGCCGCCCCCTACATCGGCCCAGACCTAGTTCAATGAATCTGAGGAGGCTTCTCAGTAGACAACGCCACCCTCACCCGTTTCTTTACATTTCACTTCATTCTCCCCTTTATTATTGCAGCAGCAAGTATGATTCACCTACTCTTTCTTCACCAAACTGGGTCCTCTAACCCAACAGGACTAAATTCTAACCTAGACAAAGTCTCTTTTCACCCCTACTTCTCATACAAGGACCTCCTCGGATTTGTTATTATGCTAGGTGCCCTAGCCTCTCTCTCCACCTTCGCCCCTAACCTGCTTGGAGACCCAGACAATTTTACACCAGCTAACCCACTCGTCACACCCCCACACATTAAGCCAGAATGATACTTCCTTTTCGCCTACGCCATCNNNNNNNNNNNNNNNNNNNNNNNNNNNNNNNNNNNNNNNNNNNNNNNNNNNNNNNNNNNNNNNNNNNNNNNNNNNNNNNNNNNNNNNNNNNNNNNNNNNNNNNNNNNNNNNNNNNNNNNNNNNNNNNNNNNNNNNNNNNNNNNNNNNNNNNNNNNNNNNNNNNNNNNNNNNNNNNNNNNNNNNNNNNNNNNNNNNNNNNNNNNNNNNNNNNNNNNNNNNNNNNNNNNNNNNNNNNNNNNNNNNNNNNNNNNNNNNNNNNNNNNNNNNNNNNNNNNNNNNNNNNNNNNNNNNNNNNNNNNN   [1143]
YC_4888                                    NNNNNNNNNNNNNNNNNNNNNNNNNNNNNNNNNNNNNNNNNNNNNNNNNNNNNNNNNNNNNNNNNNNNNNNNNNNNNNNNNNNNNNNNNNNNNNNNNNNNNNNNNNNNNNNNNNNNNNNNNNNNNNACTGCCCAAATCGCCACCGGCTTATTCCTAGCCATGCACTATACAGCCGATACATCCCTTGCATTCTCATCTATTGCTCACATCTGCCGAGATGTTAATAACGGCTGACTCCTACGAAACCTTCACGCCAACGGCGCATCTTTTTTCTTTATCTGCATCTACTTCCACATTGGCCGGGGTCTT-TACTATGGCTCCTACCTCTACAAAGAAACCTGAAACATTGGCGTCATCCTGTTGTTCCTAGTCATAGCCACCGCCTTTGTAGGCTATGTCCTCCCTTGAGGGCAAATATCTTTCTGAGGCGCCACAGTCATTACCAATCTCCTATCAGCCGCCCCCTACATCGGCCCAGACCTAGTTCAATGAATCTGAGGAGGCTTCTCAGTAGACAACGCCACCCTCACCCGTTTCTTTACATTTCACTTCATTCTCCCCTTTATTATTGCAGCAGCAAGTATGATTCACCTACTCTTTCTTCACCAAACTGGGTCCTCTAACCCAACAGGACTAAATTCTAACCTAGACAAAGTCTCTTTTCACCCCTACTTCTCATACAAGGACCTCCTCGGATTTGTTATTATGCTAGGTGCCCTAGCCTCTCTCTCCACCTTCGCCCCTAACCTGCTTGGGGACCCAGACAATTTTACACCAGCTAACCCACTCGTCACACCCCCACACATTAAGCCAGAATGATACTTCCTTTTCGCCTACGCCATCNNNNNNNNNNNNNNNNNNNNNNNNNNNNNNNNNNNNNNNNNNNNNNNNNNNNNNNNNNNNNNNNNNNNNNNNNNNNNNNNNNNNNNNNNNNNNNNNNNNNNNNNNNNNNNNNNNNNNNNNNNNNNNNNNNNNNNNNNNNNNNNNNNNNNNNNNNNNNNNNNNNNNNNNNNNNNNNNNNNNNNNNNNNNNNNNNNNNNNNNNNNNNNNNNNNNNNNNNNNNNNNNNNNNNNNNNNNNNNNNNNNNNNNNNNNNNNNNNNNNNNNNNNNNNNNNNNNNNNNNNNNNNNNNNNNNNNNNNNNN   [1143]
'YC 4889+LQ002'                                    NNNNNNNNNNNNNNNNNNNNNNNNNNNNNNNNNNNNNNNNNNNNNNNNNNNNNNNNNNNNNNNNNNNNNNNNNNNNNNNNNNNNNNNNNNNNNNNNNNNNNNNNNNNNNNNNNNNNNNNNNNNNNNATTGCCCAAATCGCCACCGGCTTATTCCTAGCCATGCACTATACAGCCGATACATCCCTTGCATTCTCATCTATTGCTCACATCTGCCGAGATGTTAATAACGGCTGACTCCTACGAAACCTTCACGCCAACGGCGCATCTTTTTTCTTTATCTGCATCTACTTCCACATTGGCCGGGGTCTT-TACTATGGCTCCTACCTCTACAAAGAAACCTGAAACATTGGCGTCATCCTGTTGTTCCTAGTCATAGCCACCGCCTTTGTAGGCTATGTCCTCCCTTGAGGACAAATATCTTTCTGAGGCGCCACAGTCATTACCAATCTCCTATCAGCCGCCCCCTACATCGGCCCAGACCTAGTTCAATGAATCTGAGGAGGCTTCTCAGTAGACAACGCCACCCTCACCCGTTTCTTTACATTTCACTTCATTCTCCCCTTTATTATTGCAGCAGCAAGTATGATTCACCTACTCTTTCTTCACCAAACTGGGTCCTCTAACCCAACAGGACTAAATTCTAACCTAGACAAAGTCTCTTTTCACCCCTACTTCTCATACAAGGACCTCCTCGGATTTGTTATTATGCTAGGTGCCCTAGCCTCTCTCTCCACCTTCGCCCCTAACCTGCTTGGGGACCCAGACAATTTTACACCAGCTAACCCACTCGTCACACCCCCCCACATTAAGCCAGAATGATACTTCCTTTTCGCCTACGCCATCNNNNNNNNNNNNNNNNNNNNNNNNNNNNNNNNNNNNNNNNNNNNNNNNNNNNNNNNNNNNNNNNNNNNNNNNNNNNNNNNNNNNNNNNNNNNNNNNNNNNNNNNNNNNNNNNNNNNNNNNNNNNNNNNNNNNNNNNNNNNNNNNNNNNNNNNNNNNNNNNNNNNNNNNNNNNNNNNNNNNNNNNNNNNNNNNNNNNNNNNNNNNNNNNNNNNNNNNNNNNNNNNNNNNNNNNNNNNNNNNNNNNNNNNNNNNNNNNNNNNNNNNNNNNNNNNNNNNNNNNNNNNNNNNNNNNNNNNNNNN   [1143]
'YC 4892+YC 4900+LH 5124+LH 5128+HQ 5176+HQ 5177+HoS 5198+HoS 5201+HoS 5203+HoS 5205+HoS 5206+JJ 5264+JJ 5272+JJ 5273+...'       NNNNNNNNNNNNNNNNNNNNNNNNNNNNNNNNNNNNNNNNNNNNNNNNNNNNNNNNNNNNNNNNNNNNNNNNNNNNNNNNNNNNNNNNNNNNNNNNNNNNNNNNNNNNNNNNNNNNNNNNNNNNNNATTGCCCAAATCGCCACCGGCTTATTCCTAGCCATGCACTATACAGCCGATACATCCCTTGCATTCTCATCTATTGCTCACATCTGCCGAGATGTTAATAACGGCTGACTCCTACGAAACCTTCACGCCAACGGCGCATCTTTTTTCTTTATCTGCATCTACTTCCACATTGGCCGGGGTCTT-TACTATGGCTCCTACCTCTACAAAGAAACCTGAAACATTGGCGTCATCCTGTTGTTCCTAGTCATAGCCACCGCCTTTGTAGGCTATGTCCTCCCTTGAGGGCAAATATCTTTCTGAGGCGCCACAGTCATTACCAATCTCCTATCAGCCGCCCCCTACATCGGCCCAGACCTAGTTCAATGAATCTGAGGAGGCTTCTCAGTAGACAACGCCACCCTCACCCGTTTCTTTACATTTCACTTCATTCTCCCCTTTATTATTGCAGCAGCAAGTATGATTCACCTACTCTTTCTTCACCAAACTGGGTCCTCTAACCCAACAGGACTAAATTCTAACCTAGACAAAGTCTCTTTTCACCCCTACTTCTCATACAAGGACCTCCTCGGATTTGTTATTATGCTAGGTGCCCTAGCCTCTCTCTCCACCTTCGCCCCTAACCTGCTTGGGGACCCAGACAATTTTACACCAGCTAACCCACTCGTCACACCCCCCCACATTAAGCCAGAATGATACTTCCTTTTCGCCTACGCCATCNNNNNNNNNNNNNNNNNNNNNNNNNNNNNNNNNNNNNNNNNNNNNNNNNNNNNNNNNNNNNNNNNNNNNNNNNNNNNNNNNNNNNNNNNNNNNNNNNNNNNNNNNNNNNNNNNNNNNNNNNNNNNNNNNNNNNNNNNNNNNNNNNNNNNNNNNNNNNNNNNNNNNNNNNNNNNNNNNNNNNNNNNNNNNNNNNNNNNNNNNNNNNNNNNNNNNNNNNNNNNNNNNNNNNNNNNNNNNNNNNNNNNNNNNNNNNNNNNNNNNNNNNNNNNNNNNNNNNNNNNNNNNNNNNNNNNNNNNNNN   [1143]
YC_4894                                    NNNNNNNNNNNNNNNNNNNNNNNNNNNNNNNNNNNNNNNNNNNNNNNNNNNNNNNNNNNNNNNNNNNNNNNNNNNNNNNNNNNNNNNNNNNNNNNNNNNNNNNNNNNNNNNNNNNNNNNNNNNNNNNNNNNNCAAATCGCCACCGGCTTATTCCTAGCCATGCACTATACAGCCGATACATCCCTTGCATTCTCATCTATTGCTCACATCTGCCGAGATGTCAATAACGGCTGACTCCTACGAAACCTTCACGCCAACGGCGCATCTTTTTTCTTTATCTGCATCTACTTCCACATTGGCCGGAGTCTT-TACTATGGCTCCTACCTCTACAAAGAAACCTGAAACATTGGCGTCATCCTGTTGTTCCTAGTCATAGCCACCGCCTTTGTAGGCTATGTCCTCCCTTGAGGGCAAATATCTTTCTGAGGCGCCACAGTCATTACCAATCTCCTATCAGCCGCCCCCTACATCGGCCCAGACCTAGTTCAATGAATCTGAGGAGGCTTCTCAGTAGACAACGCCACCCTCACCCGTTTCTTTACATTTCACTTCATTCTCCCCTTTATTATTGCAGCAGCAAGTATGATTCACCTACTCTTTCTTCACCAAACTGGGTCCTCTAACCCAACAGGACTAAATTCTAACCTAGACAAAGTCTCTTTTCACCCCTACTTCTCATACAAGGACCTCCTCGGATTTGTTATTATGCTAGGTGCCCTAGCCTCTCTCTCCACCTTCGCCCCTAACCTGCTTGGGGACCCAGACAATTTTACACCAGCTAACCCACTCGTCACACCCCCCCACATTAAGCCAGAATGATACTTCCTTTTCGCCTACGCCATCNNNNNNNNNNNNNNNNNNNNNNNNNNNNNNNNNNNNNNNNNNNNNNNNNNNNNNNNNNNNNNNNNNNNNNNNNNNNNNNNNNNNNNNNNNNNNNNNNNNNNNNNNNNNNNNNNNNNNNNNNNNNNNNNNNNNNNNNNNNNNNNNNNNNNNNNNNNNNNNNNNNNNNNNNNNNNNNNNNNNNNNNNNNNNNNNNNNNNNNNNNNNNNNNNNNNNNNNNNNNNNNNNNNNNNNNNNNNNNNNNNNNNNNNNNNNNNNNNNNNNNNNNNNNNNNNNNNNNNNNNNNNNNNNNNNNNNNNNNNN   [1143]
YC_4897                                    NNNNNNNNNNNNNNNNNNNNNNNNNNNNNNNNNNNNNNNNNNNNNNNNNNNNNNNNNNNNNNNNNNNNNNNNNNNNNNNNNNNNNNNNNNNNNNNNNNNNNNNNNNNNNNNNNNNNNNNNNNNNNNATTGCCCAAATCGCCACCGGCTTATTCCTAGCCATGCACTATACAGCCGATACATCCCTTGCATTCTCATCTATTGCTCACATCTGCCGAGATGTTAATAACGGCTGACTCCTACGAAACCTTCACGCCAACGGCGCATCTTTTTTCTTTATCTGCATCTACTTCCACATTGGCCGGGGTCTT-TACTATGGCTCCTACCTCTACAAAGAAACCTGAAACATTGGCGTCATCCTGTTGTTCCTAGTCATAGCCACCGCCTTTGTAGGCTATGTCCTCCCTTGAGGGCAAATATCTTTCTGAGGCGCCACAGTCATTACCAATCTCCTATCAGCCACCCCCTACATCGGCCCAGACCTAGTTCAATGAATCTGAGGAGGCTTCTCAGTAGACAACGCCACCCTCACCCGTTTCTTTACATTTCACTTCATTCTCCCCTTTATTATTGCAGCAGCAAGTATGATTCACCTACTCTTTCTTCACCAAACTGGGTCCTCTAACCCAACAGGACTAAATTCTAACCTAGACAAAGTCTCTTTTCACCCCTACTTCTCATACAAGGACCTCCTCGGATTTGTTATTATGCTAGGTGCCCTAGCCTCTCTCTCCACCTTCGCCCCTAACCTGCTTGGGGACCCAGACAATTTTACACCAGCTAACCCACTCGTCACACCCCCACACATTAAGCCAGAATGATACTTCCTTTTCGCCTACCCCCTCNNNNNNNNNNNNNNNNNNNNNNNNNNNNNNNNNNNNNNNNNNNNNNNNNNNNNNNNNNNNNNNNNNNNNNNNNNNNNNNNNNNNNNNNNNNNNNNNNNNNNNNNNNNNNNNNNNNNNNNNNNNNNNNNNNNNNNNNNNNNNNNNNNNNNNNNNNNNNNNNNNNNNNNNNNNNNNNNNNNNNNNNNNNNNNNNNNNNNNNNNNNNNNNNNNNNNNNNNNNNNNNNNNNNNNNNNNNNNNNNNNNNNNNNNNNNNNNNNNNNNNNNNNNNNNNNNNNNNNNNNNNNNNNNNNNNNNNNNNNN   [1143]
YC_4898                                    NNNNNNNNNNNNNNNNNNNNNNNNNNNNNNNNNNNNNNNNNNNNNNNNNNNNNNNNNNNNNNNNNNNNNNNNNNNNNNNNNNNNNNNNNNNNNNNNNNNNNNNNNNNNNNNNNNNNNNNNNNNNNNATTGCCCAAATCGCCACCGGCTTATTCCTAGCCATGCACTATACAGCCGATACATCCCTTGCATTCTCATCTATTGCTCACATCTGCCGAGATGTTAATAACGGCTGACTCCTACGAAACCTTCACGCCAACGGCGCATCTTTTTTCTTTATCTGCATCTACTTCCACATTGGCCGGGGTCTT-TACTATGGCTCCTACCTCTACAAAGAAACCTGAAACATTGGCGTCATCCTGTTGTTCCTAGTCATAGCCACCGCCTTTGTAGGCTATGTCCTCCCTTGAGGGCAAATATCTTTCTGAGGCGCCACAGTCATTACCAATCTCCTATCAGCCACCCCCTACATCGGCCCAGACCTAGTTCAATGAATCTGAGGAGGCTTCTCAGTAGACAACGCCACCCTCACCCGTTTCTTTACATTTCACTTCATTCTCCCCTTTATTATTGCAGCAGCAAGTATGATTCACCTACTCTTTCTTCACCAAACTGGGTCCTCTAACCCAACAGGACTAAATTCTAACCTAGACAAAGTCTCTTTTCACCCCTACTTCTCATACAAGGACCTCCTCGGATTTGTTATTATGCTAGGTGCCCTAGCCTCTCTCTCCACCTTCGCCCCTAACCTGCTTGGGGACCCAGACAATTTTACACCAGCTAACCCACTCGTCACACCCCCACACATTAAGCCAGAATGATACTTCCTTTTCGCCTACGCCATCNNNNNNNNNNNNNNNNNNNNNNNNNNNNNNNNNNNNNNNNNNNNNNNNNNNNNNNNNNNNNNNNNNNNNNNNNNNNNNNNNNNNNNNNNNNNNNNNNNNNNNNNNNNNNNNNNNNNNNNNNNNNNNNNNNNNNNNNNNNNNNNNNNNNNNNNNNNNNNNNNNNNNNNNNNNNNNNNNNNNNNNNNNNNNNNNNNNNNNNNNNNNNNNNNNNNNNNNNNNNNNNNNNNNNNNNNNNNNNNNNNNNNNNNNNNNNNNNNNNNNNNNNNNNNNNNNNNNNNNNNNNNNNNNNNNNNNNNNNNN   [1143]
YC_4899                                    NNNNNNNNNNNNNNNNNNNNNNNNNNNNNNNNNNNNNNNNNNNNNNNNNNNNNNNNNNNNNNNNNNNNNNNNNNNNNNNNNNNNNNNNNNNNNNNNNNNNNNNNNNNNNNNNNNNNNNNNNNNNNNNNNNNNCAAATCGCCACCGGCTTATTCCTAGCCATGCACTATACAGCCGATACATCCCTTGCATTCTCATCTATTGCTCACATCTGCCGAGATGTTAATAACGGCTGACTCCTACGAAACCTTCACGCCAACGGCGCATCTTTTTTCTTTATCTGCATCTACTTCCACATTGGCCGGGGTCTT-TACTATGGCTCCTACCTCTACAAAGAAACCTGAAACATTGGCGTCATCCTGTTGTTCCTAGTCATAGCCACCGCCTTTGTAGGCTATGTCCTCCCTTGAGGGCAAATATCTTTCTGAGGCGCCACAGTCATTACCAATCTCCTATCAGCCGCCCCCTACATCGGCCCAGACCTAGTTCAATGAATCTGAGGAGGCTTCTCAGTAGACAACGCCACCCTCACCCGTTTCTTTACATTTCACTTCATTCTCCCCTTTATCATTGCAGCAGCAAGTATGATTCACCTACTCTTTCTTCACCAAACTGGGTCCTCTAACCCAACAGGACTAAATTCTAACCTAGACAAAGTCTCTTTTCACCCCTACTTCTCATACAAGGACCTCCTCGGATTTGTTATTATGCTAGGTGCCCTAGCCTCTCTCTCCACCTTCGCCCCTAACCTGCTTGGGGACCCAGACAATTTTACACCAGCTAACCCACTCGTCACACCCCCACACATTAAGCCAGAATGATACTTCCTTTTCGCCTACGCCATCNNNNNNNNNNNNNNNNNNNNNNNNNNNNNNNNNNNNNNNNNNNNNNNNNNNNNNNNNNNNNNNNNNNNNNNNNNNNNNNNNNNNNNNNNNNNNNNNNNNNNNNNNNNNNNNNNNNNNNNNNNNNNNNNNNNNNNNNNNNNNNNNNNNNNNNNNNNNNNNNNNNNNNNNNNNNNNNNNNNNNNNNNNNNNNNNNNNNNNNNNNNNNNNNNNNNNNNNNNNNNNNNNNNNNNNNNNNNNNNNNNNNNNNNNNNNNNNNNNNNNNNNNNNNNNNNNNNNNNNNNNNNNNNNNNNNNNNNNNNN   [1143]
YC_4902                                    NNNNNNNNNNNNNNNNNNNNNNNNNNNNNNNNNNNNNNNNNNNNNNNNNNNNNNNNNNNNNNNNNNNNNNNNNNNNNNNNNNNNNNNNNNNNNNNNNNNNNNNNNNNNNNNNNNNNNNNNNNNNNNATTGCCCAAATCGCCACCGGCTTATTCCTAGCCATGCACTATACAGCCGATACATCCCTTGCATTCTCATCTATTGCTCACATCTGCCGAGATGTTAATAACGGCTGACTCCTACGAAACCTTCACGCCAACGGCGCATCTTTTTTCTTTATCTGCATCTACTTCCACATTGGCCGGGGCCTT-TACTATGGCTCCTACCTCTACAAAGAAACCTGAAACATTGGCGTCATCCTGTTGTTCCTAGTCATAGCCACCGCCTTTGTAGGCTATGTCCTCCCTTGAGGGCAAATATCTTTCTGAGGCGCCACAGTCATTACCAATCTCCTATCAGCCGCCCCCTACATCGGCCCAGACCTAGTTCAATGAATCTGAGGAGGCTTCTCAGTAGACAACGCCACCCTCACCCGTTTCTTTACATTTCACTTCATTCTCCCCTTTATTATTGCAGCAGCAAGTATGATTCACCTACTCTTTCTTCACCAAACTGGGTCCTCTAACCCAACAGGACTAAATTCTAACCTAGACAAAGTCTCTTTTCACCCCTACTTCTCATACAAGGACCTCCTCGGATTTGTTATTATGCTAGGTACCCTAGCCTCTCTCTCCACCTTCGCCCCTAACCTGCTTGGGGACCCAGACAATTTTACACCAGCTAACCCACTCGTCACACCCCCCCACATTAAGCCAGAATGATACTTCCTTTTCGCCTACGCCATCNNNNNNNNNNNNNNNNNNNNNNNNNNNNNNNNNNNNNNNNNNNNNNNNNNNNNNNNNNNNNNNNNNNNNNNNNNNNNNNNNNNNNNNNNNNNNNNNNNNNNNNNNNNNNNNNNNNNNNNNNNNNNNNNNNNNNNNNNNNNNNNNNNNNNNNNNNNNNNNNNNNNNNNNNNNNNNNNNNNNNNNNNNNNNNNNNNNNNNNNNNNNNNNNNNNNNNNNNNNNNNNNNNNNNNNNNNNNNNNNNNNNNNNNNNNNNNNNNNNNNNNNNNNNNNNNNNNNNNNNNNNNNNNNNNNNNNNNNNNN   [1143]
YC_4904                                    NNNNNNNNNNNNNNNNNNNNNNNNNNNNNNNNNNNNNNNNNNNNNNNNNNNNNNNNNNNNNNNNNNNNNNNNNNNNNNNNNNNNNNNNNNNNNNNNNNNNNNNNNNNNNNNNNNNNNNNNNNNNNNATTGCCCAAATCGCCACCGGCTTATTCCTAGCCATGCACTATACAGCCGATACATCCCTTGCATTCTCATCTATTGCTCACATCTGCCGAGATGTTAATAACGGCTGACTCCTACGAAACCTTCACGCCAACGGCGCATCTTTTTTCTTTATCTGCATCTACTTCCACATTGGCCGGGGTCTT-TACTATGGCTCCTACCTCTACAAAGAGACCTGAAACATTGGCGTCATCCTGTTGTTCCTAGTCATAGCCACCGCCTTTGTAGGCTATGTCCTCCCTTGAGGGCAAATATCTTTCTGAGGCGCCACAGTCATTACCAATCTCCTATCAGCCGCCCCCTACATCGGCCCAGACCTAGTTCAATGAATCTGAGGAGGCTTCTCAGTAGACAACGCCACCCTCACCCGTTTCTTTACATTTCACTTCATTCTCCCCTTTATTATTGCAGCAGCAAGTATGATTCACCTACTCTTTCTTCACCAAACTGGGTCCTCTAACCCAACAGGACTAAATTCTAACCTAGACAAAGTCTCTTTTCACCCCTACTTCTCATACAAGGACCTCCTCGGATTTGTTATTATGCTAGGTGCCCTAGCCTCCCTCTCCACCTTCGCCCCTAACCTGCTTGGGGACCCAGACAATTTTACACCAGCTAACCCACTCGTCACACCCCCCCACATTAAGCCAGAATGATACTTCCTTTTCGCCTACGCCATCNNNNNNNNNNNNNNNNNNNNNNNNNNNNNNNNNNNNNNNNNNNNNNNNNNNNNNNNNNNNNNNNNNNNNNNNNNNNNNNNNNNNNNNNNNNNNNNNNNNNNNNNNNNNNNNNNNNNNNNNNNNNNNNNNNNNNNNNNNNNNNNNNNNNNNNNNNNNNNNNNNNNNNNNNNNNNNNNNNNNNNNNNNNNNNNNNNNNNNNNNNNNNNNNNNNNNNNNNNNNNNNNNNNNNNNNNNNNNNNNNNNNNNNNNNNNNNNNNNNNNNNNNNNNNNNNNNNNNNNNNNNNNNNNNNNNNNNNNNNN   [1143]
TA_4974                                    NNNNNNNNNNNNNNNNNNNNNNNNNNNNNNNNNNNNNNNNNNNNNNNNNNNNNNNNNNNNNNNNNNNNNNNNNNNNNNNNNNNNNNNNNNNNNNNNNNNNNNNNNNNNNNNNNNNNNNNNNNNNNNATTGCCCAAATCGCCACCGGCTTATTCCTAGCCATGCACTATACAGCCGATACATCCCTTGCATTCTCATCTATTGCTCACATCTGCCGAGATGTCAATAACGGCTGACTCCTACGAAACCTTCACGCCAACGGCGCATCTTTTTTCTTTATCTGCATCTACTTCCACATTGGCCGGGGTCTT-TACTATGGCTCCTACCTCTACAAAGAAACCTGAAACATTGGCGTCATCCTGTTGTTCCTAGTCATAGCCACCGCCTTTGTAGGCTATGTCCTCCCTTGAGGACAAATATCTTTCTGAGGCGCCACAGTCATTACCAATCTCCTATCAGCCGCCCCCTACATTGGCCCAGACCTAGTTCAATGAATCTGAGGAGGCTTCTCAGTAGACAACGCCACCCTCACCCGTTTCTTTACATTTCACTTCATTCTCCCCTTTATTATTGCAGCAGCAAGTATGATTCACCTACTCTTTCTTCACCAAACTGGGTCCTCTAACCCAACAGGACTAAATTCTAACCTAGACAAAGTCTCTTTTCACCCCTACTTCTCATACAAGGACCTCCTCGGATTTGTTATTATGTTAGGTGCCCTAGCCTCTCTCTCCACCTTCGCCCCTAACCTGCTTGGGGACCCAGACAATTTTACACCAGCTAACCCACTCGTCACACCCCCCCACATTAAGCCAGAATGATACTTCCTTTTCCCCTACGCCATCNNNNNNNNNNNNNNNNNNNNNNNNNNNNNNNNNNNNNNNNNNNNNNNNNNNNNNNNNNNNNNNNNNNNNNNNNNNNNNNNNNNNNNNNNNNNNNNNNNNNNNNNNNNNNNNNNNNNNNNNNNNNNNNNNNNNNNNNNNNNNNNNNNNNNNNNNNNNNNNNNNNNNNNNNNNNNNNNNNNNNNNNNNNNNNNNNNNNNNNNNNNNNNNNNNNNNNNNNNNNNNNNNNNNNNNNNNNNNNNNNNNNNNNNNNNNNNNNNNNNNNNNNNNNNNNNNNNNNNNNNNNNNNNNNNNNNNNNNNNN   [1143]
'TA 4976+TA 4978+TA4979+TA 4980+TA 4981+TA 4982+TA 4983+TA 4984+TA 4985+BJ 5467+BJ 5472'                                    NNNNNNNNNNNNNNNNNNNNNNNNNNNNNNNNNNNNNNNNNNNNNNNNNNNNNNNNNNNNNNNNNNNNNNNNNNNNNNNNNNNNNNNNNNNNNNNNNNNNNNNNNNNNNNNNNNNNNNNNNNNNNNATTGCCCAAATCGCCACCGGCTTATTCCTAGCCATGCACTATACAGCCGATACATCCCTTGCATTCTCATCTATTGCTCACATCTGCCGAGATGTCAATAACGGCTGACTCCTACGAAACCTTCACGCCAACGGCGCATCTTTTTTCTTTATCTGCATCTACTTCCACATTGGCCGGGGTCTT-TACTATGGCTCCTACCTCTACAAAGAAACCTGAAACATTGGCGTCATCCTGTTGTTCCTAGTCATAGCCACCGCCTTTGTAGGCTATGTCCTCCCTTGAGGACAAATATCTTTCTGAGGCGCCACAGTCATTACCAATCTCCTATCAGCCGCCCCCTACATCGGCCCAGACCTAGTTCAATGAATCTGAGGAGGCTTCTCAGTAGACAACGCTACCCTCACCCGTTTCTTTACATTTCACTTCATTCTCCCCTTTATTATCGCAGCAGCAAGTATGATTCACCTACTCTTTCTTCACCAAACTGGGTCCTCTAACCCAACAGGACTAAATTCTAACTTAGACAAAGTCTCTTTTCACCCCTACTTCTCATACAAGGACCTCCTCGGATTTGTTATTATGTTAGGTGCCCTAGCCTCTCTCTCCACCTTCGCCCCTAACCTGCTTGGGGACCCAGACAATTTTACACCAGCTAACCCACTCGTCACACCCCCCCACATTAAGCCAGAATGATACTTCCTTTTCGCCTACGCCATCNNNNNNNNNNNNNNNNNNNNNNNNNNNNNNNNNNNNNNNNNNNNNNNNNNNNNNNNNNNNNNNNNNNNNNNNNNNNNNNNNNNNNNNNNNNNNNNNNNNNNNNNNNNNNNNNNNNNNNNNNNNNNNNNNNNNNNNNNNNNNNNNNNNNNNNNNNNNNNNNNNNNNNNNNNNNNNNNNNNNNNNNNNNNNNNNNNNNNNNNNNNNNNNNNNNNNNNNNNNNNNNNNNNNNNNNNNNNNNNNNNNNNNNNNNNNNNNNNNNNNNNNNNNNNNNNNNNNNNNNNNNNNNNNNNNNNNNNNNNN   [1143]
TA_4977                                    NNNNNNNNNNNNNNNNNNNNNNNNNNNNNNNNNNNNNNNNNNNNNNNNNNNNNNNNNNNNNNNNNNNNNNNNNNNNNNNNNNNNNNNNNNNNNNNNNNNNNNNNNNNNNNNNNNNNNNNNNNNNNNATTGCCCAAATCGCCACCGGCTTATTCCTAGCCATACATTACACAGCCGATACATCCCTTGCATTCTCATCTATTGCTCACATCTGCCGAGATGTTAATAACGGCTGACTCCTACGTAACCTTCACGCCAACGGCGCATCTTTTTTCTTTATCTGCATCTACTTCCACATTGGCCGGGGTCTT-TACTATGGCTCCTACCTCTACAAAGAAACCTGAAACATTGGCGTCATTCTGTTGTTCCTAGTCATAGCCACCGCCTTTGTAGGCTACGTCCTCCCTTGAGGCCAAATATCCTTCTGAGGCGCCACAGTCATTACCAATCTCCTATCAGCCGCCCCCTACATCGGCCCAGACCTAGTTCAATGAATCTGAGGAGGCTTCTCAGTAGACAACGCCACCCTCACCCGTTTCTTTACATTTCACTTCATTCTCCCCTTCATCATTGCAGCAGCAAGTATAATCCACCTACTCTTTCTTCACCAAACTGGGTCCTCTAACCCAACAGGACTAAATTCCAACCTAGACAAAGTCTCCTTTCACCCCTACTTCTCCTACAAAGACCTCCTCGGATTTGTTATTATGTTAGGCGCCCTAGCCTCTCTCTCTACCTTCGCCCCTAACCTGCTCGGAGACCCAGACAATTTTACACCAGCTAACCCACTCGTTACACCCCCCCACATTAATCCGGAATGATACTTCCTTTTCGCCTACGCCAACNNNNNNNNNNNNNNNNNNNNNNNNNNNNNNNNNNNNNNNNNNNNNNNNNNNNNNNNNNNNNNNNNNNNNNNNNNNNNNNNNNNNNNNNNNNNNNNNNNNNNNNNNNNNNNNNNNNNNNNNNNNNNNNNNNNNNNNNNNNNNNNNNNNNNNNNNNNNNNNNNNNNNNNNNNNNNNNNNNNNNNNNNNNNNNNNNNNNNNNNNNNNNNNNNNNNNNNNNNNNNNNNNNNNNNNNNNNNNNNNNNNNNNNNNNNNNNNNNNNNNNNNNNNNNNNNNNNNNNNNNNNNNNNNNNNNNNNNNNNN   [1143]
XS_5078                                    NNNNNNNNNNNNNNNNNNNNNNNNNNNNNNNNNNNNNNNNNNNNNNNNNNNNNNNNNNNNNNNNNNNNNNNNNNNNNNNNNNNNNNNNNNNNNNNNNNNNNNNNNNNNNNNNNNNNNNNNNNNNNNATTGCCCAAATCGCCACCGGCTTATTCCTAGCCATGCACTATACAGCCGATACATCCCTTGCATTCTCATCTATTGCTCACATCTGCCGAGATGTTAATAACGGCTGACTCCTACGAAACCTTCACGCCAACGGCGCATCCTTTTTCTTTATCTGCATCTACTTCCACATTGGCCGGGGTCTT-TACTATGGCTCCTACCTCTACAAAGAAACCTGAAACATTGGCGTCATCCTGTTGTTCCTAGTCATAGCCACCGCCTTTGTAGGCTATGTCCTTCCTTGAGGACAAATATCTTTCTGAGGCGCCACAGTCATTACCAATCTCCTATCAGCCGCCCCCTACATCGGCCCAGACCTAGTTCAATGAATCTGAGGAGGCTTCTCAGTAGACAACGCCACCCTCACCCGTTTCTTTACATTTCACTTCATTCTCCCCTTTATTATTGCAGCAGCAAGTATGATTCACCTACTCTTTCTTCACCAAACTGGGTCCTCTAACCCAACAGGACTAAATTCTAACCTAGACAAAGTCTCTTTTCACCCCTACTTCTCATACAAGGACCTCCTCGGGTTTGTTATTATGTTAGGTGCCCTAGCCTCTCTCTCCACCTTCGCCCCTAACCTGCTTGGGGACCCAGACAATTTTACACCAGCTAACCCACTCGTCACACCCCCCCACATTAAGCCAGAATGATACTTCCTTTTCGCCTACGCCATCNNNNNNNNNNNNNNNNNNNNNNNNNNNNNNNNNNNNNNNNNNNNNNNNNNNNNNNNNNNNNNNNNNNNNNNNNNNNNNNNNNNNNNNNNNNNNNNNNNNNNNNNNNNNNNNNNNNNNNNNNNNNNNNNNNNNNNNNNNNNNNNNNNNNNNNNNNNNNNNNNNNNNNNNNNNNNNNNNNNNNNNNNNNNNNNNNNNNNNNNNNNNNNNNNNNNNNNNNNNNNNNNNNNNNNNNNNNNNNNNNNNNNNNNNNNNNNNNNNNNNNNNNNNNNNNNNNNNNNNNNNNNNNNNNNNNNNNNNNNN   [1143]
'XS 5079+XS 5080+XS 5082+XS 5083+XS 5085+XS 5086+XS 5087+XS 5088+XS 5091+XS 5092+XS 5081'                                    NNNNNNNNNNNNNNNNNNNNNNNNNNNNNNNNNNNNNNNNNNNNNNNNNNNNNNNNNNNNNNNNNNNNNNNNNNNNNNNNNNNNNNNNNNNNNNNNNNNNNNNNNNNNNNNNNNNNNNNNNNNNNNATTGCCCAAATCGCCACCGGCTTATTCCTAGCCATGCACTATACAGCCGATACATCCCTTGCATTCTCATCTATTGCTCACATCTGCCGAGATGTTAATAACGGCTGACTCCTACGAAACCTTCACGCCAACGGCGCATCTTTTTTCTTTATCTGCATCTACTTCCACATTGGCCGGGGTCTT-TACTATGGCTCCTACCTCTACAAAGAAACCTGAAACATTGGCGTCATCCTGTTGTTCCTAGTCATAGCCACCGCCTTTGTAGGCTATGTCCTTCCTTGAGGACAAATATCTTTCTGAGGCGCCACAGTCATTACCAATCTCCTATCAGCCGCCCCCTACATCGGCCCAGACCTAGTTCAATGAATCTGAGGAGGCTTCTCAGTAGACAACGCCACCCTCACCCGTTTCTTTACATTTCACTTCATTCTCCCCTTTATTATTGCAGCAGCAAGTATGATTCACCTACTCTTTCTTCACCAAACTGGGTCCTCTAACCCAACAGGACTAAATTCTAACCTAGACAAAGTCTCTTTTCACCCCTACTTCTCATACAAGGACCTCCTCGGGTTTGTTATTATGTTAGGTGCCCTAGCCTCTCTCTCCACCTTCGCCCCTAACCTGCTTGGGGACCCAGACAATTTTACACCAGCTAACCCACTCGTCACACCCCCCCACATTAAGCCAGAATGATACTTCCTTTTCGCCTACGCCATCNNNNNNNNNNNNNNNNNNNNNNNNNNNNNNNNNNNNNNNNNNNNNNNNNNNNNNNNNNNNNNNNNNNNNNNNNNNNNNNNNNNNNNNNNNNNNNNNNNNNNNNNNNNNNNNNNNNNNNNNNNNNNNNNNNNNNNNNNNNNNNNNNNNNNNNNNNNNNNNNNNNNNNNNNNNNNNNNNNNNNNNNNNNNNNNNNNNNNNNNNNNNNNNNNNNNNNNNNNNNNNNNNNNNNNNNNNNNNNNNNNNNNNNNNNNNNNNNNNNNNNNNNNNNNNNNNNNNNNNNNNNNNNNNNNNNNNNNNNNN   [1143]
XS_5084                                    NNNNNNNNNNNNNNNNNNNNNNNNNNNNNNNNNNNNNNNNNNNNNNNNNNNNNNNNNNNNNNNNNNNNNNNNNNNNNNNNNNNNNNNNNNNNNNNNNNNNNNNNNNNNNNNNNNNNNNNNNNNNNNATTGCCCAAATCGCCACCGGCTTATTCCTAGCCATGCACTATACAGCCGATACATCCCTTGCATTCTCATCTATTGCTCACATCTGCCGAGATGTTAATAACGGCTGACTCCTACGAAACCTTCACGCCAACGGCGCATCTTTTTTCTTTATCTGCATCTACTTCCACATTGGCCGGGGTCTT-TACTATGGCTCCTACCTCTACAAAGAAACCTGAAACATTGGCGTCATCCTGTTGTTTCTAGTCATAGCCACCGCCTTTGTAGGCTATGTCCTTCCTTGAGGACAAATATCTTTCTGAGGCGCCACAGTCATTACCAATCTCCTATCAGCCGCCCCCTACATCGGCCCAGACCTAGTTCAATGAATCTGAGGAGGCTTCTCAGTAGACAACGCCACCCTCACCCGTTTCTTTACATTTCACTTCATTCTCCCCTTTATTATTGCAGCAGCAAGTATGATTCACCTACTCTTTCTTCACCAAACTGGGTCCTCTAACCCAACAGGACTAAATTCTAACCTAGACAAAGTCTCTTTTCACCCCTACTTCTCATACAAGGACCTCCTCGGGTTTGTTATTATGTTAGGTGCCCTAGCCTCTCTCTCCACCTTCGCCCCTAACCTGCTTGGGGACCCAGACAATTTTACACCAGCTAACCCACTCGTCACACCCCCCCACATTAAGCCAGAATGATATTTCCTTTTCGCCTACGCCATCNNNNNNNNNNNNNNNNNNNNNNNNNNNNNNNNNNNNNNNNNNNNNNNNNNNNNNNNNNNNNNNNNNNNNNNNNNNNNNNNNNNNNNNNNNNNNNNNNNNNNNNNNNNNNNNNNNNNNNNNNNNNNNNNNNNNNNNNNNNNNNNNNNNNNNNNNNNNNNNNNNNNNNNNNNNNNNNNNNNNNNNNNNNNNNNNNNNNNNNNNNNNNNNNNNNNNNNNNNNNNNNNNNNNNNNNNNNNNNNNNNNNNNNNNNNNNNNNNNNNNNNNNNNNNNNNNNNNNNNNNNNNNNNNNNNNNNNNNNNN   [1143]
XS_5089                                    NNNNNNNNNNNNNNNNNNNNNNNNNNNNNNNNNNNNNNNNNNNNNNNNNNNNNNNNNNNNNNNNNNNNNNNNNNNNNNNNNNNNNNNNNNNNNNNNNNNNNNNNNNNNNNNNNNNNNNNNNNNNNNATTGCCCAAATCGCCACCGGCTTATTCCTAGCCATGCACTATACAGCCGATACATCCCTTGCATTCTCATCTATTGCTCACATCTGCCGAGATGTCAATAACGGCTGACTCCTACGAAACCTTCACGCCAACGGCGCATCTTTTTTCTTTATCTGCATCTACTTCCACATTGGCCGGGGCCTT-TACTATGGCTCCTACCTCTACAAAGAAACCTGAAACATTGGCGTCATCCTGTTGTTCCTAGTCATAGCCACCGCCTTTGTAGGCTATGTCCTCCCTTGAGGGCAAATATCTTTCTGAGGCGCCACAGTCATTACCAATCTCCTGTCAGCCGCCCCCTACATCGGCCCAGACCTAGTTCAATGAATCTGAGGAGGCTTCTCAGTAGACAACGCCACCCTCACCCGTTTCTTTACATTTCACTTCATTCTCCCCTTTATTATTGCAGCAGCAAGTATGATCCACCTACTCTTTCTTCACCAAACTGGGTCCTCTAACCCAACAGGACTAAATTCTAACCTAGATAAAGTCTCTTTCCACCCCTACTTCTCATACAAGGACCTCCTCGGATTTGTTATTATGTTAGGCGCCCTAGCCTCTCTCTCCACCTTCGCCCCTAACCTGCTTGGAGACCCAGACAATTTCACACCAGCTAACCCACTCGTTACACCCCCCCACATTAAGCCAGAATGATACTTCCTTTTCGCCTACGCCATCNNNNNNNNNNNNNNNNNNNNNNNNNNNNNNNNNNNNNNNNNNNNNNNNNNNNNNNNNNNNNNNNNNNNNNNNNNNNNNNNNNNNNNNNNNNNNNNNNNNNNNNNNNNNNNNNNNNNNNNNNNNNNNNNNNNNNNNNNNNNNNNNNNNNNNNNNNNNNNNNNNNNNNNNNNNNNNNNNNNNNNNNNNNNNNNNNNNNNNNNNNNNNNNNNNNNNNNNNNNNNNNNNNNNNNNNNNNNNNNNNNNNNNNNNNNNNNNNNNNNNNNNNNNNNNNNNNNNNNNNNNNNNNNNNNNNNNNNNNNN   [1143]
XS_5090                                    NNNNNNNNNNNNNNNNNNNNNNNNNNNNNNNNNNNNNNNNNNNNNNNNNNNNNNNNNNNNNNNNNNNNNNNNNNNNNNNNNNNNNNNNNNNNNNNNNNNNNNNNNNNNNNNNNNNNNNNNNNNNNNATTGCCCAAATCGCCACCGGCTTATTCCTAGCCATGCACTATACAGCCGATACATCCCTTGCATTCTCATCTATTGCTCACATCTGCCGAGATGTCAATAACGGCTGACTCCTACGAAACCTTCACGCCAACGGCGCATCTTTTTTCTTTATCTGCATCTACTTCCACATTGGCCGGGGTCTT-TACTATGGCTCCTACCTCTACAAAGAAACCTGAAACATTGGCGTCATCCTGTTGTTCCTAGTCATAGCCACCGCCTTTGTAGGCTATGTCCTCCCTTGAGGACAAATATCTTTCTGAGGCGCCACAGTCATTACCAATCTCCTATCAGCCGCCCCCTACATCGGCCCAGACCTAGTTCAATGAATCTGAGGGGGCTTCTCAGTAGACAACGCCACCCTCACCCGTTTCTTTACATTTCACTTCATTCTCCCCTTTATTATTGCAGCAGCAAGTATGATTCACCTACTCTTTCTTCACCAAACTGGGTCCTCTAACCCAACAGGACTAAATTCTAACCTAGACAAAGTCTCTTTTCACCCCTACTTCTCATACAAGGACCTCCTCGGATTTGTTATTATGTTAGGTGCCCTAGCCTCTCTCTCCACCTTCGCCCCTAACCTGCTTGGGGACCCAGACAATTTTACACCAGCTAACCCACTCGTCACACCCCCCCACATTAAGCCAGAATGATACTTCCTTTTCGCCTACGCCATCNNNNNNNNNNNNNNNNNNNNNNNNNNNNNNNNNNNNNNNNNNNNNNNNNNNNNNNNNNNNNNNNNNNNNNNNNNNNNNNNNNNNNNNNNNNNNNNNNNNNNNNNNNNNNNNNNNNNNNNNNNNNNNNNNNNNNNNNNNNNNNNNNNNNNNNNNNNNNNNNNNNNNNNNNNNNNNNNNNNNNNNNNNNNNNNNNNNNNNNNNNNNNNNNNNNNNNNNNNNNNNNNNNNNNNNNNNNNNNNNNNNNNNNNNNNNNNNNNNNNNNNNNNNNNNNNNNNNNNNNNNNNNNNNNNNNNNNNNNNN   [1143]
LH_5116                                    NNNNNNNNNNNNNNNNNNNNNNNNNNNNNNNNNNNNNNNNNNNNNNNNNNNNNNNNNNNNNNNNNNNNNNNNNNNNNNNNNNNNNNNNNNNNNNNNNNNNNNNNNNNNNNNNNNNNNNNNNNNNNNATTGCCCAAATCGCCACCGGCTTATTCCTAGCCATGCACTACACAGCCGATACATCCCTTGCATTCTCATCTATTGCTCACATCTGCCGAGATGTTAATAACGGCTGACTCCTACGTAACCTTCACGCCAACGGCGCATCTTTTTTCTTTATCTGCATCTACTTCCACATTGGCCGAGGTCTT-TACTATGGCTCCTACCTCTACAAAGAAACCTGAAACATTGGCGTCATTCTGTTGTTCCTAGTCATAGCCACCGCCTTTGTGGGCTATGTCCTCCCTTGAGGTCAAATATCCTTCTGAGGCGCCACAGTCATTACCAATCTCCTATCAGCCGCCCCCTACATCGGCCCAGACCTAGTTCAATGAATCTGAGGAGGCTTCTCAGTAGACAACGCCACCCTCACCCGTTTCTTTACATTTCACTTCATTCTCCCCTTTATCATTGCAGCAGCAAGTATGATCCACCTACTGTTTCTTCACCAAACTGGGTCCTCTAACCCAACAGGACTAAATTCTAACCTAGACAAAGTCTCCTTTCACCCCTACTTCTCCTACAAAGACCTCCTCGGATTTGTTATTATGTTGGGCGCCCTAGCCTCTCTCTCTACCTTCGCCCCTAACCTGCTTGGAGACCCAGACAATTTTACACCGGCTAACCCACTCGTTACACCCCCCCACATTAAGCCAGAATGATACTTCCTTTTCGCCTACGCCATCNNNNNNNNNNNNNNNNNNNNNNNNNNNNNNNNNNNNNNNNNNNNNNNNNNNNNNNNNNNNNNNNNNNNNNNNNNNNNNNNNNNNNNNNNNNNNNNNNNNNNNNNNNNNNNNNNNNNNNNNNNNNNNNNNNNNNNNNNNNNNNNNNNNNNNNNNNNNNNNNNNNNNNNNNNNNNNNNNNNNNNNNNNNNNNNNNNNNNNNNNNNNNNNNNNNNNNNNNNNNNNNNNNNNNNNNNNNNNNNNNNNNNNNNNNNNNNNNNNNNNNNNNNNNNNNNNNNNNNNNNNNNNNNNNNNNNNNNNNNN   [1143]
'LH 5117+WH 5135+WH 5136+WH 5137+WH 5145+WH 5146+WH 5147+WH 5148+WH 5149'                                    NNNNNNNNNNNNNNNNNNNNNNNNNNNNNNNNNNNNNNNNNNNNNNNNNNNNNNNNNNNNNNNNNNNNNNNNNNNNNNNNNNNNNNNNNNNNNNNNNNNNNNNNNNNNNNNNNNNNNNNNNNNNNNGTTGCCCAAATCGCCACCGGCTTATTCCTAGCCATGCACTATACAGCCGATACATCCCTTGCATTCTCATCTATTGCTCACATCTGCCGAGATGTTAATAACGGCTGACTCCTACGAAACCTTCACGCCAACGGCGCATCTTTTTTCTTTATCTGCATCTACTTCCACATTGGCCGGGGTCTT-TACTATGGCTCCTACCTCTACAAAGAAACCTGAAACATTGGCGTCATCCTGTTGTTCCTAGTCATAGCCACCGCCTTTGTAGGCTATGTCCTTCCTTGAGGACAAATATCTTTCTGAGGCGCCACAGTCATTACCAATCTCCTATCAGCCGCCCCCTACATCGGCCCAGACCTAGTTCAATGAATCTGAGGAGGCTTCTCAGTAGACAACGCCACCCTCACCCGTTTCTTTACATTTCACTTCATTCTCCCCTTTATTATTGCAGCAGCAAGTATGATTCACCTACTATTTCTTCACCAAACTGGGTCCTCTAACCCAACAGGACTAAATTCTAACCTAGACAAAGTCTCTTTTCACCCCTACTTCTCATACAAGGACCTCCTCGGGTTTGTTATTATGTTAGGTGCCCTAGCCTCTCTCTCCACCTTCGCCCCTAACCTGCTTGGGGACCCAGACAATTTTACACCAGCTAACCCACTCGTCACACCCCCCCACATTAAGCCAGAATGATACTTCCTTTTCGCCTACGCCATCNNNNNNNNNNNNNNNNNNNNNNNNNNNNNNNNNNNNNNNNNNNNNNNNNNNNNNNNNNNNNNNNNNNNNNNNNNNNNNNNNNNNNNNNNNNNNNNNNNNNNNNNNNNNNNNNNNNNNNNNNNNNNNNNNNNNNNNNNNNNNNNNNNNNNNNNNNNNNNNNNNNNNNNNNNNNNNNNNNNNNNNNNNNNNNNNNNNNNNNNNNNNNNNNNNNNNNNNNNNNNNNNNNNNNNNNNNNNNNNNNNNNNNNNNNNNNNNNNNNNNNNNNNNNNNNNNNNNNNNNNNNNNNNNNNNNNNNNNNNN   [1143]
LH_5119                                    NNNNNNNNNNNNNNNNNNNNNNNNNNNNNNNNNNNNNNNNNNNNNNNNNNNNNNNNNNNNNNNNNNNNNNNNNNNNNNNNNNNNNNNNNNNNNNNNNNNNNNNNNNNNNNNNNNNNNNNNNNNNNNATTGCCCAAATCGCCACCGGCTTATTCCTAGCCATGCACTATACAGCCGATACATCCCTTGCATTCTCATCTATTGCTCACATCTGCCGAGATGTTAATAACGGCTGACTCCTACGAAACCTTCACGCCAACGGCGCATCTTTTTTCTTTATCTGCATCTACTTCCACATTGGCCGGGGTCTT-TACTATGGCTCCTACCTCTACAAAGAAACCTGAAACATTGGCGTCATTCTGTTGTTCCTAGTCATAGCCACCGCCTTTGTAGGCTATGTCCTCCCTTGAGGGCAAATATCTTTCTGAGGCGCCACAGTCATTACCAATCTCCTATCAGCCGCCCCCTACATCGGCCCAGACCTAGTTCAATGAATCTGAGGAGGCTTCTCAGTAGACAACGCCACCCTCACCCGTTTCTTTACATTTCACTTCATTCTCCCCTTTATTATTGCAGCAGCAAGTATGATTCACCTACTCTTTCTTCACCAAACTGGGTCCTCTAACCCAACAGGACTAAATTCTAACCTAGACAAAGTCTCTTTTCACCCCTACTTCTCATACAAGGACCTCCTCGGATTTGTTATTATGCTAGGTGCCCTAGCCTCTCTCTCCACCTTCGCCCCTAACCTGCTTGGAGACCCAGACAATTTTACACCAGCTAACCCACTCGTCACACCCCCCCACATTAAGCCAGAATGATACTTCCTTTTCGCCTACGCCATCNNNNNNNNNNNNNNNNNNNNNNNNNNNNNNNNNNNNNNNNNNNNNNNNNNNNNNNNNNNNNNNNNNNNNNNNNNNNNNNNNNNNNNNNNNNNNNNNNNNNNNNNNNNNNNNNNNNNNNNNNNNNNNNNNNNNNNNNNNNNNNNNNNNNNNNNNNNNNNNNNNNNNNNNNNNNNNNNNNNNNNNNNNNNNNNNNNNNNNNNNNNNNNNNNNNNNNNNNNNNNNNNNNNNNNNNNNNNNNNNNNNNNNNNNNNNNNNNNNNNNNNNNNNNNNNNNNNNNNNNNNNNNNNNNNNNNNNNNNNN   [1143]
LH_5120                                    NNNNNNNNNNNNNNNNNNNNNNNNNNNNNNNNNNNNNNNNNNNNNNNNNNNNNNNNNNNNNNNNNNNNNNNNNNNNNNNNNNNNNNNNNNNNNNNNNNNNNNNNNNNNNNNNNNNNNNNNNNNNNNNNTGCCCAAATCGCCACCGGCTTATTCCTAGCCATGCACTATACAGCCGATACATCCCTTGCATTCTCATCTATTGCTCACATCTGCCGAGATGTTAATAACGGCTGACTCCTACGAAACCTTCACGCCAACGGCGCATCTTTTTTCTTTATCTGCATCTACTTCCACATTGGCCGGGGTCTT-TACTATGGCTCCTACCTCTACAAAGAAACCTGAAACATTGGCGTCATCCTGTTGTTCCTAGTCATAGCCACCGCCTTTGTAGGCTATGTCCTCCCTTGAGGGCAAATATCTTTCTGAGGCGCCACAGTCATTACCAATCTCCTATCAGCCGCCCCCTACATCGGCCCAGACCTAGTTCAATGAATCTGAGGAGGCTTCTCAGTAGACAACGCCACCCTCACCCGTTTCTTTACATTTCACTTCATTCTCCCCTTTATTATTGCAGCAGCAAGTATGATTCACCTACTCTTTCTTCACCAAACTGGGTCCTCTAACCCAACAGGACTAAATTCTAACCTAGACAAAGTCTCTTTTCACCCCTACTTCTCATACAAGGACCTCCTCGGATTTGTTATTATGCTAGGTGCCCTAGCCTCTCTCTCCACCTTCGCCCCTAACCTGCTTGGAGACCCAGACAATTTTACACCAGCTAACCCACTCGTCACACCCCCCCACATTAAGCCAGAATGATACTTCCTTTTCGCCTACGCCATCNNNNNNNNNNNNNNNNNNNNNNNNNNNNNNNNNNNNNNNNNNNNNNNNNNNNNNNNNNNNNNNNNNNNNNNNNNNNNNNNNNNNNNNNNNNNNNNNNNNNNNNNNNNNNNNNNNNNNNNNNNNNNNNNNNNNNNNNNNNNNNNNNNNNNNNNNNNNNNNNNNNNNNNNNNNNNNNNNNNNNNNNNNNNNNNNNNNNNNNNNNNNNNNNNNNNNNNNNNNNNNNNNNNNNNNNNNNNNNNNNNNNNNNNNNNNNNNNNNNNNNNNNNNNNNNNNNNNNNNNNNNNNNNNNNNNNNNNNNNN   [1143]
LH_5121                                    NNNNNNNNNNNNNNNNNNNNNNNNNNNNNNNNNNNNNNNNNNNNNNNNNNNNNNNNNNNNNNNNNNNNNNNNNNNNNNNNNNNNNNNNNNNNNNNNNNNNNNNNNNNNNNNNNNNNNNNNNNNNNNATTGCCCAAATCGCCACCGGCTTATTCCTAGCCATGCACTATACAGCCGATACATCCCTTGCATTCTCATCTATTGCTCACATCTGCCGAGATGTTAATAACGGCTGACTCCTACGAAACCTTCACGCCAACGGCGCATCTTTTTTCTTTATCTGCATCTACTTCCACATTGGCCGGGGTCTT-TACTATGGCTCCTACCTCTACAAAGAAACCTGAAACATTGGCGTCATCCTGTTGTTCCTAGTCATAGCCACCGCCTTTGTAGGCTATGTCCTCCCTTGAGGGCAAATATCTTTCTGAGGCGCCACAGTCATTACCAATCTCCTATCAGCCGCCCCCTACATCGGCCCAGACCTAGTTCAATGAATCTGAGGAGGCTTCTCAGTAGACAACGCCACCCTCACCCGTTTCTTTACATTTCACTTCATTCTCCCCTTTATTATTGCAGCAGCAAGTATGATTCACCTACTCTTTCTTCACCAAACTGGGTCCTCTAACCCAACAGGACTAAATTCCAACCTAGACAAAGTCTCTTTTCACCCCTACTTCTCATACAAAGACCTCCTCGGATTTGTTATTATGCTAGGTGCCCTAGCCTCTCTCTCTACCTTCGCCCCTAACCTGCTTGGAGACCCAGACAATTTTACACCAGCTAACCCACTCGTCACACCCCCCCACATTAAGCCGGAATGATACTTCCTTTTCGCCTACGCCATCNNNNNNNNNNNNNNNNNNNNNNNNNNNNNNNNNNNNNNNNNNNNNNNNNNNNNNNNNNNNNNNNNNNNNNNNNNNNNNNNNNNNNNNNNNNNNNNNNNNNNNNNNNNNNNNNNNNNNNNNNNNNNNNNNNNNNNNNNNNNNNNNNNNNNNNNNNNNNNNNNNNNNNNNNNNNNNNNNNNNNNNNNNNNNNNNNNNNNNNNNNNNNNNNNNNNNNNNNNNNNNNNNNNNNNNNNNNNNNNNNNNNNNNNNNNNNNNNNNNNNNNNNNNNNNNNNNNNNNNNNNNNNNNNNNNNNNNNNNNN   [1143]
LH_5122                                    NNNNNNNNNNNNNNNNNNNNNNNNNNNNNNNNNNNNNNNNNNNNNNNNNNNNNNNNNNNNNNNNNNNNNNNNNNNNNNNNNNNNNNNNNNNNNNNNNNNNNNNNNNNNNNNNNNNNNNNNNNNNNNATTGCCCAAATCGCCACCGGCTTATTCCTAGCCATGCACTATACAGCCGATACATCCCTTGCATTCTCATCTATTGCTCACATCTGCCGAGATGTTAATAACGGCTGACTCCTACGAAACCTTCACGCCAACGGCGCATCTTTTTTCTTTATCTGCATCTACTTCCACATTGGCCGGGGTCTT-TACTATGGCTCCTACCTCTACAAAGAAACCTGAAACATTGGCGTCATCCTGTTGTTCCTAGTCATAGCCACCGCCTTTGTAGGCTATGTCCTCCCTTGAGGGCAAATATCTTTCTGAGGCGCCACAGTCATTACCAATCTCCTATCAGCCGCCCCCTACATCGGCCCAGACCTAGTTCAATGAATCTGAGGAGGCTTCTCAGTAGACAACGCCACCCTCACCCGTTTCTTTACATTTCACTTCATTCTCCCCTTTATCATTGCAGCAGCAAGTATGATTCACCTACTCTTTCTTCACCAAACTGGGTCCTCTAACCCAACAGGACTAAATTCTAACCTAGACAAGGTCTCTTTTCACCCCTACTTCTCATACAAGGACCTCCTCGGATTTGTTATTATGCTAGGTGCCCTAGCCTCTCTCTCCACCTTCGCCCCTAACCTGCTTGGGGACCCAGACAATTTTACACCAGCTAACCCACTCGTCACACCCCCCCACATTAAGCCAGAATGATACTTCCTTTTCGCCTACGCCATCNNNNNNNNNNNNNNNNNNNNNNNNNNNNNNNNNNNNNNNNNNNNNNNNNNNNNNNNNNNNNNNNNNNNNNNNNNNNNNNNNNNNNNNNNNNNNNNNNNNNNNNNNNNNNNNNNNNNNNNNNNNNNNNNNNNNNNNNNNNNNNNNNNNNNNNNNNNNNNNNNNNNNNNNNNNNNNNNNNNNNNNNNNNNNNNNNNNNNNNNNNNNNNNNNNNNNNNNNNNNNNNNNNNNNNNNNNNNNNNNNNNNNNNNNNNNNNNNNNNNNNNNNNNNNNNNNNNNNNNNNNNNNNNNNNNNNNNNNNNN   [1143]
LH_5123                                    NNNNNNNNNNNNNNNNNNNNNNNNNNNNNNNNNNNNNNNNNNNNNNNNNNNNNNNNNNNNNNNNNNNNNNNNNNNNNNNNNNNNNNNNNNNNNNNNNNNNNNNNNNNNNNNNNNNNNNNNNNNNNNATTGCCCAAATCGCCACCGGCTTATTCCTAGCCATGCACTATACAGCCGATACATCCCTTGCATTCTCATCTATTGCTCACATCTGCCGAGATGTTAATAACGGCTGACTCCTACGAAACCTTCACGCCAACGGCGCATCTTTTTTCTTTATCTGCATCTACTTCCACATTGGCCGGGGTCTT-TACTATGGCTCCTACCTCTACAAAGAAACCTGAAACATTGGCGTCATCCTGTTGTTCCTAGTCATAGCCACCGCCTTTGTAGGCTATGTCCTTCCTTGAGGACAAATATCTTTCTGAGGCGCCACAGTCATTACCAATCTCCTATCAGCCGCCCCCTACATCGGCCCAGACCTAGTTCAATGAATCTGAGGAGGCTTCTCAGTAGACAACGCCACCCTCACCCGTTTCTTTACATTTCACTTCATTCTCCCCTTTATTATTGCAGCAGCAAGTATGATCCACCTACTATTTCTTCACCAAACTGGGTCCTCTAACCCAACAGGACTAAATTCTAACCTAGACAAAGTCTCTTTTCACCCCTACTTCTCATACAAGGACCTCCTCGGATTTGTTATTATGTTAGGTGCCCTAGCCTCTCTCTCTACCTTCGCCCCTAACCTGCTTGGAGACCCAGACAATTTTACACCAGCTAACCCACTCGTCACACCCCCCCACATTAAGCCAGAATGATACTTCCTTTTCGCCTACGCCATCNNNNNNNNNNNNNNNNNNNNNNNNNNNNNNNNNNNNNNNNNNNNNNNNNNNNNNNNNNNNNNNNNNNNNNNNNNNNNNNNNNNNNNNNNNNNNNNNNNNNNNNNNNNNNNNNNNNNNNNNNNNNNNNNNNNNNNNNNNNNNNNNNNNNNNNNNNNNNNNNNNNNNNNNNNNNNNNNNNNNNNNNNNNNNNNNNNNNNNNNNNNNNNNNNNNNNNNNNNNNNNNNNNNNNNNNNNNNNNNNNNNNNNNNNNNNNNNNNNNNNNNNNNNNNNNNNNNNNNNNNNNNNNNNNNNNNNNNNNNN   [1143]
LH_5125                                    NNNNNNNNNNNNNNNNNNNNNNNNNNNNNNNNNNNNNNNNNNNNNNNNNNNNNNNNNNNNNNNNNNNNNNNNNNNNNNNNNNNNNNNNNNNNNNNNNNNNNNNNNNNNNNNNNNNNNNNNNNNNNNATTGCCCAAATCGCCACCGGCTTATTCCTAGCCATGCACTATACAGCCGATACATCCCTTGCATTCTCATCTATTGCTCACATCTGCCGAGATGTTAATAACGGCTGACTCCTACGAAACCTTCACGCCAACGGCGCATCTTTTTTCTTTATCTGCATCTACTTCCACATTGGCCGGGGTCTT-TACTATGGCTCCTACCTCTACAAAGAAACCTGAAACATTGGCGTCATCCTGTTGTTCCTAGTCATAGCCACCGCCTTTGTAGGCTATGTCCTCCCTTGAGGGCAAATATCTTTCTGAGGCGCCACAGTCATTACCAATCTCCTATCAGCCGCCCCCTACATCGGCCCAGACCTAGTTCAATGAATCTGAGGAGGCTTCTCAGTAGACAACGCCACCCTCACCCGTTTCTTTACATTTCACTTCATTCTCCCCTTTATTATTGCAGCAGCAAGTATGATTCACCTACTCTTTCTTCACCAAACTGGGTCCTCTAACCCAACAGGACTAAATTCTAACCTAGACAAAGTCTCTTTTCACCCCTACTTCTCATACAAGGACCTCCTCGGATTTGTTATTATGCTAGGTGCCCTAGCCTCTCTCTCCACCTTCGCCCCTAACCTGCTTGGGGACCCAGACAATTTTACACCAGCTAATCCACTCGTCACACCCCCCCACATTAAGCCAGAATGATACTTCCTTTTCGCCTACGCCATCNNNNNNNNNNNNNNNNNNNNNNNNNNNNNNNNNNNNNNNNNNNNNNNNNNNNNNNNNNNNNNNNNNNNNNNNNNNNNNNNNNNNNNNNNNNNNNNNNNNNNNNNNNNNNNNNNNNNNNNNNNNNNNNNNNNNNNNNNNNNNNNNNNNNNNNNNNNNNNNNNNNNNNNNNNNNNNNNNNNNNNNNNNNNNNNNNNNNNNNNNNNNNNNNNNNNNNNNNNNNNNNNNNNNNNNNNNNNNNNNNNNNNNNNNNNNNNNNNNNNNNNNNNNNNNNNNNNNNNNNNNNNNNNNNNNNNNNNNNNN   [1143]
LH_5126                                    NNNNNNNNNNNNNNNNNNNNNNNNNNNNNNNNNNNNNNNNNNNNNNNNNNNNNNNNNNNNNNNNNNNNNNNNNNNNNNNNNNNNNNNNNNNNNNNNNNNNNNNNNNNNNNNNNNNNNNNNNNNNNNATTGCCCAAATCGCCACCGGCTTATTCCTAGCCATGCACTATACAGCCGATACATCCCTTGCATTCTCATCTATTGCTCACATCTGCCGAGATGTTAATAACGGCTGACTCCTACGAAACCTTCACGCCAACGGCGCATCTTTTTTCTTTATCTGCATCTACTTCCACATTGGCCGGGGTCTT-TACTATGGCTCCTACCTCTACAAAGAAACCTGAAACATTGGCGTCATCCTGTTGTTCCTAGTCATAGCCACCGCCTTTGTAGGCTATGTCCTCCCTTGAGGGCAAATATCTTTCTGAGGCGCCACAGTCATTACCAATCTCCTATCAGCCGCCCCCTACATCGGCCCAGACCTAGTTCAATGAATCTGAGGAGGCTTCTCAGTAGACAACGCCACCCTCACCCGTTTCTTTACATTTCACTTCATTCTCCCCTTTATTATTGCAGCAGCAAGTATGATTCACCTACTCTTTCTTCACCAAACTGGGTCCTCTAACCCAACAGGACTAAACTCTAACCTAGACAAAGTCTCTTTTCACCCCTACTTCTCATACAAGGACCTCCTCGGATTTGTTATTATGCTAGGTGCCCTAGCCTCTCTCTCCACCTTCGCCCCTAACCTGCTTGGGGACCCAGACAATTTTACACCAGCTAACCCACTCGTCACACCCCCCCACATTAAGCCAGAATGATACTTCCTTTTCGCCTACGCCATCNNNNNNNNNNNNNNNNNNNNNNNNNNNNNNNNNNNNNNNNNNNNNNNNNNNNNNNNNNNNNNNNNNNNNNNNNNNNNNNNNNNNNNNNNNNNNNNNNNNNNNNNNNNNNNNNNNNNNNNNNNNNNNNNNNNNNNNNNNNNNNNNNNNNNNNNNNNNNNNNNNNNNNNNNNNNNNNNNNNNNNNNNNNNNNNNNNNNNNNNNNNNNNNNNNNNNNNNNNNNNNNNNNNNNNNNNNNNNNNNNNNNNNNNNNNNNNNNNNNNNNNNNNNNNNNNNNNNNNNNNNNNNNNNNNNNNNNNNNNN   [1143]
LH_5127                                    NNNNNNNNNNNNNNNNNNNNNNNNNNNNNNNNNNNNNNNNNNNNNNNNNNNNNNNNNNNNNNNNNNNNNNNNNNNNNNNNNNNNNNNNNNNNNNNNNNNNNNNNNNNNNNNNNNNNNNNNNNNNNNATTGCCCAAATCGCCACCGGCTTATTCCTAGCCATGCACTATACAGCCGATACATCCCTTGCATTCTCATCTATTGCTCACATCTGCCGAGATGTTAATAACGGCTGACTCCTACGAAACCTTCACGCCAACGGCGCATCTTTTTTCTTTATCTGCATCTACTTCCACATTGGCCGGGGTCTT-TACTATGGCTCCTACCTCTACAAAGAAACCTGAAACATTGGCGTCATCCTGTTGTTCCTAGTCATAGCCACCGCCTTTGTAGGCTATGTCCTCCCCTGAGGGCAAATATCTTTCTGAGGCGCCACAGTCATTACCAATCTCCTATCAGCCGCCCCCTACATCGGCCCAGACCTAGTTCAATGAATCTGAGGAGGCTTCTCAGTAGACAACGCCACCCTCACCCGTTTCTTTACATTTCACTTCATTCTCCCCTTTATTATTGCAGCAGCAAGTATGATTCACCTACTCTTTCTTCACCAAACTGGGTCCTCTAACCCAACAGGACTAAATTCTAACCTAGACAAAGTCTCTTTTCACCCCTACTTCTCATACAAGGACCTCCTCGGATTTGTTATTATGCTAGGTGCCCTAGCCTCTCTCTCCACCTTCGCCCCTAACCTGCTTGGGGACCCAGACAATTTTACACCAGCTAACCCACTCGTCACACCCCCCCACATTAAGCCAGAATGATACTTCCTTTTCGCCTACGCCATCNNNNNNNNNNNNNNNNNNNNNNNNNNNNNNNNNNNNNNNNNNNNNNNNNNNNNNNNNNNNNNNNNNNNNNNNNNNNNNNNNNNNNNNNNNNNNNNNNNNNNNNNNNNNNNNNNNNNNNNNNNNNNNNNNNNNNNNNNNNNNNNNNNNNNNNNNNNNNNNNNNNNNNNNNNNNNNNNNNNNNNNNNNNNNNNNNNNNNNNNNNNNNNNNNNNNNNNNNNNNNNNNNNNNNNNNNNNNNNNNNNNNNNNNNNNNNNNNNNNNNNNNNNNNNNNNNNNNNNNNNNNNNNNNNNNNNNNNNNNN   [1143]
LH_5129                                    NNNNNNNNNNNNNNNNNNNNNNNNNNNNNNNNNNNNNNNNNNNNNNNNNNNNNNNNNNNNNNNNNNNNNNNNNNNNNNNNNNNNNNNNNNNNNNNNNNNNNNNNNNNNNNNNNNNNNNNNNNNNNNATTGCCCAAATCGCCACCGGCTTATTCCTAGCCATGCACTATACAGCCGATACATCCCTTGCATTCTCATCTATTGCTCACATCTGCCGAGATGTTAATAACGGCTGACTCCTACGAAACCTTCACGCCAACGGCGCATCTTTTTTCTTTATCTGCATCTACTTCCACATTGGCCGGGGTCTT-TACTATGGCTCCTACCTCTACAAAGAAACCTGAAACATTGGCGTCATCCTATTGTTCCTAGTCATAGCCACCGCCTTTGTAGGCTATGTCCTCCCTTGAGGGCAAATATCTTTCTGAGGCGCCACAGTCATTACCAATCTCCTATCAGCCGCCCCCTACATCGGCCCAGACCTAGTTCAATGAATCTGAGGAGGCTTCTCAGTAGACAACGCCACCCTCACCCGTTTCTTTACATTTCACTTCATTCTCCCCTTTATTATTGCAGCAGCAAGTATGATTCACCTACTCTTTCTTCACCAAACTGGGTCCTCTAACCCAACAGGACTAAATTCTAACCTAGACAAAGTCTCTTTTCACCCCTACTTCTCATACAAGGACCTCCTCGGATTTGTTATTATGCTAGGTGCCCTAGCCTCTCTCTCCACCTTCGCCCCTAACCTGCTTGGAGACCCAGACAATTTTACACCAGCTAACCCACTCGTCACACCCCCCCACATTAAGCCAGAATGATACTTCCTTTTCGCCTACGCCATCNNNNNNNNNNNNNNNNNNNNNNNNNNNNNNNNNNNNNNNNNNNNNNNNNNNNNNNNNNNNNNNNNNNNNNNNNNNNNNNNNNNNNNNNNNNNNNNNNNNNNNNNNNNNNNNNNNNNNNNNNNNNNNNNNNNNNNNNNNNNNNNNNNNNNNNNNNNNNNNNNNNNNNNNNNNNNNNNNNNNNNNNNNNNNNNNNNNNNNNNNNNNNNNNNNNNNNNNNNNNNNNNNNNNNNNNNNNNNNNNNNNNNNNNNNNNNNNNNNNNNNNNNNNNNNNNNNNNNNNNNNNNNNNNNNNNNNNNNNNN   [1143]
LH_5131                                    NNNNNNNNNNNNNNNNNNNNNNNNNNNNNNNNNNNNNNNNNNNNNNNNNNNNNNNNNNNNNNNNNNNNNNNNNNNNNNNNNNNNNNNNNNNNNNNNNNNNNNNNNNNNNNNNNNNNNNNNNNNNNNATTGCCCAAATCGCCACCGGCTTATTCCTAGCCATGCACTATACAGCCGATACATCCCTTGCATTCTCATCTATTGCTCACATCTGCCGAGATGTTAATAACGGCTGACTCCTACGAAACCTTCACGCCAACGGCGCATCTTTTTTCTTTATCTGCATCTACTTCCACATTGGCCGGGGTCTT-TACTATGGCTCCTACCTCTACAAAGAAACCTGAAACATTGGCGTCATCCTGTTGTTCCTAGTCATAGCCACCGCCTTTGTAGGCTATGTCCTCCCTTGAGGGCAAATATCTTTCTGAGGCGCCACAGTCATTACCAATCTCCTATCAGCCGCCCCCTACATCGGCCCAGACCTAGTTCAATGAATCTGAGGAGGCTTCTCAGTAGACAACGCCACCCTCACCCGTTTCTTTACATTTCACTTCATTCTCCCCTTTATTATTGCAGCAGCAAGTATGATCCACCTACTCTTTCTTCACCAAACTGGGTCCTCTAACCCAACAGGACTAAATTCTAACCTAGACAAAGTCTCTTTTCACCCCTACTTCTCATACAAGGACCTCCTCGGATTTGTTATTATGCTAGGTGCCCTAGCCTCTCTCTCCACCTTCGCCCCTAACCTGCTTGGGGACCCAGACAATTTTACACCAGCTAACCCACTCGTCACACCCCCCCACATTAAGCCAGAATGATACTTCCTTTTCGCCTACGCCATCNNNNNNNNNNNNNNNNNNNNNNNNNNNNNNNNNNNNNNNNNNNNNNNNNNNNNNNNNNNNNNNNNNNNNNNNNNNNNNNNNNNNNNNNNNNNNNNNNNNNNNNNNNNNNNNNNNNNNNNNNNNNNNNNNNNNNNNNNNNNNNNNNNNNNNNNNNNNNNNNNNNNNNNNNNNNNNNNNNNNNNNNNNNNNNNNNNNNNNNNNNNNNNNNNNNNNNNNNNNNNNNNNNNNNNNNNNNNNNNNNNNNNNNNNNNNNNNNNNNNNNNNNNNNNNNNNNNNNNNNNNNNNNNNNNNNNNNNNNNN   [1143]
WH_5134                                    NNNNNNNNNNNNNNNNNNNNNNNNNNNNNNNNNNNNNNNNNNNNNNNNNNNNNNNNNNNNNNNNNNNNNNNNNNNNNNNNNNNNNNNNNNNNNNNNNNNNNNNNNNNNNNNNNNNNNNNNNNNNNNNNNNNNCAAATCGCCACCGGCTTATTCCTAGCCATGCACTACACAGCCGATACATCCCTTGCATTCTCATCTATTGCTCACATCTGCCGAGATGTTAATAACGGCTGACTCCTACGTAACCTTCACGCCAACGGCGCATCTTTTTTCTTTATCTGCATCTACTTCCACATTGGCCGAGGTCTT-TACTATGGCTCCTACCTCTACAAACAAACCTGGAACATTGGCGTCATTCTGTTGTTCCTAGTCATAGCCACCGCCTTTGTGGGCTATGTCCTCCCTTGAGGCCAAATATCCTTCTGAGGCGCCACAGTCATTACCAATCTCCTATCAGCCGCCCCCTACATCGGCCCAGACCTAGTTCAATGAATCTGAGGAGGTTTCTCAGTAGACAACGCCACCCTCACCCGTTTCTTTACATTTCACTTCATTCTCCCCTTTATCATTGCAGCAGCAAGTATGATCCACCTACTGTTTCTTCACCAAACTGGGTCCTCTAACCCAACAGGACTAAATTCTAACCTAGACAAAGTCTCTTTTCACCCCTACTTCTCCTACAAAGACCTTCTCGGATTTGTCATTATGTTGGGCGCCCTAGCCTCTCTTTCTACCTTCGCCCCTAACCTGCTTGGAGACCCAGACAATTTTACACCGGCTAACCCACTCGTTACACCCCCCCACACTAAGCCAGAATGATACTTCCTTTTCGCCTACGCCATCNNNNNNNNNNNNNNNNNNNNNNNNNNNNNNNNNNNNNNNNNNNNNNNNNNNNNNNNNNNNNNNNNNNNNNNNNNNNNNNNNNNNNNNNNNNNNNNNNNNNNNNNNNNNNNNNNNNNNNNNNNNNNNNNNNNNNNNNNNNNNNNNNNNNNNNNNNNNNNNNNNNNNNNNNNNNNNNNNNNNNNNNNNNNNNNNNNNNNNNNNNNNNNNNNNNNNNNNNNNNNNNNNNNNNNNNNNNNNNNNNNNNNNNNNNNNNNNNNNNNNNNNNNNNNNNNNNNNNNNNNNNNNNNNNNNNNNNNNNNN   [1143]
WH_5138                                    NNNNNNNNNNNNNNNNNNNNNNNNNNNNNNNNNNNNNNNNNNNNNNNNNNNNNNNNNNNNNNNNNNNNNNNNNNNNNNNNNNNNNNNNNNNNNNNNNNNNNNNNNNNNNNNNNNNNNNNNNNNNNNGTTGCCCAAATCGCCACCGGCTTATTCCTAGCCATGCACTATACAGCCGATACATCCCTTGCATTCTCATCTATTGCTCACATCTGCCGAGATGTTAATAACGGCTGACTCCTACGAAACCTTCACGCCAACGGCGCATCTTTTTTCTTTATCTGCATCTACTTCCACATTGGCCGGGGTCTT-TACTATGGCTCCTACCTCTACAAAGAAACCTGAAACATTGGCGTCATCCTGTTGTTCCTAGTCATAGCCACCGCCTTTGTAGGCTATGTCCTTCCTTGAGGACAAATATCTTTCTGAGGCGCCACAGTCATTACCAATCTCCTATCAGCCGCCCCCTACATCGGCCCAGACCTAGTTCAATGAATCTGAGGAGGCTTCTCAGTAGACAACGCCACCCTCACCCGTTTCTTTACATTTCACTTCATTCTCCCCTTTATTATTGCAGCAGCAAGTATGATTCACCTACTATTTCTTCACCAAACTGGGTCCTCTAACCCAACAGGACTAAATTCTAACCTAGACAAAGTCTCTTTTCACCCCTACTTCTCATACAAGGACCTCCTCGGGTTTGTTATTATATTAGGTGCCCTAGCCTCTCTCTCCACCTTCGCCCCTAACCTGCTTGGGGACCCAGACAATTTTACACCAGCTAACCCACTCGTCACACCCCCCCACATTAAGCCAGAATGATACTTCCTTTTCGCCTACGCCATCNNNNNNNNNNNNNNNNNNNNNNNNNNNNNNNNNNNNNNNNNNNNNNNNNNNNNNNNNNNNNNNNNNNNNNNNNNNNNNNNNNNNNNNNNNNNNNNNNNNNNNNNNNNNNNNNNNNNNNNNNNNNNNNNNNNNNNNNNNNNNNNNNNNNNNNNNNNNNNNNNNNNNNNNNNNNNNNNNNNNNNNNNNNNNNNNNNNNNNNNNNNNNNNNNNNNNNNNNNNNNNNNNNNNNNNNNNNNNNNNNNNNNNNNNNNNNNNNNNNNNNNNNNNNNNNNNNNNNNNNNNNNNNNNNNNNNNNNNNNN   [1143]
WH_5139                                    NNNNNNNNNNNNNNNNNNNNNNNNNNNNNNNNNNNNNNNNNNNNNNNNNNNNNNNNNNNNNNNNNNNNNNNNNNNNNNNNNNNNNNNNNNNNNNNNNNNNNNNNNNNNNNNNNNNNNNNNNNNNNNNNNGCCCAAATCGCTACCGGCTTATTCCTAGCCATGCACTATACAGCCGATACATCCCTTGCATTCTCATCTATTGCTCACATCTGCCGAGATGTCAATAACGGCTGACTCCTACGAAACCTTCACGCCAACGGCGCATCTTTTTTCTTTATCTGCATCTACTTCCACATTGGCCGGGGTCTT-TACTATGGCTCCTACCTCTACAAAGAAACCTGAAACATTGGCGTCATCCTGTTGTTCCTAGTCATAGCCACCGCCTTTGTAGGCTATGTCCTCCCTTGAGGACAAATATCTTTCTGAGGCGCCACAGTCATTACCAATCTCCTATCAGCCGCCCCCTACATCGGCCCAGACCTAGTTCAATGAATCTGAGGGGGCTTCTCAGTAGACAACGCCACCCTCACCCGTTTCTTTACATTTCACTTCATTCTCCCCTTTATTATTGCAGCAGCAAGTATGATTCACCTACTCTTTCTTCACCAAACTGGGTCCTCTAACCCAACAGGACTAAATTCTAACCTAGACAAAGTCTCTTTTCACCCCTACTTCTCATACAAGGACCTCCTCGGATTTGTTATTATGTTAGGTGCCCTAGCCTCTCTCTCCACCTTCGCCCCTAACCTGCTTGGAGACCCAGACAATTTTACACCAGCTAACCCACTCGTCACACCCCCCCACATTAAGCCAGAATGATACTTCCTTTTCGCCTACGCCATCNNNNNNNNNNNNNNNNNNNNNNNNNNNNNNNNNNNNNNNNNNNNNNNNNNNNNNNNNNNNNNNNNNNNNNNNNNNNNNNNNNNNNNNNNNNNNNNNNNNNNNNNNNNNNNNNNNNNNNNNNNNNNNNNNNNNNNNNNNNNNNNNNNNNNNNNNNNNNNNNNNNNNNNNNNNNNNNNNNNNNNNNNNNNNNNNNNNNNNNNNNNNNNNNNNNNNNNNNNNNNNNNNNNNNNNNNNNNNNNNNNNNNNNNNNNNNNNNNNNNNNNNNNNNNNNNNNNNNNNNNNNNNNNNNNNNNNNNNNNN   [1143]
WH_5140                                    NNNNNNNNNNNNNNNNNNNNNNNNNNNNNNNNNNNNNNNNNNNNNNNNNNNNNNNNNNNNNNNNNNNNNNNNNNNNNNNNNNNNNNNNNNNNNNNNNNNNNNNNNNNNNNNNNNNNNNNNNNNNNNGTTGCCCAAATCGCCACCGGCTTATTCCTAGCCATGCACTATACAGCCGATACATCCCTTGCATTCTCATCTATTGCTCACATCTGCCGAGATGTTAATAACGGCTGACTCCTACGAAACCTTCACGCCAACGGCGCATCTTTTTTCTTTATCTGCATCTACTTCCACATTGGCCGGGGTCTT-TACTATGGCTCCTACCTCTACAAAGAAACCTGAAACATTGGCGTCATCCTGTTGTTCCTAGTCATAGCCACCGCCTTTGTAGGCTATGTCCTTCCTTGAGGACAAATATCTTTCTGAGGCGCCACAGTCATTACCAATCTCCTATCAGCCGCCCCCTACATCGGCCCAGACCTAGTTCAATGAATCTGAGGAGGCTTCTCAGTAGACAACGCCACCCTCACCCGTTTCTTTACATTTCACTTCATTCTCCCCTTTATTATTGCAGCAGCAAGTATGATTCACCTACTGTTTCTTCACCAAACTGGGTCCTCTAACCCAACAGGACTAAATTCTAACCTAGACAAAGTCTCTTTTCACCCCTACTTCTCATACAAGGACCTCCTCGGGTTTGTTATTATGTTAGGTGCCCTAGCCTCTCTCTCCACCTTCGCCCCTAACCTGCTTGGGGACCCAGACAATTTTACACCAGCTAACCCACTCGTCACACCCCCCCACATTAAGCCAGAATGATACTTCCTTTTCGCCTACGCCATCNNNNNNNNNNNNNNNNNNNNNNNNNNNNNNNNNNNNNNNNNNNNNNNNNNNNNNNNNNNNNNNNNNNNNNNNNNNNNNNNNNNNNNNNNNNNNNNNNNNNNNNNNNNNNNNNNNNNNNNNNNNNNNNNNNNNNNNNNNNNNNNNNNNNNNNNNNNNNNNNNNNNNNNNNNNNNNNNNNNNNNNNNNNNNNNNNNNNNNNNNNNNNNNNNNNNNNNNNNNNNNNNNNNNNNNNNNNNNNNNNNNNNNNNNNNNNNNNNNNNNNNNNNNNNNNNNNNNNNNNNNNNNNNNNNNNNNNNNNNN   [1143]
WH_5141                                    NNNNNNNNNNNNNNNNNNNNNNNNNNNNNNNNNNNNNNNNNNNNNNNNNNNNNNNNNNNNNNNNNNNNNNNNNNNNNNNNNNNNNNNNNNNNNNNNNNNNNNNNNNNNNNNNNNNNNNNNNNNNNNATTGCCCAAATCGCCACCGGCTTATTCCTAGCCATGCACTATACAGCCGATACATCCCTTGCATTCTCATCTATTGCTCACATCTGCCGAGATGTTAATAACGGCTGACTCCTACGAAACCTTCACGCCAACGGCGCATCTTTTTTCTTTATCTGCATCTACTTCCACATTGGCCGGGGTCTT-TACTATGGCTCCTACCTCTACAAAGAAACCTGAAACATTGGCGTCATCCTGTTGTTCCTAGTCATAGCCACCGCCTTTGTAGGCTATGTCCTTCCTTGAGGACAAATATCTTTCTGAGGCGCCACAGTCATTACCAATCTCCTATCAGCCGCCCCCTACATCGGCCCAGACCTAGTTCAATGAATCTGAGGAGGCTTCTCAGTAGACAACGCCACCCTCACCCGTTTCTTTACATTTCACTTCATTCTCCCCTTTATTATTGCAGCAGCAAGTATGATTCACCTACTATTTCTTCACCAAACTGGGTCCTCTAACCCAACAGGACTAAATTCTAACCTAGACAAAGTCTCTTTTCACCCCTACTTCTCATACAAGGACCTCCTCGGATTTGTTATTATGTTAGGTGCCCTAGCCTCTCTCTCCACCTTCGCCCCTAACCTGCTTGGGGACCCAGACAATTTTACACCAGCTAACCCACTCGTCACACCCCCCCACATTAAGCCAGAATGATACTTCCTTTTCGCCTACGCCATCNNNNNNNNNNNNNNNNNNNNNNNNNNNNNNNNNNNNNNNNNNNNNNNNNNNNNNNNNNNNNNNNNNNNNNNNNNNNNNNNNNNNNNNNNNNNNNNNNNNNNNNNNNNNNNNNNNNNNNNNNNNNNNNNNNNNNNNNNNNNNNNNNNNNNNNNNNNNNNNNNNNNNNNNNNNNNNNNNNNNNNNNNNNNNNNNNNNNNNNNNNNNNNNNNNNNNNNNNNNNNNNNNNNNNNNNNNNNNNNNNNNNNNNNNNNNNNNNNNNNNNNNNNNNNNNNNNNNNNNNNNNNNNNNNNNNNNNNNNNN   [1143]
WH_5142                                    NNNNNNNNNNNNNNNNNNNNNNNNNNNNNNNNNNNNNNNNNNNNNNNNNNNNNNNNNNNNNNNNNNNNNNNNNNNNNNNNNNNNNNNNNNNNNNNNNNNNNNNNNNNNNNNNNNNNNNNNNNNNNNATTGCCCAAATCGCCACCGGCTTATTCCTAGCCATGCACTATACAGCCGATACATCCCTTGCATTCTCATCTATTGCTCACATCTGCCGAGATGTTAATAACGGCTGACTCCTACGAAACCTTCACGCCAACGGCGCATCTTTTTTCTTTATCTGCATCTACTTCCACATTGGCCGGGGTCTT-TACTATGGCTCCTACCTCTACAAAGAAACCTGAAACATTGGCGTCATCCTGTTGTTCCTAGTCATAGCCACCGCCTTTGTAGGCTATGTCCTCCCTTGAGGGCAAATATCTTTCTGAGGCGCCACAGTCATTACCAATCTCCTATCAGCCGCCCCCTACATCGGCCCAGACCTAGTTCAATGAATCTGAGGAGGCTTCTCAGTAGACAACGCCACCCTCACCCGTTTCTTTACATTTCACTTCATTCTCCCCTTTATTATTGCAGCAGCAAGTATGATTCACCTACTCTTTCTTCACCAAACTGGGTCCTCTAACCCAACAGGACTAAATTCTAACCTAGACAAAGTCTCTTTTCACCCATACTTCTCATACAAGGACCTCCTCGGATTTGTTATTATGCTAGGTGCCCTAGCCTCTCTCTCCACCTTCGCCCCTAACCTGCTTGGGGACCCAGACAATTTTACACCAGCTAACCCACTCGTCACACCCCCACACATTAAGCCAGAATGATACTTCCTTTTCGCCTACGCCATCNNNNNNNNNNNNNNNNNNNNNNNNNNNNNNNNNNNNNNNNNNNNNNNNNNNNNNNNNNNNNNNNNNNNNNNNNNNNNNNNNNNNNNNNNNNNNNNNNNNNNNNNNNNNNNNNNNNNNNNNNNNNNNNNNNNNNNNNNNNNNNNNNNNNNNNNNNNNNNNNNNNNNNNNNNNNNNNNNNNNNNNNNNNNNNNNNNNNNNNNNNNNNNNNNNNNNNNNNNNNNNNNNNNNNNNNNNNNNNNNNNNNNNNNNNNNNNNNNNNNNNNNNNNNNNNNNNNNNNNNNNNNNNNNNNNNNNNNNNNN   [1143]
WH_5144                                    NNNNNNNNNNNNNNNNNNNNNNNNNNNNNNNNNNNNNNNNNNNNNNNNNNNNNNNNNNNNNNNNNNNNNNNNNNNNNNNNNNNNNNNNNNNNNNNNNNNNNNNNNNNNNNNNNNNNNNNNNNNNNNATTGCCCAAATCGCCACCGGCTTATTCCTAGCCATGCACTATACAGCCGATACATCCCTTGCATTCTCATCTATTGCTCACATCTGCCGAGATGTCAATAACGGCTGACTCCTACGAAACCTTCACGCCAACGGCGCATCTTTTTTCTTTATCTGCATCTACTTCCACATTGGCCGGGGTCTT-TACTATGGCTCCTACCTCTACAAAGAAACCTGAAACATTGGCGTCATCCTGTTGTTCCTAGTCATAGCCACCGCCTTTGTAGGCTATGTCCTCCCTTGAGGACAAATATCTTTCTGAGGCGCCACAGTCATTACCAATCTCCTATCAGCCGCCCCCTACATCGGCCCAGACCTAGTTCAATGAATCTGAGGAGGCTTCTCAGTAGACAACGCTACCCTCACCCGTTTCTTTACATTTCACTTCATTCTCCCCTTTATTATTGCAGCAGCAAGTATGATTCACCTACTCTTTCTTCACCAAACTGGGTCCTCTAACCCAACAGGACTAAATTCTAACCTAGACAAAGTCTCTTTTCACCCCTACTTCTCATACAAGGACCTCCTCGGATTTGTTATTATGTTAGGTGCCCTAGCCTCTCTCTCCACCTTCGCCCCTAACCTGCTTGGGGACCCAGACAATTTTACACCAGCTAACCCACTCGTCACACCCCCCCACATTAAGCCAGAATGATACTTCCTTTTCGCCTACGCCATCNNNNNNNNNNNNNNNNNNNNNNNNNNNNNNNNNNNNNNNNNNNNNNNNNNNNNNNNNNNNNNNNNNNNNNNNNNNNNNNNNNNNNNNNNNNNNNNNNNNNNNNNNNNNNNNNNNNNNNNNNNNNNNNNNNNNNNNNNNNNNNNNNNNNNNNNNNNNNNNNNNNNNNNNNNNNNNNNNNNNNNNNNNNNNNNNNNNNNNNNNNNNNNNNNNNNNNNNNNNNNNNNNNNNNNNNNNNNNNNNNNNNNNNNNNNNNNNNNNNNNNNNNNNNNNNNNNNNNNNNNNNNNNNNNNNNNNNNNNNN   [1143]
HQ_5165                                    NNNNNNNNNNNNNNNNNNNNNNNNNNNNNNNNNNNNNNNNNNNNNNNNNNNNNNNNNNNNNNNNNNNNNNNNNNNNNNNNNNNNNNNNNNNNNNNNNNNNNNNNNNNNNNNNNNNNNNNNNNNNNNATTGCCCAAATCGCCACCGGCTTATTCCTAGCCATGCATTACACAGCCGATACATCCCTTGCATTCTCATCTATTGCTCACATCTGCCGAGATGTCAATAACGGCTGACTCCTACGTAACCTTCACGCCAACGGCGCATCTTTTTTCTTTATCTGCATCTACTTCCACATTGGCCGGGGTCTT-TACTATGGCTCCTACCTCTACAAAGAAACCTGAAACATTGGCGTCATTCTGTTGTTCCTAGTCATAGCCACCGCCTTTGTGGGCTATGTCCTCCCTTGAGGCCAAATATCCTTCTGAGGCGCCACAGTCATTACCAATCTCCTATCAGCCGCCCCCTACATCGGCCCAGACCTAGTTCAATGAATCTGAGGAGGCTTCTCAGTAGACAACGCCACCCTCACCCGTTTCTTTACATTTCACTTCATTCTCCCCTTCATCATTGCAGCAGCAAGTATGATCCACCTACTGTTTCTTCACCAAACTGGGTCCTCTAACCCAACAGGACTAAATTCTAACCTAGACAAAGTCTCTTTTCACCCCTACTTCTCCTACAAAGACCTCCTCGGATTTGTTATTATGTTGGGCGCCCTAGCCTCTCTCTCTACCTTCGCCCCTAACCTGCTTGGAGACCCAGACAATTTTACACCGGCTAACCCACTCGTTACACCCCCCCACATTAAGCCAGAATGATACTTCCTTTTCGCCTACGCCATCNNNNNNNNNNNNNNNNNNNNNNNNNNNNNNNNNNNNNNNNNNNNNNNNNNNNNNNNNNNNNNNNNNNNNNNNNNNNNNNNNNNNNNNNNNNNNNNNNNNNNNNNNNNNNNNNNNNNNNNNNNNNNNNNNNNNNNNNNNNNNNNNNNNNNNNNNNNNNNNNNNNNNNNNNNNNNNNNNNNNNNNNNNNNNNNNNNNNNNNNNNNNNNNNNNNNNNNNNNNNNNNNNNNNNNNNNNNNNNNNNNNNNNNNNNNNNNNNNNNNNNNNNNNNNNNNNNNNNNNNNNNNNNNNNNNNNNNNNNNN   [1143]
'HQ 5166+HQ 5172+HoS 5197+HoS 5199+HoS 5202+HoS 5207+HoS 5208+HoS 5209+HoS 5210+HoS 5211+LS 5224+LS 5231'                        NNNNNNNNNNNNNNNNNNNNNNNNNNNNNNNNNNNNNNNNNNNNNNNNNNNNNNNNNNNNNNNNNNNNNNNNNNNNNNNNNNNNNNNNNNNNNNNNNNNNNNNNNNNNNNNNNNNNNNNNNNNNNNATTGCCCAAATCGCCACCGGCTTATTCCTAGCCATACATTACACAGCCGATACATCCCTTGCATTCTCATCTATTGCTCACATCTGCCGAGATGTTAATAACGGCTGACTCCTACGTAACCTTCACGCCAACGGCGCATCTTTTTTCTTTATCTGCATCTACTTCCACATTGGCCGGGGTCTT-TACTATGGCTCCTACCTCTACAAAGAAACCTGAAACATTGGCGTCATTCTGTTGTTCCTAGTCATAGCCACCGCCTTTGTAGGCTACGTCCTCCCTTGAGGCCAAATATCCTTCTGAGGCGCCACAGTCATTACCAATCTCCTATCAGCCGCCCCCTACATCGGCCCAGACCTAGTTCAATGAATCTGAGGAGGCTTCTCAGTAGACAACGCCACCCTCACCCGTTTCTTTACATTTCACTTCATTCTCCCCTTCATCATTGCAGCAGCAAGTATAATCCACCTACTCTTTCTTCACCAAACTGGGTCCTCTAACCCAACAGGACTAAATTCCAACCTAGACAAAGTCTCCTTTCACCCCTACTTCTCCTACAAAGACCTCCTCGGATTTGTTATTATGTTAGGCGCCCTAGCCTCTCTCTCTACCTTCGCCCCTAACCTGCTCGGAGACCCAGACAATTTTACACCAGCTAACCCACTCGTTACACCCCCCCACATTAAGCCGGAATGATACTTCCTTTTCGCCTACGCCATCNNNNNNNNNNNNNNNNNNNNNNNNNNNNNNNNNNNNNNNNNNNNNNNNNNNNNNNNNNNNNNNNNNNNNNNNNNNNNNNNNNNNNNNNNNNNNNNNNNNNNNNNNNNNNNNNNNNNNNNNNNNNNNNNNNNNNNNNNNNNNNNNNNNNNNNNNNNNNNNNNNNNNNNNNNNNNNNNNNNNNNNNNNNNNNNNNNNNNNNNNNNNNNNNNNNNNNNNNNNNNNNNNNNNNNNNNNNNNNNNNNNNNNNNNNNNNNNNNNNNNNNNNNNNNNNNNNNNNNNNNNNNNNNNNNNNNNNNNNNN   [1143]
HQ_5167                                    NNNNNNNNNNNNNNNNNNNNNNNNNNNNNNNNNNNNNNNNNNNNNNNNNNNNNNNNNNNNNNNNNNNNNNNNNNNNNNNNNNNNNNNNNNNNNNNNNNNNNNNNNNNNNNNNNNNNNNNNNNNNNNATTGCCCAAATCGCCACCGGCTTATTCCTAGCCATGCATTACACAGCCGATACATCCCTTGCATTCTCATCTATTGCTCACATCTGCCGAGATGTCAATAACGGCTGACTCCTACGTAACCTTCACGCCAACGGCGCATCTTTTTTCTTTATCTGCATCTACTTCCACATTGGCCGAGGTCTT-TACTATGGCTCCTACCTCTACAAAGAAACCTGGAACATTGGCGTCATTCTGTTGTTCCTAGTCATAGCCACCGCCTTTGTGGGCTATGTCCTCCCTTGAGGTCAAATATCCTTCTGAGGCGCCACAGTCATTACCAATCTCCTATCAGCCGCCCCCTACATCGGCCCAGACCTAGTTCAATGAATCTGAGGAGGCTTCTCAGTAGACAACGCCACCCTCACCCGTTTCTTTACATTTCACTTCATTCTCCCCTTTATCATTGCAGCAGCAAGTATGATCCACCTACTGTTTCTTCACCAAACTGGGTCCTCTAACCCAACAGGACTAAATTCTAACCTAGACAAAGTCTCTTTTCACCCCTACTTCTCCTACAAAGACCTCCTCGGATTTGTTATTATGTTGGGCGCCCTAGCCTCTCTCTCCACCTTCGCCCCCAACCTGCTTGGAGACCCAGACAATTTTACACCGGCTAACCCACTCGTTACACCCCCCCACATTAAGCCAGAATGATACTTCCTTTTCGCCTACGCCATCNNNNNNNNNNNNNNNNNNNNNNNNNNNNNNNNNNNNNNNNNNNNNNNNNNNNNNNNNNNNNNNNNNNNNNNNNNNNNNNNNNNNNNNNNNNNNNNNNNNNNNNNNNNNNNNNNNNNNNNNNNNNNNNNNNNNNNNNNNNNNNNNNNNNNNNNNNNNNNNNNNNNNNNNNNNNNNNNNNNNNNNNNNNNNNNNNNNNNNNNNNNNNNNNNNNNNNNNNNNNNNNNNNNNNNNNNNNNNNNNNNNNNNNNNNNNNNNNNNNNNNNNNNNNNNNNNNNNNNNNNNNNNNNNNNNNNNNNNNNN   [1143]
'HQ 5168+HQ 5169+HQ 5170+HQ 5173+HQ 5174+HQ5178+HQ 5179+LS 5223+LS 5233'                                    NNNNNNNNNNNNNNNNNNNNNNNNNNNNNNNNNNNNNNNNNNNNNNNNNNNNNNNNNNNNNNNNNNNNNNNNNNNNNNNNNNNNNNNNNNNNNNNNNNNNNNNNNNNNNNNNNNNNNNNNNNNNNNATTGCCCAAATCGCCACCGGCTTATTCCTAGCCATGCATTACACAGCCGATACATCCCTTGCATTCTCATCTATTGCTCACATCTGCCGAGATGTCAATAACGGCTGACTCCTACGTAACCTTCACGCCAACGGCGCATCTTTTTTCTTTATCTGCATCTACTTCCACATTGGCCGAGGTCTT-TACTATGGCTCCTACCTCTACAAAGAAACCTGGAACATTGGCGTCATTCTGTTGTTCCTAGTCATAGCCACCGCCTTTGTGGGCTATGTCCTCCCTTGAGGTCAAATATCCTTCTGAGGCGCCACAGTCATTACCAATCTCCTATCAGCCGCCCCCTACATCGGCCCAGACCTAGTTCAATGAATCTGAGGAGGCTTCTCAGTAGACAACGCCACCCTCACCCGTTTCTTTACATTTCACTTCATTCTCCCCTTTATCATTGCAGCAGCAAGTATGATCCACCTACTGTTTCTTCACCAAACTGGGTCCTCTAACCCAACAGGACTAAATTCTAACCTAGACAAAGTCTCTTTTCACCCCTACTTCTCCTACAAAGACCTCCTCGGATTTGTTATTATGTTGGGCGCCCTAGCCTCTCTCTCCACCTTCGCCCCTAACCTGCTTGGAGACCCAGACAATTTTACACCGGCTAACCCACTCGTTACACCCCCCCACATTAAGCCAGAATGATACTTCCTTTTCGCCTACGCCATCNNNNNNNNNNNNNNNNNNNNNNNNNNNNNNNNNNNNNNNNNNNNNNNNNNNNNNNNNNNNNNNNNNNNNNNNNNNNNNNNNNNNNNNNNNNNNNNNNNNNNNNNNNNNNNNNNNNNNNNNNNNNNNNNNNNNNNNNNNNNNNNNNNNNNNNNNNNNNNNNNNNNNNNNNNNNNNNNNNNNNNNNNNNNNNNNNNNNNNNNNNNNNNNNNNNNNNNNNNNNNNNNNNNNNNNNNNNNNNNNNNNNNNNNNNNNNNNNNNNNNNNNNNNNNNNNNNNNNNNNNNNNNNNNNNNNNNNNNNNN   [1143]
HQ_5171                                    NNNNNNNNNNNNNNNNNNNNNNNNNNNNNNNNNNNNNNNNNNNNNNNNNNNNNNNNNNNNNNNNNNNNNNNNNNNNNNNNNNNNNNNNNNNNNNNNNNNNNNNNNNNNNNNNNNNNNNNNNNNNNNATTGCCCAAATCGCCACCGGCTTATTCCTAGCCATGCATTACACAGCCGATACATCCCTTGCATTCTCATCTATTGCTCACATCTGCCGAGATGTCAATAACGGCTGACTCCTACGTAACCTTCACGCCAACGGCGCATCTTTTTTCTTTATCTGCATCTACTTCCACATTGGCCGAGGTCTT-TACTATGGCTCCTACCTCTACAAAGAAACCTGGAACATTGGCGTCATTCTGTTGTTCCTAGTCATAGCCACCGCCTTTGTGGGCTATGTCCTCCCTTGAGGTCAAATATCCTTCTGAGGCGCCACAGTCATTACCAATCTCCTATCAGCCGCCCCCTACATCGGCCCAGACCTAGTTCAATGAATCTGAGGAGGTTTCTCAGTAGACAACGCCACCCTCACCCGTTTCTTTACATTTCACTTCATTCTCCCCTTTATCATTGCAGCAGCAAGTATGATCCACCTACTATTTCTTCACCAAACTGGGTCCTCTAACCCAACAGGACTAAATTCTAACCTAGACAAAGTCTCTTTTCACCCCTACTTCTCCTACAAAGACCTCCTCGGATTTGTTATTATGTTGGGCGCCCTAGCCTCTCTCTCCACCTTCGCCCCCAACCTGCTTGGAGACCCAGACAATTTTACACCGGCTAACCCACTCGTTACACCCCCCCACATTAAGCCAGAATGATACTTCCTTTTCGCCTACGCCATCNNNNNNNNNNNNNNNNNNNNNNNNNNNNNNNNNNNNNNNNNNNNNNNNNNNNNNNNNNNNNNNNNNNNNNNNNNNNNNNNNNNNNNNNNNNNNNNNNNNNNNNNNNNNNNNNNNNNNNNNNNNNNNNNNNNNNNNNNNNNNNNNNNNNNNNNNNNNNNNNNNNNNNNNNNNNNNNNNNNNNNNNNNNNNNNNNNNNNNNNNNNNNNNNNNNNNNNNNNNNNNNNNNNNNNNNNNNNNNNNNNNNNNNNNNNNNNNNNNNNNNNNNNNNNNNNNNNNNNNNNNNNNNNNNNNNNNNNNNNN   [1143]
HQ_5175                                    NNNNNNNNNNNNNNNNNNNNNNNNNNNNNNNNNNNNNNNNNNNNNNNNNNNNNNNNNNNNNNNNNNNNNNNNNNNNNNNNNNNNNNNNNNNNNNNNNNNNNNNNNNNNNNNNNNNNNNNNNNNNNNATTGCCCAAATCGCCACCGGCTTATTCCTAGCCATGCATTACACAGCCGATACATCCCTTGCATTCTCATCTATTGCTCACATCTGCCGAGATGTCAATAACGGCTGACTCCTACGTAACCTTCACGCCAACGGCGCATCTTTTTTCTTTATTTGCATCTACTTCCACATTGGCCGAGGTCTT-TACTATGGCTCCTACCTCTACAAAGAAACCTGGAACATTGGCGTCATTCTGTTGTTCCTAGTCATAGCCACCGCCTTTGTGGGCTATGTCCTCCCTTGAGGTCAAATATCCTTCTGAGGCGCCACAGTCATTACCAATCTCCTATCAGCCGCCCCCTACATCGGCCCAGACCTAGTTCAATGAATCTGAGGAGGCTTCTCAGTAGACAACGCCACCCTCACCCGTTTCTTTACATTTCACTTCATTCTCCCCTTTATCATTGCAGCAGCAAGTATGATCCACCTACTGTTTCTTCACCAAACTGGGTCCTCTAACCCAACAGGACTAAATTCTAACCTAGACAAAGTCTCTTTTCACCCCTACTTCTCCTACAAAGACCTCCTCGGATTTGTTATTATGTTGGGCGCCCTAGCCTCTCTCTCCACCTTCGCCCCTAACCTGCTTGGAGACCCAGACAATTTTACACCGGCTAACCCACTCGTTACACCCCCCCACATTAAGCCAGAATGATACTTCCTTTTCGCCTACGCCATCNNNNNNNNNNNNNNNNNNNNNNNNNNNNNNNNNNNNNNNNNNNNNNNNNNNNNNNNNNNNNNNNNNNNNNNNNNNNNNNNNNNNNNNNNNNNNNNNNNNNNNNNNNNNNNNNNNNNNNNNNNNNNNNNNNNNNNNNNNNNNNNNNNNNNNNNNNNNNNNNNNNNNNNNNNNNNNNNNNNNNNNNNNNNNNNNNNNNNNNNNNNNNNNNNNNNNNNNNNNNNNNNNNNNNNNNNNNNNNNNNNNNNNNNNNNNNNNNNNNNNNNNNNNNNNNNNNNNNNNNNNNNNNNNNNNNNNNNNNNN   [1143]
HoS_5200                                    NNNNNNNNNNNNNNNNNNNNNNNNNNNNNNNNNNNNNNNNNNNNNNNNNNNNNNNNNNNNNNNNNNNNNNNNNNNNNNNNNNNNNNNNNNNNNNNNNNNNNNNNNNNNNNNNNNNNNNNNNNNNNNATTGCCCAAATCGCCACCGGCTTATTCCTAGCCATGCACTATACAGCCGCTACATCCCTTGCATTCTCATCTATTGCTCACATCTGCCGAGATGTTAATAACGGCTGACTCCTACGAAACCTTCACGCCAACGGCGCATCTTTTTTCTTTATCTGCATCTACTTCCACATTGGCCGGGGTCTT-TACTATGGCTCCTACCTCTACAAAGAAACCTGAAACATTGGCGTCATCCTGTTGTTCCTAGTCATAGCCACCGCCTTTGTAGGCTATGTCCTCCCTTGAGGGCAAATATCTTTCTGAGGCGCCACAGTCATTACCAATCTCCTATCAGCCGCCCCCTACATCGGCCCAGACCTAGTTCAATGAATCTGAGGAGGCTTCTCAGTAGACAACGCCACCCTCACCCGTTTCTTTACATTTCACTTCATTCTCCCCTTTATTATTGCAGCAGCAAGTATGATTCACCTACTCTTTCTTCACCAAACTGGGTCCTCTAACCCAACAGGACTAAATTCTAACCTAGACAAAGTCTCTTTTCACCCCTACTTCTCATACAAGGACCTCCTCGGATTTGTTATTATGCTAGGTGCCCTAGCCTCTCTCTCCACCTTCGCCCCTAACCTGCTTGGGGACCCAGACAATTTTACACCAGCTAACCCACTCGTCACACCCCCCCACATTAAGCCAGAATGATACTTCCTTTTCGCCTACGCCATCNNNNNNNNNNNNNNNNNNNNNNNNNNNNNNNNNNNNNNNNNNNNNNNNNNNNNNNNNNNNNNNNNNNNNNNNNNNNNNNNNNNNNNNNNNNNNNNNNNNNNNNNNNNNNNNNNNNNNNNNNNNNNNNNNNNNNNNNNNNNNNNNNNNNNNNNNNNNNNNNNNNNNNNNNNNNNNNNNNNNNNNNNNNNNNNNNNNNNNNNNNNNNNNNNNNNNNNNNNNNNNNNNNNNNNNNNNNNNNNNNNNNNNNNNNNNNNNNNNNNNNNNNNNNNNNNNNNNNNNNNNNNNNNNNNNNNNNNNNNN   [1143]
HoS_5204                                    NNNNNNNNNNNNNNNNNNNNNNNNNNNNNNNNNNNNNNNNNNNNNNNNNNNNNNNNNNNNNNNNNNNNNNNNNNNNNNNNNNNNNNNNNNNNNNNNNNNNNNNNNNNNNNNNNNNNNNNNNNNNNNATTGCCCAAATCGCCACCGGCTTATTCCTAGCCATGCATTACACAGCCGATACATCCCTTGCATTCTCATCTATTGCTCACATCTGCCGAGATGTCAACAACGGCTGACTCCTACGTAACCTTCACGCCAACGGCGCATCTTTTTTCTTTATCTGCATCTACTTCCACATTGGCCGAGGTCTT-TACTACGGCTCCTACCTCTACAAAGAAACCTGGAACATTGGCGTCATTCTGTTGTTCCTAGTCATAGCCACCGCCTTTGTGGGCTATGTCCTCCCTTGAGGTCAAATATCCTTCTGAGGCGCCACAGTCATTACCAATCTCCTATCAGCCGCCCCCTACATCGGCCCAGACCTAGTTCAATGAATCTGAGGAGGCTTCTCAGTAGACAACGCCACCCTCACCCGTTTCTTTACATTTCACTTCATTCTCCCCTTTATCATTGCAGCAGCAAGTATGATCCACCTACTGTTTCTTCACCAAACTGGGTCCTCTAACCCAACAGGACTAAATTCTAACCTAGACAAAGTCTCTTTTCACCCCTACTTCTCCTACAAAGACCTCCTCGGATTTGTTATTATGTTGGGCGCCCTAGCCTCTCTCTCCACCTTCGCCCCTAACCTGCTTGGAGACCCAGACAATTTTACACCGGCTAACCCACTCGTTACACCCCCCCACATTAAGCCAGAATGATACTTCCTTTTCGCCTACGCCATCNNNNNNNNNNNNNNNNNNNNNNNNNNNNNNNNNNNNNNNNNNNNNNNNNNNNNNNNNNNNNNNNNNNNNNNNNNNNNNNNNNNNNNNNNNNNNNNNNNNNNNNNNNNNNNNNNNNNNNNNNNNNNNNNNNNNNNNNNNNNNNNNNNNNNNNNNNNNNNNNNNNNNNNNNNNNNNNNNNNNNNNNNNNNNNNNNNNNNNNNNNNNNNNNNNNNNNNNNNNNNNNNNNNNNNNNNNNNNNNNNNNNNNNNNNNNNNNNNNNNNNNNNNNNNNNNNNNNNNNNNNNNNNNNNNNNNNNNNNNN   [1143]
LS_5220                                    NNNNNNNNNNNNNNNNNNNNNNNNNNNNNNNNNNNNNNNNNNNNNNNNNNNNNNNNNNNNNNNNNNNNNNNNNNNNNNNNNNNNNNNNNNNNNNNNNNNNNNNNNNNNNNNNNNNNNNNNNNNNNNATTGCCCAAATCGCCACCGGCTTATTCCTAGCCATGCATTACACAGCCGATACATCCCTTGCATTCTCATCTATTGCTCACATCTGCCGAGATGTCAATAACGGCTGACTCCTACGTAACCTTCACGCCAACGGCGCATCTTTTTTCTTTATCTGCATCTACTTCCACATTGGCCGAGGTCTT-TACTATGGCTCCTACCTCTACAAAGAAACCTGGAACATTGGCGTCATTCTGTTGTTCTTAGTCATAGCCACCGCCTTTGTGGGCTATGTCCTCCCTTGAGGTCAAATATCCTTCTGAGGCGCCACAGTCATTACCAATCTCTTATCAGCCGCCCCCTACATCGGCCCAGACCTAGTTCAATGAATCTGAGGAGGCTTCTCAGTAGACAACGCCACCCTCACCCGTTTCTTTACATTTCACTTCATTCTCCCCTTTATCATTGCAGCAGCAAGTATGATCCACCTACTGTTTCTTCACCAAACTGGGTCCTCTAACCCAACAGGACTAAATTCTAACCTAGACAAAGTCTCTTTTCACCCCTACTTCTCCTACAAAGACCTCCTCGGGTTTGTTATTATGTTGGGCGCCCTAGCCTCTCTCTCCACCTTCGCCCCTAACCTGCTTGGAGACCCAGACAATTTTACACCGGCTAACCCACTCGTTACACCCCCCCACATTAAGCCAGAATGATACTTCCTTTTCGCCTACGCCATCNNNNNNNNNNNNNNNNNNNNNNNNNNNNNNNNNNNNNNNNNNNNNNNNNNNNNNNNNNNNNNNNNNNNNNNNNNNNNNNNNNNNNNNNNNNNNNNNNNNNNNNNNNNNNNNNNNNNNNNNNNNNNNNNNNNNNNNNNNNNNNNNNNNNNNNNNNNNNNNNNNNNNNNNNNNNNNNNNNNNNNNNNNNNNNNNNNNNNNNNNNNNNNNNNNNNNNNNNNNNNNNNNNNNNNNNNNNNNNNNNNNNNNNNNNNNNNNNNNNNNNNNNNNNNNNNNNNNNNNNNNNNNNNNNNNNNNNNNNNN   [1143]
'LS 5221+LS 5232'                                    NNNNNNNNNNNNNNNNNNNNNNNNNNNNNNNNNNNNNNNNNNNNNNNNNNNNNNNNNNNNNNNNNNNNNNNNNNNNNNNNNNNNNNNNNNNNNNNNNNNNNNNNNNNNNNNNNNNNNNNNNNNNNNATTGCCCAAATCGCCACCGGCTTATTCCTAGCCATGCATTACACAGCCGATACATCCCTTGCATTCTCATCTATTGCTCACATCTGCCGAGATGTCAATAACGGCTGACTCCTACGTAACCTTCACGCCAACGGCGCATCTTTTTTCTTTATCTGCATCTACTTCCACATTGGCCGAGGTCTT-TACTATGGCTCCTACCTCTACAAAGAAACCTGGAACATTGGCGTCATTCTGTTGTTCCTAGTCATAGCCACCGCCTTTGTGGGCTATGTCCTCCCTTGAGGTCAAATATCCTTCTGAGGCGCCACAGTCATTACCAATCTCCTATCAGCCGCCCCCTACATCGGCCCAGACCTAGTTCAATGAATCTGAGGAGGCTTCTCAGTAGACAACGCCACCCTCACCCGTTTCTTTACATTTCACTTCATTCTCCCCTTTATCATTGCAGCAGCAAGTATGATCCACCTACTGTTTCTTCACCAAACTGGGTCCTCTAACCCAACAGGACTAAATTCTAACCTAGACAAAGTCTCTTTTCACCCCTACTTCTCCTACAAAGACCTCCTCGGATTTGTTATTATGTTGGGCACCCTAGCCTCTCTCTCCACCTTCGCCCCCAACCTGCTTGGAGACCCAGACAATTTTACACCGGCTAACCCACTCGTTACACCCCCCCACATTAAGCCAGAATGATACTTCCTTTTCGCCTACGCCATCNNNNNNNNNNNNNNNNNNNNNNNNNNNNNNNNNNNNNNNNNNNNNNNNNNNNNNNNNNNNNNNNNNNNNNNNNNNNNNNNNNNNNNNNNNNNNNNNNNNNNNNNNNNNNNNNNNNNNNNNNNNNNNNNNNNNNNNNNNNNNNNNNNNNNNNNNNNNNNNNNNNNNNNNNNNNNNNNNNNNNNNNNNNNNNNNNNNNNNNNNNNNNNNNNNNNNNNNNNNNNNNNNNNNNNNNNNNNNNNNNNNNNNNNNNNNNNNNNNNNNNNNNNNNNNNNNNNNNNNNNNNNNNNNNNNNNNNNNNNN   [1143]
LS_5222                                    NNNNNNNNNNNNNNNNNNNNNNNNNNNNNNNNNNNNNNNNNNNNNNNNNNNNNNNNNNNNNNNNNNNNNNNNNNNNNNNNNNNNNNNNNNNNNNNNNNNNNNNNNNNNNNNNNNNNNNNNNNNNNNATTGCCCAAATCGCCACCGGCTTATTCCTAGCCATGCATTACACAGCCGATACATCCCTTGCATTCTCATCTATTGCTCACATCTGCCGAGATGTCAATAACGGCTGACTCCTACGTAACCTTCACGCCAACGGCGCATCTTTTTTCTTTATCTGCATCTACTTCCACATTGGCCGAGGTCTT-TACTATGGCTCCTACCTCTACAAAGAAACCTGGAACATTGGCGTCATTCTGTTGTTCCTAGTCATAGCCACCGCCTTTGTGGGCTATGTCCTCCCTTGAGGTCAAATATCCTTCTGAGGCGCCACAGTCATTACCAATCTCCTATCAGCCGCCCCCTACATCGGCCCAGACCTAGTTCAATGAATCTGAGGAGGCTTCTCAGTAGACAACGCCACCCTCACCCGTTTCTTTACATTTCACTTCATTCTCCCCTTTATCATTGCAGCAGCAAGTATGATCCACCTACTGTTTCTTCACCAAACTGGGTCCTCTAACCCGACAGGACTAAATTCTAACCTAGACAAAGTCTCTTTTCACCCCTACTTCTCCTACAAAGACCTCCTCGGATTTGTTATTATGTTGGGCGCCCTAGCCTCTCTCTCCACCTTCGCCCCTAACCTGCTTGGAGACCCAGACAATTTTACACCGGCTAACCCACTCGTTACACCCCCCCACATTAAGCCAGAATGATACTTCCTTTTCGCCTACGCCATCNNNNNNNNNNNNNNNNNNNNNNNNNNNNNNNNNNNNNNNNNNNNNNNNNNNNNNNNNNNNNNNNNNNNNNNNNNNNNNNNNNNNNNNNNNNNNNNNNNNNNNNNNNNNNNNNNNNNNNNNNNNNNNNNNNNNNNNNNNNNNNNNNNNNNNNNNNNNNNNNNNNNNNNNNNNNNNNNNNNNNNNNNNNNNNNNNNNNNNNNNNNNNNNNNNNNNNNNNNNNNNNNNNNNNNNNNNNNNNNNNNNNNNNNNNNNNNNNNNNNNNNNNNNNNNNNNNNNNNNNNNNNNNNNNNNNNNNNNNNN   [1143]
LS_5225                                    NNNNNNNNNNNNNNNNNNNNNNNNNNNNNNNNNNNNNNNNNNNNNNNNNNNNNNNNNNNNNNNNNNNNNNNNNNNNNNNNNNNNNNNNNNNNNNNNNNNNNNNNNNNNNNNNNNNNNNNNNNNNNNNNNNNNNAAATCGCCACCGGCTTATTCCTAGCCATGCATTACACAGCCGATACATCCCTTGCATTCTCATCTATTGCTCACATCTGCCGAGATGTCAATAACGGCTGACTCCTACGTAACCTTCACGCCAACGGCGCATCTTTTTTCTTTATCTGCATCTACTTCCACATTGGCCGAGGTCTT-TACTATGGCTCCTACCTCTACAAAGAAACCTGGAACATTGGCGTCATTCTGTTGTTCCTAGTCATAGCCACCGCCTTTGTGGGCTATGTCCTCCCTTGAGGTCAAATATCCTTCTGAGGCGCCACAGTCATTACCAATCTCCTATCAGCCGCCCCCTACATCGGCCCAGACCTAGTTCAATGAATCTGAGGAGGCTTCTCAGTAGACAACGCCACCCTCACCCGTTTCTTTACATTTCACTTCATTCTCCCCTTTATCATTGCAGCAGCAAGTATGATCCACCTACTGTTTCTTCACCAAACTGGGTCCTCTAACCCAACAGGACTAAATTCTAACTTAGACAAAGTCTCTTTTCACCCCTACTTCTCCTACAAAGACCTCCTCGGATTTGTTATTATGTTGGGCGCCCTAGCCTCTCTCTCCACCTTCGCCCCTAACCTGCTTGGAGACCCAGACAATTTTACACCGGCTAACCCACTCGTTACACCCCCCCACATTAAGCCAGAATGATACTTCCTTTTCGCCTACGCCATCNNNNNNNNNNNNNNNNNNNNNNNNNNNNNNNNNNNNNNNNNNNNNNNNNNNNNNNNNNNNNNNNNNNNNNNNNNNNNNNNNNNNNNNNNNNNNNNNNNNNNNNNNNNNNNNNNNNNNNNNNNNNNNNNNNNNNNNNNNNNNNNNNNNNNNNNNNNNNNNNNNNNNNNNNNNNNNNNNNNNNNNNNNNNNNNNNNNNNNNNNNNNNNNNNNNNNNNNNNNNNNNNNNNNNNNNNNNNNNNNNNNNNNNNNNNNNNNNNNNNNNNNNNNNNNNNNNNNNNNNNNNNNNNNNNNNNNNNNNNN   [1143]
'LS 5226+LS 5234'                                    NNNNNNNNNNNNNNNNNNNNNNNNNNNNNNNNNNNNNNNNNNNNNNNNNNNNNNNNNNNNNNNNNNNNNNNNNNNNNNNNNNNNNNNNNNNNNNNNNNNNNNNNNNNNNNNNNNNNNNNNNNNNNNATTGCCCAAATCGCCACCGGCTTATTCCTAGCCATGCATTACACAGCCGATACATCCCTTGCATTCTCATCTATTGCTCACATCTGCCGAGATGTCAATAACGGCTGACTCCTACGTAACCTTCACGCCAACGGCGCATCTTTTTTCTTTATCTGCATCTACTTCCACATTGGCCGAGGTCTT-TACTATGGCTCCTACCTCTACAAAGAAACCTGGAACATTGGCGTCATTCTGTTGTTCCTAGTCATAGCCACCGCCTTTGTGGGCTATGTCCTCCCTTGAGGTCAAATATCCTTCTGAGGCGCCACAGTCATTACCAATCTCCTATCAGCCGCCCCCTACATCGGCCCAGACCTAGTTCAATGAATCTGAGGAGGCTTCTCAGTAGACAACGCCACCCTCACCCGTTTCTTTACATTTCACTTCATTCTCCCCTTTATCATTGCAGCAGCAAGTATGATCCACCTACTGTTTCTTCACCAAACTGGGTCCTCTAACCCAACAGGACTAAATTCTAACCTAGACAAAGTCTCTTTTCACCCCTACTTCTCCTACAAAGACCTCCTCGGATTTGTTATTATGTTGGGCGCCCTAGCCTCTCTCTCCACCTTCGCCCCTAACCTGCTTGGAGACCCAGACAATTTTACACCGGCTAACCCACTCGTTACACCCCCCCACATTAAGCCAGAGTGATACTTCCTTTTCGCCTACGCCATCNNNNNNNNNNNNNNNNNNNNNNNNNNNNNNNNNNNNNNNNNNNNNNNNNNNNNNNNNNNNNNNNNNNNNNNNNNNNNNNNNNNNNNNNNNNNNNNNNNNNNNNNNNNNNNNNNNNNNNNNNNNNNNNNNNNNNNNNNNNNNNNNNNNNNNNNNNNNNNNNNNNNNNNNNNNNNNNNNNNNNNNNNNNNNNNNNNNNNNNNNNNNNNNNNNNNNNNNNNNNNNNNNNNNNNNNNNNNNNNNNNNNNNNNNNNNNNNNNNNNNNNNNNNNNNNNNNNNNNNNNNNNNNNNNNNNNNNNNNNN   [1143]
LS_5227                                    NNNNNNNNNNNNNNNNNNNNNNNNNNNNNNNNNNNNNNNNNNNNNNNNNNNNNNNNNNNNNNNNNNNNNNNNNNNNNNNNNNNNNNNNNNNNNNNNNNNNNNNNNNNNNNNNNNNNNNNNNNNNNNATTGCCCAAATCGCCACCGGCTTATTCCTAGCCATGCATTACACAGCCGATACATCCCTTGCATTCTCATCTATTGCTCACATCTGCCGAGATGTCAATAACGGCTGACTCCTACGTAACCTTCACGCCAACGGCGCATCTTTTTTCTTTATCTGCATCTACTTCCACATTGGCCGAGGTCTT-TACTATGGCTCCTACCTCTACAAAGAAACCTGGAACATTGGCGTCATTCTGTTGTTCCTAGTCATAGCCACCGCCTTTGTGGGCTATGTCCTCCCTTGAGGTCAAATATCCTTCTGAGGCGCCACAGTCATTACCAATCTCTTATCAGCCGCCCCCTACATCGGCCCAGACCTAGTTCAATGAATCTGAGGAGGCTTCTCAGTAGACAACGCCACCCTCACCCGTTTCTTTACATTTCACTTCATTCTCCCCTTTATCATTGCAGCAGCAAGTATGATCCACCTACTGTTTCTTCACCAAACTGGGTCCTCTAACCCAACAGGACTAAATTCTAACCTAGACAAAGTCTCTTTTCACCCCTACTTCTCCTACAAAGACCTCCTCGGGTTTGTTATTATGTTGGGCGCCCTAGCCTCTCTCTCCACCTTCGCCCCTAACCTGCTTGGAGACCCAGACAATTTTACACCGGCTAACCCACTCGTTACACCCCCCCACATTAAGCCAGAATGATACTTCCTTTTCGCCTACGCCATCNNNNNNNNNNNNNNNNNNNNNNNNNNNNNNNNNNNNNNNNNNNNNNNNNNNNNNNNNNNNNNNNNNNNNNNNNNNNNNNNNNNNNNNNNNNNNNNNNNNNNNNNNNNNNNNNNNNNNNNNNNNNNNNNNNNNNNNNNNNNNNNNNNNNNNNNNNNNNNNNNNNNNNNNNNNNNNNNNNNNNNNNNNNNNNNNNNNNNNNNNNNNNNNNNNNNNNNNNNNNNNNNNNNNNNNNNNNNNNNNNNNNNNNNNNNNNNNNNNNNNNNNNNNNNNNNNNNNNNNNNNNNNNNNNNNNNNNNNNNN   [1143]
LS_5228                                    NNNNNNNNNNNNNNNNNNNNNNNNNNNNNNNNNNNNNNNNNNNNNNNNNNNNNNNNNNNNNNNNNNNNNNNNNNNNNNNNNNNNNNNNNNNNNNNNNNNNNNNNNNNNNNNNNNNNNNNNNNNNNNATTGCCCAAATCGCCACCGGCTTATTCCTAGCCATGCATTACACAGCCGATACATCCCTTGCATTCTCATCTATTGCTCACATCTGCCGAGATGTCAATAACGGCTGACTCCTGCGTAACCTTCACGCCAACGGCGCATCTTTTTTCTTTATCTGCATCTACTTCCACATTGGCCGAGGTCTT-TACTATGGCTCCTACCTCTACAAAGAAACCTGGAACATTGGCGTCATTCTGTTGTTCCTAGTCATAGCCACCGCCTTTGTGGGCTATGTCCTCCCTTGAGGTCAAATATCCTTCTGAGGCGCCACAGTCATTACCAATCTCCTATCAGCCGCCCCCTACATCGGCCCAGACCTAGTTCAATGAATCTGAGGAGGCTTCTCAGTAGACAACGCCACCCTCACCCGTTTCTTTACATTTCACTTCATTCTCCCCTTTATCATTGCAGCAGCAAGTATGATCCACCTACTGTTTCTTCACCAAACTGGGTCCTCTAACCCAACAGGACTAAATTCTAACCTAGACAAAGTCTCTTTTCACCCCTACTTCTCCTACAAAGACCTCCTCGGATTTGTTATTATGTTGGGCGCCCTAGCCTCTCTCTCCACCTTCGCCCCTAACCTGCTTGGAGACCCAGACAATTTTACACCGGCTAACCCACTCGTTACACCCCCCCACATTAAGCCAGAATGATACTTCCTTTTCGCCTACGCCATCNNNNNNNNNNNNNNNNNNNNNNNNNNNNNNNNNNNNNNNNNNNNNNNNNNNNNNNNNNNNNNNNNNNNNNNNNNNNNNNNNNNNNNNNNNNNNNNNNNNNNNNNNNNNNNNNNNNNNNNNNNNNNNNNNNNNNNNNNNNNNNNNNNNNNNNNNNNNNNNNNNNNNNNNNNNNNNNNNNNNNNNNNNNNNNNNNNNNNNNNNNNNNNNNNNNNNNNNNNNNNNNNNNNNNNNNNNNNNNNNNNNNNNNNNNNNNNNNNNNNNNNNNNNNNNNNNNNNNNNNNNNNNNNNNNNNNNNNNNNN   [1143]
LS_5229                                    NNNNNNNNNNNNNNNNNNNNNNNNNNNNNNNNNNNNNNNNNNNNNNNNNNNNNNNNNNNNNNNNNNNNNNNNNNNNNNNNNNNNNNNNNNNNNNNNNNNNNNNNNNNNNNNNNNNNNNNNNNNNNNATTGCCCAAATCGCCACCGGCTTATTCCTAGCCATGCATTACACAGCCGATACATCCCTTGCATTCTCATCTATTGCTCACATCTGCCGAGATGTCAATAACGGCTGACTCCTACGTAACCTTCACGCCAACGGCGCATCTTTTTTCTTTATCTGCATCTACTTCCACATTGGCCGAGGTCTT-TACTATGGCTCCTACCTCTACAAAGAAACCTGGAACATTGGCGTCATTCTGTTGTTCCTAGTCATAGCCACCGCCTTTGTGGGCTATGTCCTCCCTTGAGGTCAAATATCCTTCTGAGGCGCCACAGTCATTACCAATCTCCTATCAGCCGCCCCCTACATCGGCCCAGACCTAGTTCAATGAATCTGAGGAGGCTTCTCAGTAGACAACGCCACCCTCACCCGTTTCTTTACATTTCACTTCATTCTCCCCTTTATCATTGCAGCAGCAAGTATGATCCACCTACTGTTTCTTCACCAAACTGGGTCCTCTAACCCAACAGGACTAAATTCTAACCTAGACAAAGTCTCTTTTCACCCCTACTTCTCCTACAAAGACCTCCTCGGGTTTGTTATTATGTTGGGCGCCCTAGCCTCTCTCTCCACCTTCGCCCCTAACCTGCTTGGAGACCCAGACAATTTTACACCGGCTAACCCACTCGTTACACCCCCCCACATTAAGCCAGAATGATACTTCCTTTTCGCCTACGCCATCNNNNNNNNNNNNNNNNNNNNNNNNNNNNNNNNNNNNNNNNNNNNNNNNNNNNNNNNNNNNNNNNNNNNNNNNNNNNNNNNNNNNNNNNNNNNNNNNNNNNNNNNNNNNNNNNNNNNNNNNNNNNNNNNNNNNNNNNNNNNNNNNNNNNNNNNNNNNNNNNNNNNNNNNNNNNNNNNNNNNNNNNNNNNNNNNNNNNNNNNNNNNNNNNNNNNNNNNNNNNNNNNNNNNNNNNNNNNNNNNNNNNNNNNNNNNNNNNNNNNNNNNNNNNNNNNNNNNNNNNNNNNNNNNNNNNNNNNNNNN   [1143]
LS_5230                                    NNNNNNNNNNNNNNNNNNNNNNNNNNNNNNNNNNNNNNNNNNNNNNNNNNNNNNNNNNNNNNNNNNNNNNNNNNNNNNNNNNNNNNNNNNNNNNNNNNNNNNNNNNNNNNNNNNNNNNNNNNNNNNATTGCCCAAATCGCCACCGGCTTATTCCTAGCCATACATTACACAGCCGATACATCCCTTGCATTCTCATCTATTGCTCACATCTGCCGAGATGTTAACAACGGCTGACTCCTACGTAACCTTCACGCCAACGGCGCATCTTTTTTCTTTATCTGCATCTACTTCCACATTGGCCGGGGTCTT-TACTATGGCTCCTACCTCTACAAAGAAACCTGAAACATTGGCGTCATTCTGTTGTTCCTAGTCATAGCCACCGCCTTTGTAGGCTACGTCCTCCCTTGAGGCCAAATATCCTTCTGAGGCGCCACAGTCATTACCAATCTCCTATCAGCCGCCCCCTACATCGGCCCAGACCTAGTTCAATGAATCTGAGGAGGCTTCTCAGTAGACAACGCCACCCTCACCCGTTTCTTTACATTTCACTTCATTCTCCCCTTCATCATTGCAGCAGCAAGTATAATCCACCTACTCTTTCTTCACCAAACTGGGTCCTCTAACCCAACAGGACTAAATTCCAACCTAGACAAAGTCTCCTTTCACCCCTACTTCTCCTACAAAGACCTCCTCGGATTTGTTATTATGTTAGGCGCCCTAGCCTCTCTCTCTACCTTCGCCCCTAACCTGCTCGGAGACCCAGACAATTTTACACCAGCTAACCCACTCGTTACACCCCCCCACATTAAGCCGGAATGATACTTCCTTTTCGCCTACGCCATCNNNNNNNNNNNNNNNNNNNNNNNNNNNNNNNNNNNNNNNNNNNNNNNNNNNNNNNNNNNNNNNNNNNNNNNNNNNNNNNNNNNNNNNNNNNNNNNNNNNNNNNNNNNNNNNNNNNNNNNNNNNNNNNNNNNNNNNNNNNNNNNNNNNNNNNNNNNNNNNNNNNNNNNNNNNNNNNNNNNNNNNNNNNNNNNNNNNNNNNNNNNNNNNNNNNNNNNNNNNNNNNNNNNNNNNNNNNNNNNNNNNNNNNNNNNNNNNNNNNNNNNNNNNNNNNNNNNNNNNNNNNNNNNNNNNNNNNNNNNN   [1143]
'JJ 5262+JJ 5265+JJ 5266+YY 5434+HS QLY112'                                    NNNNNNNNNNNNNNNNNNNNNNNNNNNNNNNNNNNNNNNNNNNNNNNNNNNNNNNNNNNNNNNNNNNNNNNNNNNNNNNNNNNNNNNNNNNNNNNNNNNNNNNNNNNNNNNNNNNNNNNNNNNNNNATTGCCCAAATCGCCACCGGCTTATTCCTAGCCATGCACTACACAGCCGATACATCCCTTGCATTCTCATCTATTGCTCACATCTGCCGAGATGTTAATAACGGCTGACTCCTACGTAACCTTCACGCCAACGGCGCATCTTTTTTCTTTATCTGCATCTACTTCCACATTGGCCGAGGTCTT-TACTATGGCTCCTACCTCTACAAAGAAACCTGGAACATTGGCGTCATTCTGTTGTTCCTAGTCATAGCCACCGCCTTTGTGGGCTATGTCCTCCCTTGAGGTCAAATATCCTTCTGAGGCGCCACAGTCATTACCAATCTCCTATCAGCCGCCCCCTACATCGGCCCAGACCTAGTTCAATGAATCTGAGGAGGCTTCTCAGTAGACAACGCCACCCTCACCCGTTTCTTTACATTTCACTTCATTCTCCCCTTTATCATTGCAGCAGCAAGTATGATCCACCTACTGTTTCTTCACCAAACTGGGTCCTCTAACCCAACAGGACTAAATTCTAACCTAGACAAAGTCTCTTTTCACCCCTACTTCTCCTACAAAGACCTCCTCGGATTTGTTATTATGTTGGGCGCCCTAGCCTCTCTCTCCACCTTCGCCCCTAACCTGCTTGGAGACCCAGACAATTTTACACCGGCTAACCCACTCGTTACACCCCCCCACATTAAGCCAGAATGATACTTCCTTTTCGCCTACGCCATCNNNNNNNNNNNNNNNNNNNNNNNNNNNNNNNNNNNNNNNNNNNNNNNNNNNNNNNNNNNNNNNNNNNNNNNNNNNNNNNNNNNNNNNNNNNNNNNNNNNNNNNNNNNNNNNNNNNNNNNNNNNNNNNNNNNNNNNNNNNNNNNNNNNNNNNNNNNNNNNNNNNNNNNNNNNNNNNNNNNNNNNNNNNNNNNNNNNNNNNNNNNNNNNNNNNNNNNNNNNNNNNNNNNNNNNNNNNNNNNNNNNNNNNNNNNNNNNNNNNNNNNNNNNNNNNNNNNNNNNNNNNNNNNNNNNNNNNNNNNN   [1143]
JJ_5263                                    NNNNNNNNNNNNNNNNNNNNNNNNNNNNNNNNNNNNNNNNNNNNNNNNNNNNNNNNNNNNNNNNNNNNNNNNNNNNNNNNNNNNNNNNNNNNNNNNNNNNNNNNNNNNNNNNNNNNNNNNNNNNNNATTGCCCAAATCGCCACCGGCTTATTCCTAGCCATGCACTATACAGCCGATACATCCCTTGCATTCTCATCTATTGCTCACATCTGCCGAGATGTTAATAACGGCTGACTCCTACGAAACCTTCACGCCAACGGCGCATCTTTTTTCTTTATCTGCATCTACTTCCACATTGGCCGGGGTCTT-TACTATGGCTCCTACCTCTACAAAGAAACCTGAAACATTGGCGTCATCCTGTTGTTCCTAGTCATAGCCACCGCCTTTGTAGGCTATGTCCTCCCTTGAGGGCAAATATCTTTCTGAGGCGCCACAGTCATTACCAATCTCCTATCAGCCGCCCCCTACATCGGCCCAGACCTAGTTCAATGAATCTGAGGAGGCTTCTCAGTAGACAACGCCACCCTCACCCGTTTCTTTACATTTCACTTCATTCTCCCCTTTATTATTGCAGCAGCAAGTATGATTCACCTACTCTTTCTTCACCAAACTGGGTCCTCTAACCCAACAGGACTAAATTCTAACCTAGACAAAGTCTCTTTTCACCCCTACTTCTCATACAAGGACCTCCTCGGATTTGTTATTATGCTAGGTGCCCTAGCCTCTCTCTCCACCTTCGCCCCTAACCTGCTTGGGGACCCAGACAATTTTACACCAGCTAACCCACTC-TCACACCCCCCCACATTAAGCCAGAATGATACTTCCTTTTCGCCTACGCCATCNNNNNNNNNNNNNNNNNNNNNNNNNNNNNNNNNNNNNNNNNNNNNNNNNNNNNNNNNNNNNNNNNNNNNNNNNNNNNNNNNNNNNNNNNNNNNNNNNNNNNNNNNNNNNNNNNNNNNNNNNNNNNNNNNNNNNNNNNNNNNNNNNNNNNNNNNNNNNNNNNNNNNNNNNNNNNNNNNNNNNNNNNNNNNNNNNNNNNNNNNNNNNNNNNNNNNNNNNNNNNNNNNNNNNNNNNNNNNNNNNNNNNNNNNNNNNNNNNNNNNNNNNNNNNNNNNNNNNNNNNNNNNNNNNNNNNNNNNNNN   [1142]
'JJ 5267+JJ 5269+JJ 5270+JJ 5271+JJ 5274+JJ 5275+JJ 5276+JJ 5277'                                    NNNNNNNNNNNNNNNNNNNNNNNNNNNNNNNNNNNNNNNNNNNNNNNNNNNNNNNNNNNNNNNNNNNNNNNNNNNNNNNNNNNNNNNNNNNNNNNNNNNNNNNNNNNNNNNNNNNNNNNNNNNNNNATTGCCCAAATCGCCACCGGCTTATTCCTAGCCATGCATTACACAGCCGATACATCCCTTGCATTCTCATCTATTGCTCACATCTGCCGAGATGTTAATAACGGCTGACTCCTACGTAACCTTCACGCCAACGGCGCATCTTTTTTCTTTATCTGCATCTACTTCCACATTGGCCGAGGTCTT-TACTATGGCTCCTACCTCTACAAAGAAACCTGAAACATTGGCGTCATTCTGTTGTTCCTAGTCATAGCCACCGCCTTTGTGGGCTATGTCCTCCCTTGAGGTCAAATATCCTTCTGAGGCGCCACAGTCATTACCAATCTCCTATCAGCCGCCCCCTACATCGGCCCAGACCTAGTTCAATGAATCTGAGGAGGCTTCTCAGTAGACAACGCCACCCTCACCCGTTTCTTTACATTTCACTTCATTCTCCCCTTTATCATTGCAGCAGCAAGTATGATCCACCTACTGTTTCTTCACCAAACTGGGTCCTCTAACCCAACAGGACTAAATTCTAACCTAGACAAAGTCTCTTTTCACCCCTACTTCTCCTACAAAGACCTCCTCGGATTTGTTATTATGTTGGGCGCCCTAGCCTCTCTCTCCACCTTCGCCCCTAACCTGCTTGGAGACCCAGACAATTTTACACCGGCTAACCCACTCGTTACACCCCCCCACATTAAGCCAGAATGATACTTCCTTTTCGCCTACGCCATCNNNNNNNNNNNNNNNNNNNNNNNNNNNNNNNNNNNNNNNNNNNNNNNNNNNNNNNNNNNNNNNNNNNNNNNNNNNNNNNNNNNNNNNNNNNNNNNNNNNNNNNNNNNNNNNNNNNNNNNNNNNNNNNNNNNNNNNNNNNNNNNNNNNNNNNNNNNNNNNNNNNNNNNNNNNNNNNNNNNNNNNNNNNNNNNNNNNNNNNNNNNNNNNNNNNNNNNNNNNNNNNNNNNNNNNNNNNNNNNNNNNNNNNNNNNNNNNNNNNNNNNNNNNNNNNNNNNNNNNNNNNNNNNNNNNNNNNNNNNN   [1143]
'QS 5293+QS 5296+QS 5298+QS 5299+QS 5300+QS 5302+QS 5304+QS 5305+QS 5307'                                    NNNNNNNNNNNNNNNNNNNNNNNNNNNNNNNNNNNNNNNNNNNNNNNNNNNNNNNNNNNNNNNNNNNNNNNNNNNNNNNNNNNNNNNNNNNNNNNNNNNNNNNNNNNNNNNNNNNNNNNNNNNNNNATTGCCCAAATCGCCACCGGCTTATTCCTAGCCATGCATTACACAGCCGATACATCCCTTGCATTCTCATCTATTGCTCACATCTGCCGAGATGTTAATAACGGCTGACTCCTACGTAACCTTCACGCCAACGGCGCATCTTTTTTCTTTATCTGCATCTACTTCCACATTGGCCGGGGTCTT-TACTATGGCTCCTACCTCTACAAAGAAACCTGAAACATTGGCGTCATTCTGTTGTTCCTAGTCATAGCCACCGCCTTTGTAGGCTACGTCCTCCCTTGAGGCCAAATATCCTTCTGAGGCGCCACAGTCATTACCAATCTCCTATCAGCCGCCCCCTACATCGGCCCAGACCTAGTTCAATGAATCTGAGGAGGCTTCTCAGTAGACAACGCCACCCTCACCCGTTTCTTTACATTTCACTTTATTCTCCCCTTCATCATTGCAGCAGCAAGTATAATCCACCTACTCTTTCTTCACCAAACTGGGTCCTCTAACCCGACAGGACTGAATTCCAACCTAGACAAAGTCTCTTTTCACCCCTACTTCTCCTACAAAGACCTCCTCGGATTTGTTATTATGTTAGGCGCCCTAGCCTCTCTCTCTACCTTCGCCCCTAACCTGCTTGGAGACCCAGACAACTTTACACCAGCTAACCCACTCGTTACACCCCCCCACATTAAGCCGGAATGATACTTCCTTTTCGCCTACGCCATCNNNNNNNNNNNNNNNNNNNNNNNNNNNNNNNNNNNNNNNNNNNNNNNNNNNNNNNNNNNNNNNNNNNNNNNNNNNNNNNNNNNNNNNNNNNNNNNNNNNNNNNNNNNNNNNNNNNNNNNNNNNNNNNNNNNNNNNNNNNNNNNNNNNNNNNNNNNNNNNNNNNNNNNNNNNNNNNNNNNNNNNNNNNNNNNNNNNNNNNNNNNNNNNNNNNNNNNNNNNNNNNNNNNNNNNNNNNNNNNNNNNNNNNNNNNNNNNNNNNNNNNNNNNNNNNNNNNNNNNNNNNNNNNNNNNNNNNNNNNN   [1143]
QS_5294                                    NNNNNNNNNNNNNNNNNNNNNNNNNNNNNNNNNNNNNNNNNNNNNNNNNNNNNNNNNNNNNNNNNNNNNNNNNNNNNNNNNNNNNNNNNNNNNNNNNNNNNNNNNNNNNNNNNNNNNNNNNNNNNNATTGCCCAAATCGCCACCGGCTTATTCCTAGCCATGCATTACACAGCCGATACATCCCTTGCATTCTCATCTATTGCTCACATCTGCCGAGATGTTAATAACGGCTGACTCCTACGTAACCTTCACGCCAACGGCGCATCTTTTTTCTTTATCTGCATCTACTTCCACATTGGCCGGGGTCTT-TACTATGGCTCCTACCTCTACAAAGAAACCTGAAACATTGGCGTCATTCTGTTGTTCCTAGTCATAGCCACCGCCTTTGTAGGCTACGTCCTCCCTTGAGGCCAAATATCCTTCTGAGGCGCCACAGTCATTACCAATCTCCTATCAGCCGCCCCCTACATCGGCCCAGACCTAGTTCAATGAATCTGAGGAGGCTTCTCAGTAGGCAACGCCACCCTCACCCGTTTCTTTACATTTCACTTTATTCTCCCCTTCATCATTGCAGCAGCAAGTATAATCCACCTACTCTTTCTTCACCAAACTGGGTCCTCTAACCCGACAGGACTGAATTCCAACCTAGACAAAGTCTCTTTTCACCCCTACTTCTCCTACAAAGACCTCCTCGGATTTGTTATTATGTTAGGCGCCCTAGCCTCTCTCTCTACCTTCGCCCCTAACCTGCTTGGAGACCCAGACAACTTTACACCAGCTAACCCACTCGTTACACCCCCCCACATTAAGCCGGAATGATACTTCCTTTTCGCCTACGCCATCNNNNNNNNNNNNNNNNNNNNNNNNNNNNNNNNNNNNNNNNNNNNNNNNNNNNNNNNNNNNNNNNNNNNNNNNNNNNNNNNNNNNNNNNNNNNNNNNNNNNNNNNNNNNNNNNNNNNNNNNNNNNNNNNNNNNNNNNNNNNNNNNNNNNNNNNNNNNNNNNNNNNNNNNNNNNNNNNNNNNNNNNNNNNNNNNNNNNNNNNNNNNNNNNNNNNNNNNNNNNNNNNNNNNNNNNNNNNNNNNNNNNNNNNNNNNNNNNNNNNNNNNNNNNNNNNNNNNNNNNNNNNNNNNNNNNNNNNNNNN   [1143]
QS_5295                                    NNNNNNNNNNNNNNNNNNNNNNNNNNNNNNNNNNNNNNNNNNNNNNNNNNNNNNNNNNNNNNNNNNNNNNNNNNNNNNNNNNNNNNNNNNNNNNNNNNNNNNNNNNNNNNNNNNNNNNNNNNNNNNATTGCCCAAATCGCCACCGGCTTATTCCTAGCCATGCACTATACAGCCGATACATCCCTTGCATTCTCATCTATTGCTCACATCTGCCGAGATGTTAATAACGGCTGACTCCTACGAAACCTTCACGCCAACGGCGCATCTTTTTTCTTTATCTGCATCTACTTCCACATTGGCCGAGGTCTT-TACTATGGCTCCTACCTCTACAAAGAAACCTGAAACATTGGCGTCATCCTGTTGTTCCTAGTCATAGCCACCGCCTTTGTAGGCTATGTCCTTCCTTGAGGACAAATATCTTTCTGAGGCGCCACAGTCATTACCAATCTCCTATCAGCCGCCCCCTACATCGGCCCAGACCTAGTTCAATGAATCTGAGGAGGCTTCTCAGTAGACAACGCCACCCTCACCCGTTTCTTTACATTTCACTTCATTCTCCCCTTTATTATTGCAGCAGCAAGTATGATTCACCTACTCTTTCTTCACCAAACTGGGTCCTCTAACCCAACAGGACTAAATTCTAACCTAGACAAAGTCTCTTTTCACCCCTACTTCTCATACAAGGACCTCCTCGGGTTTGTTATTATGTTAGGTGCCCTAGCCTCTCTCTCCACCTTCGCCCCTAACCTGCTTGGGGACCCAGACAATTTTACACCAGCTAACCCACTCGTCACACCCCCCCACATTAAGCCAGAATGATACTTCCTTTTCGCCTACGCCATCNNNNNNNNNNNNNNNNNNNNNNNNNNNNNNNNNNNNNNNNNNNNNNNNNNNNNNNNNNNNNNNNNNNNNNNNNNNNNNNNNNNNNNNNNNNNNNNNNNNNNNNNNNNNNNNNNNNNNNNNNNNNNNNNNNNNNNNNNNNNNNNNNNNNNNNNNNNNNNNNNNNNNNNNNNNNNNNNNNNNNNNNNNNNNNNNNNNNNNNNNNNNNNNNNNNNNNNNNNNNNNNNNNNNNNNNNNNNNNNNNNNNNNNNNNNNNNNNNNNNNNNNNNNNNNNNNNNNNNNNNNNNNNNNNNNNNNNNNNNN   [1143]
QS_5297                                    NNNNNNNNNNNNNNNNNNNNNNNNNNNNNNNNNNNNNNNNNNNNNNNNNNNNNNNNNNNNNNNNNNNNNNNNNNNNNNNNNNNNNNNNNNNNNNNNNNNNNNNNNNNNNNNNNNNNNNNNNNNNNNATTGCCCAAATCGCCACCGGCTTATTCCTAGCCATGCATTACACAGCCGATACATCCCTTGCATTCTCATCTATTGCTCACATCTGCCGAGATGTTAATAACGGCTGACTCCTACGTAACCTTCACGCCAACGGCGCATCTTTTTTCTTTATCTGCATCTACTTCCACATTGGCCGGGGTCTT-TACTATGGCTCCTACCTCTACAAAGAAACCTGAAACATTGGCGTCATTCTGTTGTTCCTAGTCATAGCCACCGCCTTTGTAGGCTACGTCCTCCCTTGAGGCCAAATATCCTTCTGAGGCGCCACAGTCATTACCAATCTCCTATCAGCCGCCCCCTACATCGGCCCAGACCTAGTTCAATGAATCTGAGGAGGCTTCTCAGTAGACAACGCCACCCTCACCCGTTTCTTTACATTTCACTTTATTCTCCCCTTCATCATTGCAGCAGCAAGTATAATCCACCTACTCTTTCTTCACCAAACTGGGTCCTCTAACCCGACAGGACTGAATTCCAACCTAGACAAAGTCTCTTTTCACCCCTACTTCTCCTACAAAGACCTCCTCGGATTCGTTATTATGTTAGGCGCCCTAGCCTCTCTCTCTACCTTCGCCCCTAACCTGCTTGGAGACCCAGACAACTTTACACCAGCTAACCCACTCGTTACACCCCCCCACATTAAGCCGGAATGATACTTCCTTTTCGCCTACGCCATCNNNNNNNNNNNNNNNNNNNNNNNNNNNNNNNNNNNNNNNNNNNNNNNNNNNNNNNNNNNNNNNNNNNNNNNNNNNNNNNNNNNNNNNNNNNNNNNNNNNNNNNNNNNNNNNNNNNNNNNNNNNNNNNNNNNNNNNNNNNNNNNNNNNNNNNNNNNNNNNNNNNNNNNNNNNNNNNNNNNNNNNNNNNNNNNNNNNNNNNNNNNNNNNNNNNNNNNNNNNNNNNNNNNNNNNNNNNNNNNNNNNNNNNNNNNNNNNNNNNNNNNNNNNNNNNNNNNNNNNNNNNNNNNNNNNNNNNNNNNN   [1143]
QS_5301                                    NNNNNNNNNNNNNNNNNNNNNNNNNNNNNNNNNNNNNNNNNNNNNNNNNNNNNNNNNNNNNNNNNNNNNNNNNNNNNNNNNNNNNNNNNNNNNNNNNNNNNNNNNNNNNNNNNNNNNNNNNNNNNNATTGCCCAAATCGCCACCGGCTTATTCCTAGCCATGCATTACACAGCCGATACATCCCTTGCATTCTCATCTATTGCTCACATCTGCCGAGATGTTAATAACGGCTGACTCCTACGTAACCTTCACGCCAACGGCGCATCTTTTTTCTTTATCTGCATCTACTTCCACATTGGCCGGGGTCTT-TACTATGGCTCCTACCTCTACAAAGAAACCTGAAACATTGGCGTCATTCTGTTGTTCCTAGTCATAGCCACCGCCTTTGTAGGCTACGTCCTCCCTTGAGGCCAAATATCCTTCTGAGGCGCCACAGTCATTACCAATCTCCTATCAGCCGCCCCCTACATCGGCCCAGACCTAGTTCAATGAATCTGAGGAGGCTTCTCAGTAGACAACGCCACCCTCACCCGTTTCTTTACATTTCACTTTATTCTCCCCTTCATCATTGCAGCAGCAAGTATAATCCACCTACTCTTTCTTCACCAAACTGGGTCCTCTAACCCAACAGGACTGAATTCCAACCTAGACAAAGTCTCTTTTCACCCCTACTTCTCCTACAAAGACCTCCTCGGATTTGTTATTATGTTAGGCGCCCTAGCCTCTCTCTCTACCTTCGCCCCTAACCTGCTTGGAGACCCAGACAACTTTACACCAGCTAACCCACTCGTTACACCCCCCCACATTAAGCCGGAATGATACTTTCTTTTCGCCTACGCCATCNNNNNNNNNNNNNNNNNNNNNNNNNNNNNNNNNNNNNNNNNNNNNNNNNNNNNNNNNNNNNNNNNNNNNNNNNNNNNNNNNNNNNNNNNNNNNNNNNNNNNNNNNNNNNNNNNNNNNNNNNNNNNNNNNNNNNNNNNNNNNNNNNNNNNNNNNNNNNNNNNNNNNNNNNNNNNNNNNNNNNNNNNNNNNNNNNNNNNNNNNNNNNNNNNNNNNNNNNNNNNNNNNNNNNNNNNNNNNNNNNNNNNNNNNNNNNNNNNNNNNNNNNNNNNNNNNNNNNNNNNNNNNNNNNNNNNNNNNNNN   [1143]
QS_5303                                    NNNNNNNNNNNNNNNNNNNNNNNNNNNNNNNNNNNNNNNNNNNNNNNNNNNNNNNNNNNNNNNNNNNNNNNNNNNNNNNNNNNNNNNNNNNNNNNNNNNNNNNNNNNNNNNNNNNNNNNNNNNNNNATTGCCCAAATCGCCACCGGCTTATTCCTAGCCATGCATTACACAGCCGATACATCCCTTGCATTCTCGTCTATTGCTCACATCTGCCGAGATGTTAATAACGGCTGACTCCTACGTAACCTTCACGCCAACGGCGCATCTTTTTTCTTTATCTGCATCTACTTCCACATTGGCCGGGGTCTT-TACTATGGCTCCTACCTCTACAAAGAAACCTGAAACATTGGCGTCATTCTGTTGTTCCTAGTCATAGCCACCGCCTTTGTAGGCTACGTCCTCCCTTGAGGCCAAATATCCTTCTGAGGCGCCACAGTCATTACCAATCTCCTATCAGCCGCCCCCTACATCGGCCCAGACCTAGTTCAATGAATCTGAGGAGGCTTCTCAGTAGACAACGCCACCCTCACCCGTTTCTTTACATTTCACTTTATTCTCCCCTTCATCATTGCAGCAGCAAGTATAATCCACCTACTCTTTCTTCACCAAACTGGGTCCTCTAACCCAACAGGACTGAATTCCAACCTAGACAAAGTCTCTTTTCACCCCTACTTCTCCTACAAAGACCTCCTCGGATTTGTTATTATGTTAGGCGCCCTAGCCTCTCTCTCTACCTTCGCCCCTAACCTGCTTGGAGACCCAGACAATTTTACACCAGCTAACCCACTCGTTACACCCCCCCACATTAAGCCGGAATGATACTTCCTTTTCGCCTACGCCATCNNNNNNNNNNNNNNNNNNNNNNNNNNNNNNNNNNNNNNNNNNNNNNNNNNNNNNNNNNNNNNNNNNNNNNNNNNNNNNNNNNNNNNNNNNNNNNNNNNNNNNNNNNNNNNNNNNNNNNNNNNNNNNNNNNNNNNNNNNNNNNNNNNNNNNNNNNNNNNNNNNNNNNNNNNNNNNNNNNNNNNNNNNNNNNNNNNNNNNNNNNNNNNNNNNNNNNNNNNNNNNNNNNNNNNNNNNNNNNNNNNNNNNNNNNNNNNNNNNNNNNNNNNNNNNNNNNNNNNNNNNNNNNNNNNNNNNNNNNNN   [1143]
'SW 4798+SW 4800+SW 4801+SW 5324+SW 5325+SW 5326+SW 5343+SW 5344+SW 5345+SW 5346+SW 5347+SW 5348'                                NNNNNNNNNNNNNNNNNNNNNNNNNNNNNNNNNNNNNNNNNNNNNNNNNNNNNNNNNNNNNNNNNNNNNNNNNNNNNNNNNNNNNNNNNNNNNNNNNNNNNNNNNNNNNNNNNNNNNNNNNNNNNNATTGCCCAAATCACCACAGGCCTATTCCTAGCCATACATTATACAGCCGACACATCTCTTGCATTTTCATCCATCGCCCACATCTGCCGTGATGTTAATAACGGCTGACTCTTACGCAACCTCCATGCCAATGGTGCGTCTTTCTTCTTCATCTGCATCTATTTCCACATTGGACGAGGACTT-TACTATGGTTCTTACTTATATAAAGAAACCTGAAACATTGGTGTTATTCTTCTATTTTTAGTCATAGCTACCGCCTTCGTGGGCTATGTTCTCCCCTGAGGCCAAATATCCTTCTGAGGCGCCACAGTCATCACCAACCTCCTATCAGCCGCCCCTTACATCGGCCCAGACCTAGTTCAGTGGATCTGAGGAGGTTTCTCAGTAGATAACGCCACTCTAACCCGATTTTTTACGTTTCACTTTATCCTCCCCTTTATTATCGCAGCAGCAAGTATAATCCACCTTCTCTTTCTCCACCAAACCGGATCCTCTAACCCTACAGGACTAAACTCCAATCTCGACAAAGTCTCCTTCCACCCTTACTTCTCTTACAAAGACCTCCTCGGATTCGTTATTATATTGGGCGCCCTAGCCTCCCTCTCCACCTTTGCCCCCAACCTGCTAGGAGACCCAGACAACTTCACACCAGCCAACCCCCTTGTTACACCCCCCCACATCAAGCCAGAATGGTACTTCCTTTTCGCCTACGCCATCNNNNNNNNNNNNNNNNNNNNNNNNNNNNNNNNNNNNNNNNNNNNNNNNNNNNNNNNNNNNNNNNNNNNNNNNNNNNNNNNNNNNNNNNNNNNNNNNNNNNNNNNNNNNNNNNNNNNNNNNNNNNNNNNNNNNNNNNNNNNNNNNNNNNNNNNNNNNNNNNNNNNNNNNNNNNNNNNNNNNNNNNNNNNNNNNNNNNNNNNNNNNNNNNNNNNNNNNNNNNNNNNNNNNNNNNNNNNNNNNNNNNNNNNNNNNNNNNNNNNNNNNNNNNNNNNNNNNNNNNNNNNNNNNNNNNNNNNNNNN   [1143]
SW_5337                                    NNNNNNNNNNNNNNNNNNNNNNNNNNNNNNNNNNNNNNNNNNNNNNNNNNNNNNNNNNNNNNNNNNNNNNNNNNNNNNNNNNNNNNNNNNNNNNNNNNNNNNNNNNNNNNNNNNNNNNNNNNNNNNATTGCCCAAATCGCCACCGGCTTATTCCTAGCCATGCACTATACAGCCGATACATCCCTTGCATTCTCATCTATTGCTCACATCTGCCGAGATGTCAATAACGGCTGACTCCTACGAAACCTTCACGCCAACGGCGCATCTTTTTTCTTTATCTGCATCTACTTCCACATTGGCCGGGGTCTT-TACTATGGCTCCTACCTCTACAAAGAAACCTGAAACATTGGCGTCATCCTATTGTTCCTAGTTATAGCCACCGCCTTTGTAGGCTATGTCCTCCCTTGAGGACAAATATCTTTCTGAGGCGCCACAGTCATTACCAATCTCCTATCAGCCGCCCCCTACATCGGCCCAGACCTAGTTCAATGAATCTGAGGAGGCTTCTCAGTAGACAACGCTACCCTCACCCGTTTCTTTACATTTCACTTCATTCTCCCCTTTATTATCGCAGCAGCAAGTATGATTCACCTACTCTTTCTTCACCAAACTGGGTCCTCTAACCCAACAGGACTAAATTCTAACTTAGACAAAGTCTCTTTTCACCCCTACTTCTCATACAAGGACCTCCTCGGATTTGTTATTATGTTAGGTGCCCTAGCCTCTCTCTCCACCTTCGCCCCTAACCTGCTTGGGGACCCAGACAATTTTACACCAGCTAACCCACTCGTCACACCCCCCCACATTAAGCCAGAATGATACTTCCTTTTCGCCTACGCCATCNNNNNNNNNNNNNNNNNNNNNNNNNNNNNNNNNNNNNNNNNNNNNNNNNNNNNNNNNNNNNNNNNNNNNNNNNNNNNNNNNNNNNNNNNNNNNNNNNNNNNNNNNNNNNNNNNNNNNNNNNNNNNNNNNNNNNNNNNNNNNNNNNNNNNNNNNNNNNNNNNNNNNNNNNNNNNNNNNNNNNNNNNNNNNNNNNNNNNNNNNNNNNNNNNNNNNNNNNNNNNNNNNNNNNNNNNNNNNNNNNNNNNNNNNNNNNNNNNNNNNNNNNNNNNNNNNNNNNNNNNNNNNNNNNNNNNNNNNNNN   [1143]
SW_5342                                    NNNNNNNNNNNNNNNNNNNNNNNNNNNNNNNNNNNNNNNNNNNNNNNNNNNNNNNNNNNNNNNNNNNNNNNNNNNNNNNNNNNNNNNNNNNNNNNNNNNNNNNNNNNNNNNNNNNNNNNNNNNNNNATTGCCCAAATCACCACCGGCCTATACCTAGCCATACATTATACAGCCGACACATCTCTTGCATTTTCATCCATCGCCCACATCTGCCGTGATGTTAATAACGGCTGACTCTTACGCAACCTCCATGCCAATGGTGCGTCTTTTTTCTTCATCTGCATCTATTTCCACATTGGACGAGGACTT-TACTATGGTTCTTACTTATATAAAGAAACCTGAAACATTGGTGTTATTCTTCTATTTTTAGTCATAGCTACCGCCTTCGTGGGCTATGTTCTCCCCTGAGGCCAAATATCCTTCTGAGGCGCCACAGTCATCACCAACCTCCTATCAGCCGCCCCTTACATCGGCCCAGACCTAGTTCAGTGGATCTGAGGAGGTTTCTCAGTAGATAACGCCACTCTAACCCGATTTTTTACGTTTCACTTTATCCTCCCCTTTATTATCGCAGCAGCAAGTATAATCCACCTTCTCTTTCTCCACCAAACCGGATCCTCTAACCCTACAGGACTAAACTCCAATCTCGACAAAGTCTCCTTCCACCCTTACTTCTCTTACAAAGACCTCCTCGGATTCGTTATTATATTGGGCGCCCTAGCCTCCCTCTCCACCTTTGCCCCCAACCTGCTAGGAGACCCAGACAACTTCACACCAGCCAACCCCCTTGTTACACCCCCCCACATCAAGCCAGAATGATACTTCCTTTTCGCCTACGCCATCNNNNNNNNNNNNNNNNNNNNNNNNNNNNNNNNNNNNNNNNNNNNNNNNNNNNNNNNNNNNNNNNNNNNNNNNNNNNNNNNNNNNNNNNNNNNNNNNNNNNNNNNNNNNNNNNNNNNNNNNNNNNNNNNNNNNNNNNNNNNNNNNNNNNNNNNNNNNNNNNNNNNNNNNNNNNNNNNNNNNNNNNNNNNNNNNNNNNNNNNNNNNNNNNNNNNNNNNNNNNNNNNNNNNNNNNNNNNNNNNNNNNNNNNNNNNNNNNNNNNNNNNNNNNNNNNNNNNNNNNNNNNNNNNNNNNNNNNNNNN   [1143]
ZJJ_5356                                    NNNNNNNNNNNNNNNNNNNNNNNNNNNNNNNNNNNNNNNNNNNNNNNNNNNNNNNNNNNNNNNNNNNNNNNNNNNNNNNNNNNNNNNNNNNNNNNNNNNNNNNNNNNNNNNNNNNNNNNNNNNNNNATTGCCCAAATCGCCACCGGCTTATTCCTAGCCATGCACTATACAGCCGATACATCCCTTGCATTCTCATCTATTGCTCACATCTGCCGAGATGTTAATAACGGCTGACTCCTACGAAACCTTCACGCCAACGGCGCATCTTTTTTCTTTATCTGCATCTACTTCCACATTGGCCGGGGTCTT-TACTATGGCTCCTACCTCTACAAAGAAACCTGAAACATTGGCGTCACCCTGTTGTTCCTAGTCATAGCCACCGCCTTTGTAGGCTATGTCCTCCCTTGAGGGCAAATATCTTTCTGAGGCGCCACAGTCATTACCAATCTCCTATCAGCCGCCCCCTACATCGGCCCAGACCTAGTTCAATGAATCTGAGGAGGCTTCTCAGTAGACAACGCCACCCTCACCCGTTTCTTTACATTTCACTTCATTCTCCCCTTTATTATTGCAGCAGCAAGTATGATTCACCTACTCTTTCTTCACCAAACTGGGTCCTCTAACCCAACAGGACTAAATTCTAACCTAGACAAAGTCTCTTTTCACCCCTACTTCTCATACAAGGACCTCCTCGGATTTGTTATTATGCTAGGTGCCCTAGCCTCTCTCTCCACCTTCGCCCCTAACCTGCTTGGGGACCCAGACAATTTTACACCAGCTAACCCACTCGTCACACCCCCACACATTAAGCCAGAATGATACTTCCTTTTCGCCTACGCCATCNNNNNNNNNNNNNNNNNNNNNNNNNNNNNNNNNNNNNNNNNNNNNNNNNNNNNNNNNNNNNNNNNNNNNNNNNNNNNNNNNNNNNNNNNNNNNNNNNNNNNNNNNNNNNNNNNNNNNNNNNNNNNNNNNNNNNNNNNNNNNNNNNNNNNNNNNNNNNNNNNNNNNNNNNNNNNNNNNNNNNNNNNNNNNNNNNNNNNNNNNNNNNNNNNNNNNNNNNNNNNNNNNNNNNNNNNNNNNNNNNNNNNNNNNNNNNNNNNNNNNNNNNNNNNNNNNNNNNNNNNNNNNNNNNNNNNNNNNNNN   [1143]
'ZJJ 5357+ZJJ 5358+ZJJ 5360+ZJJ 5368'                                    NNNNNNNNNNNNNNNNNNNNNNNNNNNNNNNNNNNNNNNNNNNNNNNNNNNNNNNNNNNNNNNNNNNNNNNNNNNNNNNNNNNNNNNNNNNNNNNNNNNNNNNNNNNNNNNNNNNNNNNNNNNNNNATTGCCCAAATCGCCACCGGCTTATTCCTAGCCATGCACTATACAGCCGATACATCCCTTGCATTCTCATCTATTGCTCACATCTGCCGAGATGTCAATAACGGCTGACTCCTACGAAACCTTCACGCCAACGGCGCATCTTTTTTCTTTATCTGCATCTACTTCCACATTGGCCGGGGTCTT-TACTATGGCTCCTACCTCTACAAAGAAACCTGAAACATTGGCGTCATCCTGTTGTTCCTAGTCATAGCCACCGCCTTTGTAGGCTATGTCCTCCCTTGAGGGCAGATATCTTTCTGAGGCGCCACAGTCATTACCAATCTCCTATCAGCCGCCCCCTACATCGGCCCAGACCTAGTTCAATGAATCTGAGGAGGCTTCTCAGTAGACAACGCCACCCTCACCCGTTTCTTTACATTTCACTTCATTCTCCCCTTTATTATTGCAGCAGCAAGTATGATCCACCTACTCTTTCTTCACCAAACTGGGTCCTCTAACCCAACAGGATTAAATTCTAACCTAGATAAAGTCTCTTTTCACCCCTACTTCTCATACAAGGACCTCCTCGGATTTGTTATTATGTTAGGTACCCTAGCCTCTCTCTCCACCTTCGCCCCTAACCTGCTTGGAGACCCAGACAATTTTACACCAGCTAACCCACTCGTTACACCCCCCCACATTAAGCCAGAATGATATTTCCTTTTCGCCTACGCCATCNNNNNNNNNNNNNNNNNNNNNNNNNNNNNNNNNNNNNNNNNNNNNNNNNNNNNNNNNNNNNNNNNNNNNNNNNNNNNNNNNNNNNNNNNNNNNNNNNNNNNNNNNNNNNNNNNNNNNNNNNNNNNNNNNNNNNNNNNNNNNNNNNNNNNNNNNNNNNNNNNNNNNNNNNNNNNNNNNNNNNNNNNNNNNNNNNNNNNNNNNNNNNNNNNNNNNNNNNNNNNNNNNNNNNNNNNNNNNNNNNNNNNNNNNNNNNNNNNNNNNNNNNNNNNNNNNNNNNNNNNNNNNNNNNNNNNNNNNNNN   [1143]
LX_5369                                    NNNNNNNNNNNNNNNNNNNNNNNNNNNNNNNNNNNNNNNNNNNNNNNNNNNNNNNNNNNNNNNNNNNNNNNNNNNNNNNNNNNNNNNNNNNNNNNNNNNNNNNNNNNNNNNNNNNNNNNNNNNNNNATTGCCCAAATCGCCACCGGCTTATTCCTAGCCATGCACTATACAGCCGATACATCCCTTGCATTCTCATCTATTGCTCACATCTGCCGAGATGTTAATAACGGCTGACTCCTACGAAACCTTCACGCCAACGGCGCATCTTTTTTCTTTATCTGCATCTACTTCCACATTGGCCGGGGTCTT-TACTATGGCTCCTACCTCTACAAAGAAACCTGAAACATTGGCGTCATCCTGTTGTTCCTAGTCATAGCCACCGCCTTTGTAGGCTATGTCCTCCCTTGAGGGCAAATATCTTTCTGAGGCGCCACAGTCATTACCAATCTCCTATCAGCCGCCCCCTACATCGGCCCAGACCTAGTTCAATGAATCTGAGGAGGCTTCTCAGTAGACAACGCCACCCTCACCCGTTTCTTTACATTTCACTTCATTCTCCCCTTTATTATTGCAGCAGCAAGTATGATTCACCTACTCTTTCTTCACCAAACTGGGTCCTCTAACCCAACAGGACTAAATTCTAACCTAGACAAAGTCTCTTTTCACCCCTACTTCTCATACAAGGACCTCCTCGGATTTGTTATTATGCTAGGTGCCCTAGCCTCTCTCTCCACCTTCGCCCCTAACCTGCTTGGGGACCCAGACAATTTTACACCAGCTAACCCACTCGTCACACCCCCACACATTAAGCCAGAATGATATTTCCTTTTCGCCTACGCCATCNNNNNNNNNNNNNNNNNNNNNNNNNNNNNNNNNNNNNNNNNNNNNNNNNNNNNNNNNNNNNNNNNNNNNNNNNNNNNNNNNNNNNNNNNNNNNNNNNNNNNNNNNNNNNNNNNNNNNNNNNNNNNNNNNNNNNNNNNNNNNNNNNNNNNNNNNNNNNNNNNNNNNNNNNNNNNNNNNNNNNNNNNNNNNNNNNNNNNNNNNNNNNNNNNNNNNNNNNNNNNNNNNNNNNNNNNNNNNNNNNNNNNNNNNNNNNNNNNNNNNNNNNNNNNNNNNNNNNNNNNNNNNNNNNNNNNNNNNNNN   [1143]
'LX 5370+LX 5373+YY 5444+CD07+LQ006+LQ013'                                    NNNNNNNNNNNNNNNNNNNNNNNNNNNNNNNNNNNNNNNNNNNNNNNNNNNNNNNNNNNNNNNNNNNNNNNNNNNNNNNNNNNNNNNNNNNNNNNNNNNNNNNNNNNNNNNNNNNNNNNNNNNNNNATTGCCCAAATCGCCACCGGCTTATTCCTAGCCATGCATTACACAGCCGATACATCCCTTGCATTCTCATCTATTGCTCACATCTGCCGAGATGTTAATAACGGCTGACTCCTACGTAACCTTCACGCCAACGGCGCATCTTTTTTCTTTATCTGCATCTACTTCCACATTGGCCGAGGTCTT-TACTATGGCTCCTACCTCTACAAAGAAACCTGAAACATTGGCGTCATTCTGTTGTTCCTAGTCATAGCCACCGCCTTTGTGGGCTATGTCCTCCCTTGAGGTCAAATATCCTTCTGAGGCGCCACAGTCATTACCAATCTCCTATCAGCCGCCCCCTACATCGGCCCAGACCTAGTTCAATGAATCTGAGGAGGCTTCTCAGTAGATAACGCCACCCTCACCCGTTTCTTTACATTTCACTTCATTCTCCCCTTTATCATTGCAGCAGCAAGTATGATCCACCTACTGTTTCTTCACCAAACTGGGTCCTCTAACCCAACAGGACTAAATTCTAACCTAGACAAAGTCTCTTTTCACCCCTACTTCTCCTACAAAGACCTCCTCGGATTTGTTATTATGTTGGGCGCCCTAGCCTCTCTCTCCACCTTCGCCCCTAACCTGCTTGGAGACCCAGACAATTTTACACCGGCTAACCCACTCGTTACACCCCCCCACATTAAGCCAGAATGATACTTCCTTTTCGCCTACGCCATCNNNNNNNNNNNNNNNNNNNNNNNNNNNNNNNNNNNNNNNNNNNNNNNNNNNNNNNNNNNNNNNNNNNNNNNNNNNNNNNNNNNNNNNNNNNNNNNNNNNNNNNNNNNNNNNNNNNNNNNNNNNNNNNNNNNNNNNNNNNNNNNNNNNNNNNNNNNNNNNNNNNNNNNNNNNNNNNNNNNNNNNNNNNNNNNNNNNNNNNNNNNNNNNNNNNNNNNNNNNNNNNNNNNNNNNNNNNNNNNNNNNNNNNNNNNNNNNNNNNNNNNNNNNNNNNNNNNNNNNNNNNNNNNNNNNNNNNNNNNN   [1143]
LX_5374                                    NNNNNNNNNNNNNNNNNNNNNNNNNNNNNNNNNNNNNNNNNNNNNNNNNNNNNNNNNNNNNNNNNNNNNNNNNNNNNNNNNNNNNNNNNNNNNNNNNNNNNNNNNNNNNNNNNNNNNNNNNNNNNNATTGCCCAAATCGCCACCGGCTTATTCCTAGCCATGCATTACACAGCCGATACATCCCTTGCATTCTCATCTATTGCTCACATCTGCCGAGATGTTAATAACGGCTGACTCCTACGTAACCTTCACGCCAACGGCGCATCTTTTTTCTTTATCTGCATCTACTTCCACATTGGCCGAGGTCTT-TACTATGGCTCTTACCTCTACAAAGAAACCTGAAACATTGGCGTCATTCTGTTGTTCCTAGTCATAGCCACCGCCTTTGTGGGCTATGTCCTCCCTTGAGGTCAAATATCCTTCTGAGGCGCCACAGTCATTACCAATCTCCTATCAGCCGCCCCCTACATCGGCCCAGACCTAGTCCAATGAATCTGAGGAGGCTTCTCAGTAGACAACGCCACCCTCACCCGTTTCTTTACATTTCACTTCATTCTCCCCTTTATCATTGCAGCAGCAAGTATGATCCACCTACTGTTTCTTCACCAAACTGGATCCTCTAACCCAACAGGACTAAATTCTAACCTAGACAAAGTCTCTTTTCACCCCTACTTCTCCTACAAAGACCTCCTCGGATTTGTTATTATGTTGGGCGCCCTAGCCTCTCTCTCCACCTTCGCCCCTAACCTGCTCGGAGACCCAGACAATTTTACACCGGCTAACCCACTCGTTACACCCCCCCACATTAAGCCAGAATGATACTTCCTTTTCGCCTACGCCATCNNNNNNNNNNNNNNNNNNNNNNNNNNNNNNNNNNNNNNNNNNNNNNNNNNNNNNNNNNNNNNNNNNNNNNNNNNNNNNNNNNNNNNNNNNNNNNNNNNNNNNNNNNNNNNNNNNNNNNNNNNNNNNNNNNNNNNNNNNNNNNNNNNNNNNNNNNNNNNNNNNNNNNNNNNNNNNNNNNNNNNNNNNNNNNNNNNNNNNNNNNNNNNNNNNNNNNNNNNNNNNNNNNNNNNNNNNNNNNNNNNNNNNNNNNNNNNNNNNNNNNNNNNNNNNNNNNNNNNNNNNNNNNNNNNNNNNNNNNNN   [1143]
LX_5375                                    NNNNNNNNNNNNNNNNNNNNNNNNNNNNNNNNNNNNNNNNNNNNNNNNNNNNNNNNNNNNNNNNNNNNNNNNNNNNNNNNNNNNNNNNNNNNNNNNNNNNNNNNNNNNNNNNNNNNNNNNNNNNNNATTGCCCAAATCGCCACCGGCTTATTCCTAGCCATGCACTATACAGCCGATACATCCCTTGCATTCTCATCTATTGCTCACATCTGCCGAGATGTTAATAACGGCTGACTCCTACGAAACCTTCACGCCAACGGCGCATCTTTTTTCTTTATCTGCATCTACTTCCACATTGGCCGGGGTCTT-TACTATGGCTCCTACCTCTACAAAGAAACCTGAAACATTGGCGTCATCCTGTTGTTCCTAGTCATAGCCACCGCCTTTGTAGGCTATGTCCTCCCTTGAGGGCAAATATCTTTCTGAGGCGCCACAGTCATTACCAATCTCCTATCAGCCGCCCCCTACATCGGCCCAGACCTAGTTCAATGAATCTGAGGAGGCTTCTCAGTAGACAACGCCACCCTCACCCGTTTCTTTACATTTCACTTCATTCTCCCCTTTATTATTGCAGCAGCAAGTATGATTCACCTTCTCTTTCTTCACCAAACTGGGTCCTCTAACCCAACAGGACTAAATTCTAACCTAGACAAAGTCTCTTTTCACCCCTACTTCTCATACAAGGACCTCCTCGGATTTGTTATTATGCTAGGTGCCCTAGCCTCTCTCTCCACCTTCGCCCCTAACCTGCTTGGGGACCCAGACAATTTTACACCAGCTAACCCACTCGTCACACCCCCACACATTAAGCCAGAATGATACTTCCTTTTCGCCTACGCCATCNNNNNNNNNNNNNNNNNNNNNNNNNNNNNNNNNNNNNNNNNNNNNNNNNNNNNNNNNNNNNNNNNNNNNNNNNNNNNNNNNNNNNNNNNNNNNNNNNNNNNNNNNNNNNNNNNNNNNNNNNNNNNNNNNNNNNNNNNNNNNNNNNNNNNNNNNNNNNNNNNNNNNNNNNNNNNNNNNNNNNNNNNNNNNNNNNNNNNNNNNNNNNNNNNNNNNNNNNNNNNNNNNNNNNNNNNNNNNNNNNNNNNNNNNNNNNNNNNNNNNNNNNNNNNNNNNNNNNNNNNNNNNNNNNNNNNNNNNNNN   [1143]
LX_5379                                    NNNNNNNNNNNNNNNNNNNNNNNNNNNNNNNNNNNNNNNNNNNNNNNNNNNNNNNNNNNNNNNNNNNNNNNNNNNNNNNNNNNNNNNNNNNNNNNNNNNNNNNNNNNNNNNNNNNNNNNNNNNNNNATTGCCCAAATCGCCACCGGCTTATTCCTAGCCATGCACTATACAGCCGATACATCCCTTGCATTCTCATCTATTGCTCACATCTGCCGAGATGTTAATAACGGCTGACTCCTACGAAACCTTCACGCCAACGGCGCATCTTTTTTCTTTATCTGCATCTACTTCCACATTGGCCGGGGTCTT-TACTATGGCTCCTACCTCTACAAAGAAACCTGAAACATTGGCGTCATCCTGTTGTTCCTAGTCATAGCCACCGCCTTTGTAGGCTATGTCCTCCCTTGAGGGCAAATATCTTTCTGAGGCGCCACAGTCATTACCAATCTCCTATCAGCCGCCCCCTACATCGGCCCAGACCTAGTTCAATGAATCTGAGGAGGCTTCTCAGTAGACAACGCCACCCTCACCCGTTTCTTTACATTTCACTTCATTCTCCCCTTTATTATTGCAGCAGCAAGTATGATTCACCTACTCTTTCTTCACCAAACTGGGTCCTCTAACCCAACAGGACTAAATTCTAACCTAGATAAAGTCTCTTTTCACCCCTACTTCTCATACAAGGACCTCCTCGGATTTGTTATTATGCTAGGTGCCCTAGCCTCTCTCTCCACCTTCGCCCCTAACCTGCTTGGGGACCCAGACAATTTTACACCAGCTAACCCACTCGTCACACCCCCACACATTAAGCCAGAATGATACTTCCTTTTCGCCTACGCCATCNNNNNNNNNNNNNNNNNNNNNNNNNNNNNNNNNNNNNNNNNNNNNNNNNNNNNNNNNNNNNNNNNNNNNNNNNNNNNNNNNNNNNNNNNNNNNNNNNNNNNNNNNNNNNNNNNNNNNNNNNNNNNNNNNNNNNNNNNNNNNNNNNNNNNNNNNNNNNNNNNNNNNNNNNNNNNNNNNNNNNNNNNNNNNNNNNNNNNNNNNNNNNNNNNNNNNNNNNNNNNNNNNNNNNNNNNNNNNNNNNNNNNNNNNNNNNNNNNNNNNNNNNNNNNNNNNNNNNNNNNNNNNNNNNNNNNNNNNNNN   [1143]
LX_5380                                    NNNNNNNNNNNNNNNNNNNNNNNNNNNNNNNNNNNNNNNNNNNNNNNNNNNNNNNNNNNNNNNNNNNNNNNNNNNNNNNNNNNNNNNNNNNNNNNNNNNNNNNNNNNNNNNNNNNNNNNNNNNNNNATTGCCCAAATCGCCACCGGCTTATTCCTAGCCATGCACTATACAGCCGACACATCCCTTGCATTCTCATCTATTGCTCACATCTGCCGAGATGTTAATAACGGCTGACTCCTACGAAACCTTCACGCCAACGGCGCATCTTTTTTCTTTATCTGCATCTACTTCCACATTGGCCGGGGTCTT-TACTATGGCTCCTACCTCTACAAAGAAACCTGAAACATTGGCGTCATCCTGTTGTTCCTAGTCATAGCCACCGCCTTTGTAGGCTATGTCCTCCCTTGAGGGCAAATATCTTTCTGAGGCGCCACAGTCATTACCAATCTCCTATCAGCCGCCCCCTACATCGGCCCAGACCTAGTTCAATGAATCTGAGGAGGCTTCTCAGTAGACAACGCCACCCTCACCCGTTTCTTTACATTTCACTTCATTCTCCCCTTTATTATTGCAGCAGCAAGTATGATTCACCTACTCTTTCTTCACCAAACTGGGTCCTCTAACCCAACAGGACTAAATTCTAACCTAGACAAAGTCTCTTTTCACCCCTACTTCTCATACAAGGACCTCCTCGGATTTGTTATTATGCTAGGTGCCCTAGCCTCTCTCTCCACCTTCGCCCCTAACCTGCTTGGGGACCCAGACAATTTTACACCAGCTAACCCACTCGTCACACCCCCACACATTAAGCCAGAATGATACTTCCTTTTCGCCTACGCCATCNNNNNNNNNNNNNNNNNNNNNNNNNNNNNNNNNNNNNNNNNNNNNNNNNNNNNNNNNNNNNNNNNNNNNNNNNNNNNNNNNNNNNNNNNNNNNNNNNNNNNNNNNNNNNNNNNNNNNNNNNNNNNNNNNNNNNNNNNNNNNNNNNNNNNNNNNNNNNNNNNNNNNNNNNNNNNNNNNNNNNNNNNNNNNNNNNNNNNNNNNNNNNNNNNNNNNNNNNNNNNNNNNNNNNNNNNNNNNNNNNNNNNNNNNNNNNNNNNNNNNNNNNNNNNNNNNNNNNNNNNNNNNNNNNNNNNNNNNNNN   [1143]
LX_5381                                    NNNNNNNNNNNNNNNNNNNNNNNNNNNNNNNNNNNNNNNNNNNNNNNNNNNNNNNNNNNNNNNNNNNNNNNNNNNNNNNNNNNNNNNNNNNNNNNNNNNNNNNNNNNNNNNNNNNNNNNNNNNNNNATTGCCCAAATCGCCACCGGCTTATTCCTAGCCATGCATTACACAGCCGATACATCCCTTGCATTCTCATCTATTGCTCACATCTGCCGGGATGTTAATAACGGCTGACTCCTACGTAACCTTCACGCCAACGGCGCATCTTTTTTCTTTATCTGCATCTACTTCCACATTGGCCGAGGTCTT-TACTATGGCTCCTACCTCTACAAAGAAACCTGAAACATTGGCGTCATTCTGTTGTTCCTAGTCATAGCCACCGCCTTTGTGGGCTATGTCCTCCCTTGAGGTCAAATATCCTTCTGAGGCGCCACAGTCATTACCAATCTCCTGTCAGCCGCCCCCTACATCGGCCCAGACCTAGTTCAATGAATCTGAGGAGGCTTCTCAGTAGATAACGCCACCCTCACCCGTTTCTTTACATTTCACTTCATTCTCCCCTTTATCATTGCAGCAGCAAGTATGATCCACCTACTGTTTCTTCACCAAACTGGGTCCTCTAACCCAACAGGACTAAATTCTAACCTAGACAAAGTCTCTTTTCACCCCTACTTCTCCTACAAAGACCTCCTCGGATTTGTTATTATGTTGGGCGCCCTAGCCTCTCTCTCCACCTTCGCCCCTAACCTGCTTGGAGACCCAGACAATTTTACACCGGCTAACCCACTCGTTACACCCCCCCACATTAAGCCAGAATGATACTTCCTTTTCGCCTACGCCATCNNNNNNNNNNNNNNNNNNNNNNNNNNNNNNNNNNNNNNNNNNNNNNNNNNNNNNNNNNNNNNNNNNNNNNNNNNNNNNNNNNNNNNNNNNNNNNNNNNNNNNNNNNNNNNNNNNNNNNNNNNNNNNNNNNNNNNNNNNNNNNNNNNNNNNNNNNNNNNNNNNNNNNNNNNNNNNNNNNNNNNNNNNNNNNNNNNNNNNNNNNNNNNNNNNNNNNNNNNNNNNNNNNNNNNNNNNNNNNNNNNNNNNNNNNNNNNNNNNNNNNNNNNNNNNNNNNNNNNNNNNNNNNNNNNNNNNNNNNNN   [1143]
LX_5382                                    NNNNNNNNNNNNNNNNNNNNNNNNNNNNNNNNNNNNNNNNNNNNNNNNNNNNNNNNNNNNNNNNNNNNNNNNNNNNNNNNNNNNNNNNNNNNNNNNNNNNNNNNNNNNNNNNNNNNNNNNNNNNNNATTGCCCAAATCGCCACCGGCTTATTCCTAGCCATACATTACACAGCCGATACATCCCTTGCATTCTCATCTATTGCTCACATCTGCCGAGATGTTAATAACGGCTGACTCCTACGTAACCTTCACGCCAACGGCGCATCTTTTTTCTTTATCTGCATCTACTTCCACATTGGCCGGGGTCTT-TACTATGGCTCCTACCTCTACAAAGAAACCTGAAACATTGGCGTCATCCTGTTGTTCCTAGTCATAGCCACCGCCTTTGTAGGCTACGTCCTCCCTTGAGGCCAAATATCCTTCTGAGGCGCCACAGTCATTACCAATCTCCTATCAGCCGCCCCCTACATCGGCCCAGACCTAGTTCAATGAATCTGAGGAGGCTTCTCAGTAGACAACGCCACCCTCACCCGTTTCTTTACATTTCACTTCATTCTCCCCTTCATCATTGCAGCAGCAAGTATAATCCACCTACTCTTTCTTCACCAAACTGGGTCCTCTAACCCAACAGGACTAAATTCCAACCTAGACAAAGTCTCTTTTCACCCCTACTTCTCCTACAAAGACCTCCTCGGATTTGTTATTATGTTAGGCGCCCTAGCCTCTCTCTCTACCTTCGCCCCTAACCTGCTCGGAGACCCAGACAATTTTACACCAGCTAACCCACTCGTTACACCCCCCCACATTAAGCCGGAATGATACTTCCTTTTCGCCTACGCCATCNNNNNNNNNNNNNNNNNNNNNNNNNNNNNNNNNNNNNNNNNNNNNNNNNNNNNNNNNNNNNNNNNNNNNNNNNNNNNNNNNNNNNNNNNNNNNNNNNNNNNNNNNNNNNNNNNNNNNNNNNNNNNNNNNNNNNNNNNNNNNNNNNNNNNNNNNNNNNNNNNNNNNNNNNNNNNNNNNNNNNNNNNNNNNNNNNNNNNNNNNNNNNNNNNNNNNNNNNNNNNNNNNNNNNNNNNNNNNNNNNNNNNNNNNNNNNNNNNNNNNNNNNNNNNNNNNNNNNNNNNNNNNNNNNNNNNNNNNNNN   [1143]
CD_5391                                    NNNNNNNNNNNNNNNNNNNNNNNNNNNNNNNNNNNNNNNNNNNNNNNNNNNNNNNNNNNNNNNNNNNNNNNNNNNNNNNNNNNNNNNNNNNNNNNNNNNNNNNNNNNNNNNNNNNNNNNNNNNNNNNNNNNNNNNNNCGCCACCGGCTTATTCCTAGCCATGCACTATACAGCCGATACATCCCTTGCATTCTCATCTATTGCTCACATCTGCCGAGATGTTAATAACGGCTGACTCCTACGAAACCTTCACGCCAACGGCGCATCTTTTTTCTTTATCTGCATCTACTTCCACATTGGCCGGGGTCTT-TACTATGGCTCCTACCTCTACAAAGAAACCTGAAACATTGGTGTCATCCTGTTGTTCCTAGTTATAGCCACCGCCTTTGTAGGCTATGTCCTTCCTTGAGGACAAATATCTTTCTGAGGCGCCACAGTCATTACCAATCTCCTATCAGCCGCCCCCTACATCGGCCCAGACCTAGTTCAATGAATCTGAGGAGGCTTCTCAGTAGACAACGCCACCCTCACCCGTTTCTTTACATTTCACTTCATTCTCCCCTTTATTATTGCAGCAGCAAGTATGATTCACCTACTATTTCTTCACCAAACTGGGTCCTCTAACCCAACAGGACTAAATTCTAACCTAGACAAAGTCTCTTTTCACCCCTACTTCTCATACAAGGACCTCCTCGGGTTTGTTATTATGTTAGGTGCCCTAACCTCTCTCTCCACCTTCGCCCCTAACCTGCTTGGGGACCCAGACAATTTTACACCAGCTAACCCACTCGTCACACCCCCCCACATTAAGCCAGAATGATACTTCCTTTTCGCCTACGCCATCNNNNNNNNNNNNNNNNNNNNNNNNNNNNNNNNNNNNNNNNNNNNNNNNNNNNNNNNNNNNNNNNNNNNNNNNNNNNNNNNNNNNNNNNNNNNNNNNNNNNNNNNNNNNNNNNNNNNNNNNNNNNNNNNNNNNNNNNNNNNNNNNNNNNNNNNNNNNNNNNNNNNNNNNNNNNNNNNNNNNNNNNNNNNNNNNNNNNNNNNNNNNNNNNNNNNNNNNNNNNNNNNNNNNNNNNNNNNNNNNNNNNNNNNNNNNNNNNNNNNNNNNNNNNNNNNNNNNNNNNNNNNNNNNNNNNNNNNNNNN   [1143]
'CD 5392+YY 5432+YY 5436'                                    NNNNNNNNNNNNNNNNNNNNNNNNNNNNNNNNNNNNNNNNNNNNNNNNNNNNNNNNNNNNNNNNNNNNNNNNNNNNNNNNNNNNNNNNNNNNNNNNNNNNNNNNNNNNNNNNNNNNNNNNNNNNNNATTGCCCAAATCGCCACCGGCTTATTCCTAGCCATGCACTACACAGCCGATACATCCCTTGCATTCTCATCTATTGCTCACATCTGCCGAGATGTTAATAACGGCTGACTCCTACGTAACCTTCACGCCAACGGCGCATCTTTTTTCTTTATCTGCATCTACTTCCACATTGGCCGAGGTCTT-TACTATGGCTCCTACCTCTACAAAGAAACCTGGAACATTGGCGTCATTCTGTTGTTCCTAGTCATAGCCACCGCCTTTGTGGGCTATGTCCTCCCTTGAGGTCAAATATCCTTCTGAGGCGCCACAGTCATTACCAATCTCCTATCAGCCGCCCCCTACATCGGCCCAGACCTAGTTCAATGAATCTGAGGAGGCTTCTCAGTAGACAACGCCACCCTCACCCGTTTCTTTACATTTCACTTCATTCTCCCCTTTATCATTGCAGCAGCAAGTATGATCCACCTACTGTTTCTTCACCAAACTGGGTCCTCTAACCCAACAGGACTAAATTCTAACCTAGACAAAGTCTCTTTTCACCCCTACTTCTCCTACAAAGACCTCCTCGGATTTGTTATTATGTTGGGCGCCCTAGCCTCTCTCTCTACCTTCGCCCCTAACCTGCTTGGAGACCCAGACAATTTTACACCGGCTAACCCACTCGTTACACCCCCCCACATTAAGCCAGAATGATACTTCCTTTTCGCCTACGCCATCNNNNNNNNNNNNNNNNNNNNNNNNNNNNNNNNNNNNNNNNNNNNNNNNNNNNNNNNNNNNNNNNNNNNNNNNNNNNNNNNNNNNNNNNNNNNNNNNNNNNNNNNNNNNNNNNNNNNNNNNNNNNNNNNNNNNNNNNNNNNNNNNNNNNNNNNNNNNNNNNNNNNNNNNNNNNNNNNNNNNNNNNNNNNNNNNNNNNNNNNNNNNNNNNNNNNNNNNNNNNNNNNNNNNNNNNNNNNNNNNNNNNNNNNNNNNNNNNNNNNNNNNNNNNNNNNNNNNNNNNNNNNNNNNNNNNNNNNNNNN   [1143]
CD_5393                                    NNNNNNNNNNNNNNNNNNNNNNNNNNNNNNNNNNNNNNNNNNNNNNNNNNNNNNNNNNNNNNNNNNNNNNNNNNNNNNNNNNNNNNNNNNNNNNNNNNNNNNNNNNNNNNNNNNNNNNNNNNNNNNATTGCCCAAATCGCCACCGGCTTATTCCTAGCCATGCATTACACAGCCGATACATCCCTTGCATTCTCATCTATTGCTCACATCTGCCGAGATGTTAATAACGGCTGACTCCTACGTAACCTTCACGCCAACGGCGCATCTTTTTTCTTTATCTGCATCTACTTCCACATTGGCCGAGGTCTT-TACTATGGCTCCTACCTCTACAAAGAAACCTGAAACGTTGGCGTCATTCTGTTGTTCCTAGTCATAGCCACCGCCTTTGTGGGCTATGTCCTCCCTTGAGGTCAAATATCCTTCTGAGGCGCCACAGTCATTACCAATCTCCTATCAGCCGCCCCCTACATCGGCCCAGACCTAGTTCAATGAATCTGAGGAGGCTTCTCAGTAGATAACGCCACCCTCACCCGTTTCTTTACATTTCACTTCATTCTCCCCTTTATCATTGCAGCAGCAAGTATGATCCACCTACTGTTTCTTCACCAAACTGGGTCCTCTAACCCAACAGGACTAAACTCTAACCTAGACAAAGTCTCTTTTCACCCCTACTTCTCCTACAAAGACCTCCTCGGATTTGTTATTATGTTGGGCGCCCTAGCCTCTCTCTCCACCTTCGCCCCTAACCTGCTTGGAGACCCAGACAATTTTACACCGGCTAACCCACTCGTTACACCCCCCCACATTAAGCCAGAATGATACTTCCTTTTCGCCTACGCCATCNNNNNNNNNNNNNNNNNNNNNNNNNNNNNNNNNNNNNNNNNNNNNNNNNNNNNNNNNNNNNNNNNNNNNNNNNNNNNNNNNNNNNNNNNNNNNNNNNNNNNNNNNNNNNNNNNNNNNNNNNNNNNNNNNNNNNNNNNNNNNNNNNNNNNNNNNNNNNNNNNNNNNNNNNNNNNNNNNNNNNNNNNNNNNNNNNNNNNNNNNNNNNNNNNNNNNNNNNNNNNNNNNNNNNNNNNNNNNNNNNNNNNNNNNNNNNNNNNNNNNNNNNNNNNNNNNNNNNNNNNNNNNNNNNNNNNNNNNNNN   [1143]
'CD 5396+CD 5397'                                    NNNNNNNNNNNNNNNNNNNNNNNNNNNNNNNNNNNNNNNNNNNNNNNNNNNNNNNNNNNNNNNNNNNNNNNNNNNNNNNNNNNNNNNNNNNNNNNNNNNNNNNNNNNNNNNNNNNNNNNNNNNNNNATTGCCCAAATCGCCACCGGCTTATTCCTAGCCATGCATTACACAGCCGATACATCCCTTGCATTCTCATCTATTGCTCACATCTGCCGAGATGTCAATAACGGCTGACTCCTACGTAACCTTCACGCCAACGGCGCATCTTTTTTCTTTATCTGCATCTACTTCCACATTGGCCGAGGTCTT-TACTATGGCTCCTACCTCTACAAAGAAACCTGAAACATTGGCGTCATTCTGTTGTTCCTAGTCATAGCCACCGCCTTTGTGGGCTATGTCCTCCCTTGAGGTCAAATATCCTTCTGAGGCGCCACAGTCATTACCAATCTCCTATCAGCCGCCCCCTACATCGGCCCAGACCTAGTTCAATGAATCTGAGGAGGCTTCTCAGTAGACAACGCCACCCTCACCCGTTTCTTTACATTTCACTTCATTCTCCCCTTTATCATTGCAGCAGCAAGTATGATCCACCTACTGTTTCTTCACCAAACTGGGTCCTCTAACCCAACAGGACTAAATTCTAACCTAGACAAAGTCTCTTTTCACCCCTACTTCTCCTACAAAGACCTCCTCGGATTTGTTATTATGTTGGGCGCCCTAGCCTCTCTCTCCACCTTCGCCCCTAACCTGCTTGGAGACCCAGACAATTTTACACCGGCTAACCCACTCGTTACACCCCCCCACATTAAGCCAGAATGATACTTCCTTTTCGCCTACGCCATCNNNNNNNNNNNNNNNNNNNNNNNNNNNNNNNNNNNNNNNNNNNNNNNNNNNNNNNNNNNNNNNNNNNNNNNNNNNNNNNNNNNNNNNNNNNNNNNNNNNNNNNNNNNNNNNNNNNNNNNNNNNNNNNNNNNNNNNNNNNNNNNNNNNNNNNNNNNNNNNNNNNNNNNNNNNNNNNNNNNNNNNNNNNNNNNNNNNNNNNNNNNNNNNNNNNNNNNNNNNNNNNNNNNNNNNNNNNNNNNNNNNNNNNNNNNNNNNNNNNNNNNNNNNNNNNNNNNNNNNNNNNNNNNNNNNNNNNNNNNN   [1143]
'CD 5398+LQ003+LQ011'                                    NNNNNNNNNNNNNNNNNNNNNNNNNNNNNNNNNNNNNNNNNNNNNNNNNNNNNNNNNNNNNNNNNNNNNNNNNNNNNNNNNNNNNNNNNNNNNNNNNNNNNNNNNNNNNNNNNNNNNNNNNNNNNNATTGCCCAAATCGCCACCGGCTTATTCCTAGCCATGCATTACACAGCCGATACATCCCTTGCATTCTCATCTATTGCTCACATCTGCCGAGATGTTAATAACGGCTGACTCCTACGTAACCTTCACGCCAACGGCGCATCTTTTTTCTTTATCTGCATCTACTTCCACATTGGCCGAGGTCTT-TACTATGGCTCCTACCTCTACAAAGAAACCTGAAACATTGGCGTCATTCTGTTGTTCCTAGTCATAGCCACCGCCTTTGTGGGCTATGTCCTCCCTTGAGGTCAAATATCCTTCTGAGGCGCCACAGTCATTACCAATCTCCTATCAGCCGCCCCCTACATCGGCCCAGACCTAGTCCAATGAATCTGAGGAGGCTTCTCAGTAGACAACGCCACCCTCACCCGTTTCTTTACATTTCACTTCATTCTCCCCTTTATCATTGCAGCAGCAAGTATGATCCACCTACTGTTTCTTCACCAAACTGGATCCTCTAACCCAACAGGACTAAATTCTAACCTAGACAAAGTCTCTTTTCACCCCTACTTCTCCTACAAAGACCTCCTCGGATTTGTTATTATGTTGGGCGCCCTAGCCTCTCTCTCCACCTTCGCCCCTAACCTGCTCGGAGACCCAGACAATTTTACACCGGCTAACCCACTCGTTACACCCCCCCACATTAAGCCAGAATGATACTTCCTTTTCGCCTACGCCATCNNNNNNNNNNNNNNNNNNNNNNNNNNNNNNNNNNNNNNNNNNNNNNNNNNNNNNNNNNNNNNNNNNNNNNNNNNNNNNNNNNNNNNNNNNNNNNNNNNNNNNNNNNNNNNNNNNNNNNNNNNNNNNNNNNNNNNNNNNNNNNNNNNNNNNNNNNNNNNNNNNNNNNNNNNNNNNNNNNNNNNNNNNNNNNNNNNNNNNNNNNNNNNNNNNNNNNNNNNNNNNNNNNNNNNNNNNNNNNNNNNNNNNNNNNNNNNNNNNNNNNNNNNNNNNNNNNNNNNNNNNNNNNNNNNNNNNNNNNNN   [1143]
YY_5437                                    NNNNNNNNNNNNNNNNNNNNNNNNNNNNNNNNNNNNNNNNNNNNNNNNNNNNNNNNNNNNNNNNNNNNNNNNNNNNNNNNNNNNNNNNNNNNNNNNNNNNNNNNNNNNNNNNNNNNNNNNNNNNNNATTGCCCAAATCGCCACCGGCTTATTCCTAGCCATGCACTACACAGCCGATACATCCCTTGCATTCTCATCTATTGCTCACATCTGCCGAGATGTTAATAACGGCTGACTCCTACGTAACCTTCACGCCAACGGCGCATCTTTTTTCTTTATCTGCATCTACTTCCACATTGGCCGAGGTCTT-TACTATGGCTCCTACCTCTACAAAGAAACCTGGAACATTGGCGTCATTCTGTTGTTCCTAGTCATAGCCACCGCCTTTGTGGGCTATGTCCTCCCTTGAGGTCAAATATCCTTCTGAGGCGCCACAGTCATTACCAATCTCCTATCAGCCGCCCCCTACATCGGCCCAGACCTAGTTCAATGAATCTGAGGAGGCTTCTCAGTAGACAACGCCACCCTCACCCGTTTCTTTACATTTCACTTCATTCTCCCCTTTATCATTGCAGCAGCAAGTATGATCCACCTACTATTTCTTCACCAAACTGGGTCCTCTAACCCAACAGGACTAAATTCTAACCTAGACAAAGTCTCTTTTCACCCCTACTTCTCCTACAAAGACCTCCTCGGATTTGTTATTATGTTGGGCGCCCTAGCCTCTCTCTCCACCTTCGCCCCTAACCTGCTTGGAGACCCAGACAATTTTACACCGGCTAACCCACTCGTTACACCCCCCCACATTAAGCCAGAATGATACTTCCTTTTCGCCTACGCCATCNNNNNNNNNNNNNNNNNNNNNNNNNNNNNNNNNNNNNNNNNNNNNNNNNNNNNNNNNNNNNNNNNNNNNNNNNNNNNNNNNNNNNNNNNNNNNNNNNNNNNNNNNNNNNNNNNNNNNNNNNNNNNNNNNNNNNNNNNNNNNNNNNNNNNNNNNNNNNNNNNNNNNNNNNNNNNNNNNNNNNNNNNNNNNNNNNNNNNNNNNNNNNNNNNNNNNNNNNNNNNNNNNNNNNNNNNNNNNNNNNNNNNNNNNNNNNNNNNNNNNNNNNNNNNNNNNNNNNNNNNNNNNNNNNNNNNNNNNNNN   [1143]
AQ_5451                                    NNNNNNNNNNNNNNNNNNNNNNNNNNNNNNNNNNNNNNNNNNNNNNNNNNNNNNNNNNNNNNNNNNNNNNNNNNNNNNNNNNNNNNNNNNNNNNNNNNNNNNNNNNNNNNNNNNNNNNNNNNNNNNATTGCCCAAATCGCCACCGGCTTATTCCTAGCCATGCACTATACAGCCGATACATCCCTTGCATTCTCATCTATTGCTCACATCTGCCGAGATGTCAATAACGGCTGACTCCTACGAAACCTTCACGCCAACGGCGCATCTTTTTTCTTTATCTGCATCTACTTCCACATCGGCCGGGGTCTT-TACTATGGCTCCTACCTCTACAAAGAAACCTGAAACATTGGCGTCATCCTGTTGTTCCTAGTCATAGCCACCGCCTTTGTAGGCTATGTCCTCCCTTGAGGGCAAATATCTTTCTGAGGCGCCACAGTCATTACCAATCTCCTATCAGCCGCCCCCTACATCGGCCCAGACCTAGTTCAATGAATCTGAGGAGGCTTCTCAGTAGACAACGCCACCCTCACCCGTTTCTTTACATTTCACTTCATTCTCCCCTTTATTATTGCAGCAGCAAGTATGATCCACCTACTCTTTCTTCACCAAACTGGGTCCTCTAACCCAACAGGACTAAATTCTAACCTAGATAAAGTCTCTTTTCACCCCTACTTCTCATACAAGGACCTCCTCGGATTTGTTATTATGTTAGGTGCCCTAGCCTCTCTCTCCACCTTCGCCCCTAACCTGCTTGGAGACCCAGACAATTTTACACCAGCTAACCCACTCGTTACACCCCCCCACATTAAGCCAGAATGATACTTCCTTTTCGCCTACGCCATCNNNNNNNNNNNNNNNNNNNNNNNNNNNNNNNNNNNNNNNNNNNNNNNNNNNNNNNNNNNNNNNNNNNNNNNNNNNNNNNNNNNNNNNNNNNNNNNNNNNNNNNNNNNNNNNNNNNNNNNNNNNNNNNNNNNNNNNNNNNNNNNNNNNNNNNNNNNNNNNNNNNNNNNNNNNNNNNNNNNNNNNNNNNNNNNNNNNNNNNNNNNNNNNNNNNNNNNNNNNNNNNNNNNNNNNNNNNNNNNNNNNNNNNNNNNNNNNNNNNNNNNNNNNNNNNNNNNNNNNNNNNNNNNNNNNNNNNNNNNN   [1143]
AQ_5453                                    NNNNNNNNNNNNNNNNNNNNNNNNNNNNNNNNNNNNNNNNNNNNNNNNNNNNNNNNNNNNNNNNNNNNNNNNNNNNNNNNNNNNNNNNNNNNNNNNNNNNNNNNNNNNNNNNNNNNNNNNNNNNNNATTGCCCAAATCGCCACCGGCTTATTCCTAGCCATGCACTATACAGCCGATACATCCCTTGCATTCTCATCTATTGCTCACATCTGCCGAGATGTTAATAACGGCTGACTCCTACGAAACCTTCACGCCAACGGCGCATCTTTTTTCTTTATCTGCATCTACTTCCACATTGGCCGAGGTCTT-TACTATGGCTCCTACCTCTACAAAGAAACCTGAAACATTGGCGTCATCCTGTTGTTCCTAGTCATAGCCACCGCCTTTGTAGGCTATGTCCTCCCTTGAGGGCAAATATCTTTCTGAGGCGCCACAGTCATTACCAATCTCCTATCAGCCGCCCCCTACATCGGCCCAGACCTAGTTCAATGAATCTGAGGAGGCTTCTCAGTAGACAACGCCACCCTCACCCGTTTCTTTACATTTCACTTCATTCTCCCCTTTATTATTGCAGCAGCAAGTATGATTCACCTACTCTTTCTTCACCAAACTGGGTCCTCTAACCCAACAGGACTAAATTCTAACCTAGACAAAGTCTCTTTTCACCCCTACTTCTCATACAAGGACCTCCTCGGATTTGTTATTATGCTAGGTGCCCTAGCCTCTCTCTCCACCTTCGCCCCTAACCTGCTTGGGGACCCAGACAATTTTACACCAGCTAACCCACTCGTCACACCCCCCCACATTAAGCCAGAATGATACTTCCTTTTCGCCTACGCCATCNNNNNNNNNNNNNNNNNNNNNNNNNNNNNNNNNNNNNNNNNNNNNNNNNNNNNNNNNNNNNNNNNNNNNNNNNNNNNNNNNNNNNNNNNNNNNNNNNNNNNNNNNNNNNNNNNNNNNNNNNNNNNNNNNNNNNNNNNNNNNNNNNNNNNNNNNNNNNNNNNNNNNNNNNNNNNNNNNNNNNNNNNNNNNNNNNNNNNNNNNNNNNNNNNNNNNNNNNNNNNNNNNNNNNNNNNNNNNNNNNNNNNNNNNNNNNNNNNNNNNNNNNNNNNNNNNNNNNNNNNNNNNNNNNNNNNNNNNNNN   [1143]
AQ_5455                                    NNNNNNNNNNNNNNNNNNNNNNNNNNNNNNNNNNNNNNNNNNNNNNNNNNNNNNNNNNNNNNNNNNNNNNNNNNNNNNNNNNNNNNNNNNNNNNNNNNNNNNNNNNNNNNNNNNNNNNNNNNNNNNATTGCCCAAATCGCCACCGGCTTATTCCTAGCCATGCACTATACAGCCGATACATCCCTTGCATTCTCATCTATTGCTCACATCTGCCGAGATGTTAATAACGGCTGACTCCTACGAAACCTTCACGCCAACGGCGCATCTTTTTTCTTTATCTGCATCTACTTCCACATTGGCCGGGGTCTT-TACTATGGCTCCTACCTCTACAAAGAAACCTGAAACATTGGCGTCATCCTGTTGTTCCTAGTCATAGCCACCGCCTTTGTAGGCTATGTCCTCCCTTGAGGGCAAATATCTTTCTGAGGCGCCACAGTCATTACCAATCTCCTATCAGCCGCCCCCTACATCGGCCCAGACCTAGTTCAATGAATCTGAGGAGGCTTCTCAGTAGACAACGCCACCCTCACCCGTTTCTTTACATTTCACTTCATTCTCCCCTTTATTATTGCAGCAGCAAGTATGATTCACCTACTCTTTCTTCACCAAACTGGGTCCTCTAACCCAACAGGACTAAATTCTAACCTAGACAAAGTCTCTTTTCACCCCTACTTCTCATACAAGGACCTCCTCGGATTTGTTATTATGCTAGGTGCCTTAGCCTCTCTCTCCACCTTCGCCCCTAACCTGCTTGGGGACCCAGACAATTTTACACCAGCTAACCCACTCGTCACACCCCCCCACATTAAGCCAGAATGATACTTCCTTTTCGCCTACGCCATCNNNNNNNNNNNNNNNNNNNNNNNNNNNNNNNNNNNNNNNNNNNNNNNNNNNNNNNNNNNNNNNNNNNNNNNNNNNNNNNNNNNNNNNNNNNNNNNNNNNNNNNNNNNNNNNNNNNNNNNNNNNNNNNNNNNNNNNNNNNNNNNNNNNNNNNNNNNNNNNNNNNNNNNNNNNNNNNNNNNNNNNNNNNNNNNNNNNNNNNNNNNNNNNNNNNNNNNNNNNNNNNNNNNNNNNNNNNNNNNNNNNNNNNNNNNNNNNNNNNNNNNNNNNNNNNNNNNNNNNNNNNNNNNNNNNNNNNNNNNN   [1143]
'AQ 5456+AQ 5457'                                    NNNNNNNNNNNNNNNNNNNNNNNNNNNNNNNNNNNNNNNNNNNNNNNNNNNNNNNNNNNNNNNNNNNNNNNNNNNNNNNNNNNNNNNNNNNNNNNNNNNNNNNNNNNNNNNNNNNNNNNNNNNNNNATTGCCCAAATCGCCACCGGCTTATTCCTAGCCATGCACTATACAGCCGATACATCCCTTGCATTCTCATCTATTGCTCACATCTGCCGAGATGTTAATAACGGCTGACTCCTACGAAACCTTCACGCCAACGGCGCATCTTTTTTCTTTATCTGCATCTACTTCCACATTGGCCGGGGTCTT-TACTATGGCTCCTACCTCTACAAAGAAACCTGAAACATTGGCGTCATCCTGTTGTTCCTAGTCATAGCCACCGCCTTTGTAGGCTATGTCCTCCCTTGAGGGCAAATATCTTTCTGAGGCGCCACAGTCATTACCAATCTCCTATCAGCCGCCCCCTACATCGGCCCAGACCTAGTTCAATGAATCTGAGGAGGCTTCTCAGTAGACAACGCCACCCTCACCCGTTTCTTTACATTTCACTTCATTCTCCCCTTTATTATTGCAGCAGCAAGTATGATTCACCTACTCTTTCTTCACCAAACTGGGTCCTCTAACCCAACAGGACTAAATTCTAACCTAGACAAAGTCTCTTTTCACCCCTACTTCTCATACAAGGACCTCCTCGGATTTGTTATTATGCTAGGTGCCCTAGCCTCTCTCTCCACCTTCGCCCCTAACCTGCGTGGGGACCCAGACAATTTTACACCAGCTAACCCACTCGTCACACCCCCCCACATTAAGCCAGAATGATACTTCCTTTTCGCCTACGCCATCNNNNNNNNNNNNNNNNNNNNNNNNNNNNNNNNNNNNNNNNNNNNNNNNNNNNNNNNNNNNNNNNNNNNNNNNNNNNNNNNNNNNNNNNNNNNNNNNNNNNNNNNNNNNNNNNNNNNNNNNNNNNNNNNNNNNNNNNNNNNNNNNNNNNNNNNNNNNNNNNNNNNNNNNNNNNNNNNNNNNNNNNNNNNNNNNNNNNNNNNNNNNNNNNNNNNNNNNNNNNNNNNNNNNNNNNNNNNNNNNNNNNNNNNNNNNNNNNNNNNNNNNNNNNNNNNNNNNNNNNNNNNNNNNNNNNNNNNNNNN   [1143]
AQ_5459                                    NNNNNNNNNNNNNNNNNNNNNNNNNNNNNNNNNNNNNNNNNNNNNNNNNNNNNNNNNNNNNNNNNNNNNNNNNNNNNNNNNNNNNNNNNNNNNNNNNNNNNNNNNNNNNNNNNNNNNNNNNNNNNNATTGCCCAAATCGCCACCGGCTTATTCCTAGCCATGCACTATACAGCTGATACATCCCTTGCATTCTCATCTATTGCTCACATCTGCCGAGATGTTAATAACGGCTGACTCCTACGAAACCTTCACGCCAACGGCGCATCTTTTTTCTTTATCTGCATCTACTTCCACATTGGCCGGGGTCTT-TACTATGGCTCCTACCTCTACAAAGAAACCTGAAACATTGGCGTCATCCTGTTGTTCCTAGTCATAGCCACCGCCTTTGTAGGCTATGTCCTCCCTTGAGGGCAAATATCTTTCTGAGGCGCCACAGTCATTACCAATCTCCTATCAGCCGCCCCCTACATCGGCCCAGACCTAGTTCAATGAATCTGAGGAGGCTTCTCGGTAGACAACGCCACCCTCACCCGTTTCTTTACATTTCACTTCATTCTCCCCTTTATTATTGCAGCAGCAAGTATGATTCACCTACTCTTTCTTCACCAAACTGGGTCCTCTAACCCAACAGGACTAAATTCTAACCTAGACAAAGTCTCTTTTCACCCCTACTTCTCATACAAGGACCTCCTCGGATTTGTTATTATGCTAGGTGCCCTAGCCTCTCTCTCCACCTTCGCCCCTAACCTGCTTGGGGACCCAGACAATTTTACACCAGCTAACCCACTCGTCACACCCCCCCACATTAAGCCAGAATGATACTTCCTTTTCGCCTACGCCATCNNNNNNNNNNNNNNNNNNNNNNNNNNNNNNNNNNNNNNNNNNNNNNNNNNNNNNNNNNNNNNNNNNNNNNNNNNNNNNNNNNNNNNNNNNNNNNNNNNNNNNNNNNNNNNNNNNNNNNNNNNNNNNNNNNNNNNNNNNNNNNNNNNNNNNNNNNNNNNNNNNNNNNNNNNNNNNNNNNNNNNNNNNNNNNNNNNNNNNNNNNNNNNNNNNNNNNNNNNNNNNNNNNNNNNNNNNNNNNNNNNNNNNNNNNNNNNNNNNNNNNNNNNNNNNNNNNNNNNNNNNNNNNNNNNNNNNNNNNNN   [1143]
AQ_5461                                    NNNNNNNNNNNNNNNNNNNNNNNNNNNNNNNNNNNNNNNNNNNNNNNNNNNNNNNNNNNNNNNNNNNNNNNNNNNNNNNNNNNNNNNNNNNNNNNNNNNNNNNNNNNNNNNNNNNNNNNNNNNNNNATTGCCCAAATCGCCACCGGCTTATTCCTAGCCATACATTACACAGCCGATACATCCCTTGCATTCTCATCTATTGCTCACATCTGCCGAGATGTTAATAACGGCTGACTCCTACGTAACCTTCACGCCAACGGCGCATCTTTTTTCTTTATCTGCATCTACTTCCACATTGGCCGAGGTCTC-TACTATGGCTCCTACCTCTACAAAGAAACCTGAAACATTGGCGTCATTCTGTTGTTCCTAGTCATAGCCACCGCCTTTGTGGGCTATGTCCTCCCTTGAGGTCAAATATCCTTCTGAGGCGCCACAGTCATTACCAATCTCCTATCAGCCGCCCCCTACATCGGCCCAGACCTAGTTCAATGAATCTGAGGAGGCTTCTCAGTAGACAACGCCACCCTCACCCGTTTCTTTACATTTCACTTCATTCTCCCCTTTATCATTGCAGCAGCAAGTATGATCCACCTTCTGTTTCTTCACCAAACTGGGTCCTCTAACCCGACAGGACTAAATTCTAACCTAGACAAAGTCTCTTTTCACCCCTACTTCTCCTACAAAGACCTCCTCGGATTTGTTATTATGTTGGGCGCCCTAGCCTCTCTCTCCACCTTCGCCCCTAACCTGCTTGGAGACCCAGACAATTTTACACCGGCTAACCCACTCGTTACACCCCCCCACATTAAGCCAGAATGATACTTCCTTTTCGCCTACGCCATCNNNNNNNNNNNNNNNNNNNNNNNNNNNNNNNNNNNNNNNNNNNNNNNNNNNNNNNNNNNNNNNNNNNNNNNNNNNNNNNNNNNNNNNNNNNNNNNNNNNNNNNNNNNNNNNNNNNNNNNNNNNNNNNNNNNNNNNNNNNNNNNNNNNNNNNNNNNNNNNNNNNNNNNNNNNNNNNNNNNNNNNNNNNNNNNNNNNNNNNNNNNNNNNNNNNNNNNNNNNNNNNNNNNNNNNNNNNNNNNNNNNNNNNNNNNNNNNNNNNNNNNNNNNNNNNNNNNNNNNNNNNNNNNNNNNNNNNNNNNN   [1143]
AQ_5463                                    NNNNNNNNNNNNNNNNNNNNNNNNNNNNNNNNNNNNNNNNNNNNNNNNNNNNNNNNNNNNNNNNNNNNNNNNNNNNNNNNNNNNNNNNNNNNNNNNNNNNNNNNNNNNNNNNNNNNNNNNNNNNNNATTGCCCAAATCGCCACCGGCTTATTCCTAGCCATGCACTATACAGCCGATACATCCCTTGCATTCTCATCTATTGCTCACATCTGCCGAGATGTTAATAACGGCTGACTCCTACGAAACCTTCACGCCAACGGCGCATCTTTTTTCTTTATCTGCATCTACTTCCACATTGGCCGGGGTCTT-TACTATGGCTCCTACCTCTACAAAGAAACCTGAAACATTGGCGTCATCCTGTTGTTCCTAGTCATAGCCACCGCCTTTGTAGGCTATGTCCTCCCTTGAGGGCAAATATCTTTCTGAGGCGCCACAGTCATTACCAATCTCCTATCAGCCGCCCCCTACATCGGCCCAGACCTAGTTCAATGAATCTGAGGAGGCTTCTCAGTAGACAACGCCACCCTCACCCGTTTCTTTACATTTCACTTCATTCTCCCCTTTATTATTGCAGCAGCAAGTATGATTCACCTACTCTTTCTTCACCAAACTGGGTCCTCTAACCCAACAGGACTAAATTCTAACCTAGACAAAGTCTCTTTTCACCCCTACTTCTCATACAAGGACCTCCTCGGGTTTGTTATTATGCTAGGTGCCCTAGCCTCTCTCTCCACCTTCGCCCCTAACCTGCTTGGGGACCCAGACAATTTTACACCAGCTAACCCACTCGTCACACCCCCCCACATTAAACCAGAATGATACTTCCTTTTCGCCTACGCCATCNNNNNNNNNNNNNNNNNNNNNNNNNNNNNNNNNNNNNNNNNNNNNNNNNNNNNNNNNNNNNNNNNNNNNNNNNNNNNNNNNNNNNNNNNNNNNNNNNNNNNNNNNNNNNNNNNNNNNNNNNNNNNNNNNNNNNNNNNNNNNNNNNNNNNNNNNNNNNNNNNNNNNNNNNNNNNNNNNNNNNNNNNNNNNNNNNNNNNNNNNNNNNNNNNNNNNNNNNNNNNNNNNNNNNNNNNNNNNNNNNNNNNNNNNNNNNNNNNNNNNNNNNNNNNNNNNNNNNNNNNNNNNNNNNNNNNNNNNNNN   [1143]
'BJ 5465+BJ 5466+BJ 5474'                                    NNNNNNNNNNNNNNNNNNNNNNNNNNNNNNNNNNNNNNNNNNNNNNNNNNNNNNNNNNNNNNNNNNNNNNNNNNNNNNNNNNNNNNNNNNNNNNNNNNNNNNNNNNNNNNNNNNNNNNNNNNNNNNATTGCCCAAATCGCCACCGGCTTATTCCTAGCCATGCACTATACAGCCGATACATCCCTTGCATTCTCATCTATTGCTCACATCTGCCGAGATGTCAATAACGGCTGGCTCCTACGAAACCTTCACGCCAACGGCGCATCTTTTTTCTTTATCTGCATCTACTTCCACATTGGCCGGGGTCTT-TACTATGGCTCCTACCTCTACAAAGAAACCTGAAACATTGGCATCATCCTGTTGTTCCTAGTCATAGCCACCGCCTTTGTAGGCTATGTCCTCCCTTGAGGACAAATATCTTTCTGAGGCGCCACAGTCATTACCAATCTCCTATCAGCCGCCCCCTACATCGGCCCAGACCTAGTTCAATGAATCTGAGGAGGCTTCTCAGTAGACAACGCCACCCTCACCCGTTTCTTTACATTTCACTTCATCCTCCCCTTTATTATTGCAGCAGCAAGTATGATTCACCTACTCTTTCTTCACCAAACTGGGTCCTCTAACCCAACAGGACTAAATTCTAACCTAGACAAAGTCTCTTTTCACCCCTACTTCTCATACAAGGACCTCCTCGGATTTGTTATTATGTTAGGTGCCCTAGCCTCTCTCTCCACCTTCGCCCCTAACCTGCTTGGGGACCCAGACAATTTTACACCAGCTAACCCACTCGTCACACCCCCCCACATTAAGCCAGAATGATACTTCCTTTTCGCCTACGCCATCNNNNNNNNNNNNNNNNNNNNNNNNNNNNNNNNNNNNNNNNNNNNNNNNNNNNNNNNNNNNNNNNNNNNNNNNNNNNNNNNNNNNNNNNNNNNNNNNNNNNNNNNNNNNNNNNNNNNNNNNNNNNNNNNNNNNNNNNNNNNNNNNNNNNNNNNNNNNNNNNNNNNNNNNNNNNNNNNNNNNNNNNNNNNNNNNNNNNNNNNNNNNNNNNNNNNNNNNNNNNNNNNNNNNNNNNNNNNNNNNNNNNNNNNNNNNNNNNNNNNNNNNNNNNNNNNNNNNNNNNNNNNNNNNNNNNNNNNNNNN   [1143]
'BJ 5468+BJ 5470+BJ 5471'                                    NNNNNNNNNNNNNNNNNNNNNNNNNNNNNNNNNNNNNNNNNNNNNNNNNNNNNNNNNNNNNNNNNNNNNNNNNNNNNNNNNNNNNNNNNNNNNNNNNNNNNNNNNNNNNNNNNNNNNNNNNNNNNNATTGCCCAAATCGCCACCGGCTTATTCCTAGCCATGCACTATACAGCCGATACATCCCTTGCATTCTCATCTATTGCTCACATCTGCCGAGATGTCAATAACGGCTGGCTCCTACGAAACCTTCACGCCAACGGCGCATCTTTTTTCTTTATCTGCATCTACTTCCACATTGGCCGGGGTCTT-TACTATGGCTCCTACCTCTACAAAGAAACCTGAAACATTGGCGTCATCCTGTTGTTCCTAGTCATAGCCACCGCCTTTGTAGGCTATGTCCTCCCTTGAGGACAAATATCTTTCTGAGGCGCCACAGTCATTACCAATCTCCTATCAGCCGCCCCCTACATCGGCCCAGACCTAGTTCAATGAATCTGAGGAGGCTTCTCAGTAGACAACGCCACCCTCACCCGTTTCTTTACATTTCACTTCATTCTCCCCTTTATTATTGCAGCAGCAAGTATGATTCACCTACTCTTTCTTCACCAAACTGGGTCCTCTAACCCAACAGGACTAAATTCTAACCTAGACAAAGTCTCTTTTCACCCCTACTTCTCATACAAGGACCTCCTCGGATTTGTTATTATGTTAGGTGCCCTAGCCTCTCTCTCCACCTTCGCCCCTAACCTGCTTGGGGACCCAGACAATTTTACACCAGCTAACCCACTCGTCACACCCCCCCACATTAAGCCAGAATGATACTTCCTTTTCGCCTACGCCATCNNNNNNNNNNNNNNNNNNNNNNNNNNNNNNNNNNNNNNNNNNNNNNNNNNNNNNNNNNNNNNNNNNNNNNNNNNNNNNNNNNNNNNNNNNNNNNNNNNNNNNNNNNNNNNNNNNNNNNNNNNNNNNNNNNNNNNNNNNNNNNNNNNNNNNNNNNNNNNNNNNNNNNNNNNNNNNNNNNNNNNNNNNNNNNNNNNNNNNNNNNNNNNNNNNNNNNNNNNNNNNNNNNNNNNNNNNNNNNNNNNNNNNNNNNNNNNNNNNNNNNNNNNNNNNNNNNNNNNNNNNNNNNNNNNNNNNNNNNNN   [1143]
'BJ 5469+BJ 5473'                                    NNNNNNNNNNNNNNNNNNNNNNNNNNNNNNNNNNNNNNNNNNNNNNNNNNNNNNNNNNNNNNNNNNNNNNNNNNNNNNNNNNNNNNNNNNNNNNNNNNNNNNNNNNNNNNNNNNNNNNNNNNNNNNATTGCCCAAATCGCCACCGGCTTATTCCTAGCCATGCACTATACAGCCGATACATCCCTTGCATTCTCATCTATTGCTCACATCTGCCGAGATGTCAATAACGGCTGACTCCTACGAAACCTTCACGCCAACGGCGCATCTTTTTTCTTTATCTGCATCTACTTCCACATTGGCCGGGGTCTT-TACTATGGCTCCTACCTCTACAAAGAAACCTGAAACATTGGCGTCATCCTGTTGTTCCTAGTCATAGCCACCGCCTTTGTAGGCTATGTCCTCCCTTGAGGACAAATATCTTTCTGAGGCGCCACAGTCATTACCAATCTCCTATCAGCCGCCCCCTACATCGGCCCAGACCTAGTTCAATGAATCTGAGGAGGCTTCTCAGTAGACAACGCCACCCTCACCCGTTTCTTTACATTTCACTTCATTCTCCCCTTTATTATTGCAGCAGCAAGTATGATTCACCTACTCTTTCTTCACCAAACTGGGTCCTCTAACCCAACAGGACTAAATTCTAACCTAGACAAAGTCTCTTTTCACCCCTACTTCTCATACAAGGACCTCCTAGGATTTGTTATTATGCTAGGTGCCCTAGCCTCTCTCTCCACCTTCGCCCCTAACCTGCTTGGGGACCCAGACAATTTTACACCAGCTAACCCACTCGTCACACCCCCCCACATTAAGCCAGAATGATACTTCCTTTTCGCCTACGCCATCNNNNNNNNNNNNNNNNNNNNNNNNNNNNNNNNNNNNNNNNNNNNNNNNNNNNNNNNNNNNNNNNNNNNNNNNNNNNNNNNNNNNNNNNNNNNNNNNNNNNNNNNNNNNNNNNNNNNNNNNNNNNNNNNNNNNNNNNNNNNNNNNNNNNNNNNNNNNNNNNNNNNNNNNNNNNNNNNNNNNNNNNNNNNNNNNNNNNNNNNNNNNNNNNNNNNNNNNNNNNNNNNNNNNNNNNNNNNNNNNNNNNNNNNNNNNNNNNNNNNNNNNNNNNNNNNNNNNNNNNNNNNNNNNNNNNNNNNNNNN   [1143]
CD04                                    NNNNNNNNNNNNNNNNNNNNNNNNNNNNNNNNNNNNNNNNNNNNNNNNNNNNNNNNNNNNNNNNNNNNNNNNNNNNNNNNNNNNNNNNNNNNNNNNNNNNNNNNNNNNNNNNNNNNNNNNNNNNNNATTGCCCAAATCGCCACCGGCTTATTCCTAGCCATGCACTATACAGCCGATACATCCCTTGCATTCTCATCTATTGCTCACATCTGCCGAGATGTTAATAACGGCTGACTCCTACGAAACCTTCACGCCAACGGCGCATCTTTTTTCTTTATCTGCATCTACTTCCACATTGGCCGGGGTCTT-TACTATGGCTCCTACCTCTACAAAGAAACCTGAAACATTGGCGTCATCCTGTTGTTCCTAGTCATAGCCACCGCCTTTGTAGGCTATGTCCTCCCTTGAGGGCAAATATCTTTCTGAGGAGCCACAGTCATTACCAATCTCCTATCAGCCGCCCCCTACATCGGCCCAGACCTAGTTCAATGAATCTGAGGAGGCTTCTCAGTAGACAACGCCACCCTCACCCGTTTCTTTACATTTCACTTCATTCTCCCCTTTATTATTGCAGCAGCAAGTATGATTCACCTACTCTTTCTTCACCAAACTGGGTCCTCTAACCCAACAGGACTAAATTCTAACCTAGACAAAGTCTCTTTTCACCCCTACTTCTCATACAAGGACCTCCTCGGATTTGTTATTATGCTAGGTGCCCTAGCCTCTCTCTCCACCTTCGCCCCTAACCTGCTTGGGGACCCAGACAATTTTACACCAGCTAACCCACTCGTCACACCCCCCCACATTAAGCCAGAATGATACTTCCTTTTCGCCTACGCCATCNNNNNNNNNNNNNNNNNNNNNNNNNNNNNNNNNNNNNNNNNNNNNNNNNNNNNNNNNNNNNNNNNNNNNNNNNNNNNNNNNNNNNNNNNNNNNNNNNNNNNNNNNNNNNNNNNNNNNNNNNNNNNNNNNNNNNNNNNNNNNNNNNNNNNNNNNNNNNNNNNNNNNNNNNNNNNNNNNNNNNNNNNNNNNNNNNNNNNNNNNNNNNNNNNNNNNNNNNNNNNNNNNNNNNNNNNNNNNNNNNNNNNNNNNNNNNNNNNNNNNNNNNNNNNNNNNNNNNNNNNNNNNNNNNNNNNNNNNNNN   [1143]
CD06                                    NNNNNNNNNNNNNNNNNNNNNNNNNNNNNNNNNNNNNNNNNNNNNNNNNNNNNNNNNNNNNNNNNNNNNNNNNNNNNNNNNNNNNNNNNNNNNNNNNNNNNNNNNNNNNNNNNNNNNNNNNNNNNNATTGCCCAAATCGCCACCGGCTTATTCCTAGCCATGCACTATACAGCTGATACATCCCTTGCATTCTCATCTATTGCTCACATCTGCCGAGATGTTAATAACGGCTGACTCCTACGAAACCTTCACGCCAACGGCGCATCTTTTTTCTTTATCTGCATCTACTTCCACATTGGCCGGGGTCTT-TACTATGGCTCCTACCTCTACAAAGAAACCTGAAACATTGGCGTCATCCTGTTGTTCCTAGTCATAGCCACCGCCTTTGTAGGCTATGTCCTCCCTTGAGGGCAAATATCTTTCTGAGGCGCCACAGTCATTACCAATCTCCTATCAGCCGCCCCCTACATCGGCCCAGACCTAGTTCAATGAATCTGAGGAGGCTTCTCAGTAGACAACGCCACCCTCACCCGTTTCTTTACATTTCACTTCATTCTCCCCTTTATTATTGCAGCAGCAAGTATGATTCACCTACTCTTTCTTCACCAAACTGGGTCCTCTAACCCAACAGGACTAAATTCTAACCTAGACAAAGTCTCTTTTCACCCCTACTTCTCATACAAGGACCTCCTCGGATTTGTTATTATGCTAGGTGCCCTAGCCTCTCTCTCCACCTTCGCCCCTAACCTGCTTGGGGACCCAGACAATTTTACACCAGCTAACCCACTCGTCACACCCCCACACATTAAGCCAGAATGATACTTCCTTTTCGCCTACGCCATCNNNNNNNNNNNNNNNNNNNNNNNNNNNNNNNNNNNNNNNNNNNNNNNNNNNNNNNNNNNNNNNNNNNNNNNNNNNNNNNNNNNNNNNNNNNNNNNNNNNNNNNNNNNNNNNNNNNNNNNNNNNNNNNNNNNNNNNNNNNNNNNNNNNNNNNNNNNNNNNNNNNNNNNNNNNNNNNNNNNNNNNNNNNNNNNNNNNNNNNNNNNNNNNNNNNNNNNNNNNNNNNNNNNNNNNNNNNNNNNNNNNNNNNNNNNNNNNNNNNNNNNNNNNNNNNNNNNNNNNNNNNNNNNNNNNNNNNNNNNN   [1143]
CD10                                    NNNNNNNNNNNNNNNNNNNNNNNNNNNNNNNNNNNNNNNNNNNNNNNNNNNNNNNNNNNNNNNNNNNNNNNNNNNNNNNNNNNNNNNNNNNNNNNNNNNNNNNNNNNNNNNNNNNNNNNNNNNNNNATTGCCCAAATCGCCACCGGCTTATTCCTAGCCATGCACTATACAGCCGATACATCCCTTGCATTCTCATCTATTGCTCACATCTGCCGAGATGTTAATAACGGCTGACTCCTACGAAACCTTCACGCCAACGGCGCATCTTTTTTCTTTATCTGCATCTACTTCCACATTGGCCGGGGTCTT-TACTATGGCTCCTACCTCTACAAAGAAACCTGAAACATTGGCGTCATCCTGTTGTTCCTAGTCATAGCCACCGCCTTTGTAGGCTATGTCCTCCCTTGAGGGCAAATATCTTTCTGAGGCGCCACAGTCATTACCAATCTCCTATCAGCCGCCCCCTACATCGGCCCAGACCTAGTTCAATGAATCTGAGGAGGCTTCTCAGTAGACAACGCCACCCTCACCCGTTTCTTTACATTTCACTTCATTCTCCCCTTTATTATTGCAGCAGCAAGTATGATTCACCTACTCTTTCTTCACCAAACTGGGTCCTCTAACCCAACAGGACTAAATTCTAACCTAGACAAAGTCTCTTTTCACCCATACTTCTCATACAAGGACCTCCTCGGATTTGTCATTATGCTAGGTGCCCTAGCCTCTCTCTCCACCTTCGCCCCTAACCTGCTTGGGGACCCAGACAATTTTACACCAGCTAACCCACTCGTCACACCCCCACACATTAAGCCAGAATGATACTTCCTTTTCGCCTACGCCATCNNNNNNNNNNNNNNNNNNNNNNNNNNNNNNNNNNNNNNNNNNNNNNNNNNNNNNNNNNNNNNNNNNNNNNNNNNNNNNNNNNNNNNNNNNNNNNNNNNNNNNNNNNNNNNNNNNNNNNNNNNNNNNNNNNNNNNNNNNNNNNNNNNNNNNNNNNNNNNNNNNNNNNNNNNNNNNNNNNNNNNNNNNNNNNNNNNNNNNNNNNNNNNNNNNNNNNNNNNNNNNNNNNNNNNNNNNNNNNNNNNNNNNNNNNNNNNNNNNNNNNNNNNNNNNNNNNNNNNNNNNNNNNNNNNNNNNNNNNNN   [1143]
LQ007                                    NNNNNNNNNNNNNNNNNNNNNNNNNNNNNNNNNNNNNNNNNNNNNNNNNNNNNNNNNNNNNNNNNNNNNNNNNNNNNNNNNNNNNNNNNNNNNNNNNNNNNNNNNNNNNNNNNNNNNNNNNNNNNNATTGCCCAAATCGCCACCGGCTTATTCCTAGCCATGCACTATACAGCCGATACATCCCTTGCATTCTCATCTATTGCTCACATCTGCCGAGATGTTAATAACGGCTGACTCCTACGAAACCTTCACGCCAACGGCGCATCTTTTTTCTTTATCTGCATCTACTTCCACGTTGGCCGGGGTCTT-TACTATGGCTCCTACCTCTACAAAGAAACCTGAAACATTGGCGTCATCCTGTTGTTCCTAGTCATAGCCACCGCCTTTGTAGGCTATGTCCTCCCTTGAGGGCAAATATCTTTCTGAGGCGCCACAGTCATTACCAATCTCCTATCAGCCGCCCCCTACATCGGCCCAGACCTAGTTCAATGAATCTGAGGAGGCTTCTCAGTAGACAACGCCACCCTCACCCGTTTCTTTACATTTCACTTCATTCTCCCCTTTATTATTGCAGCAGCAAGTATGATTCACCTACTCTTTCTTCACCAAACTGGGTCCTCTAACCCAACAGGACTAAATTCTAACCTAGACAAAGTCTCTTTTCACCCCTACTTCTCATACAAGGACCTCCTCGGATTTGTTATTATGCTAGGTGCCCTAGCCTCTCTCTCCACCTTCGCCCCTAACCTGCTTGGGGACCCAGACAATTTTACACCAGCTAACCCACTCGTCACACCCCCACACATTAAGCCAGAATGATACTTCCTTTTCGCCTACGCCATCNNNNNNNNNNNNNNNNNNNNNNNNNNNNNNNNNNNNNNNNNNNNNNNNNNNNNNNNNNNNNNNNNNNNNNNNNNNNNNNNNNNNNNNNNNNNNNNNNNNNNNNNNNNNNNNNNNNNNNNNNNNNNNNNNNNNNNNNNNNNNNNNNNNNNNNNNNNNNNNNNNNNNNNNNNNNNNNNNNNNNNNNNNNNNNNNNNNNNNNNNNNNNNNNNNNNNNNNNNNNNNNNNNNNNNNNNNNNNNNNNNNNNNNNNNNNNNNNNNNNNNNNNNNNNNNNNNNNNNNNNNNNNNNNNNNNNNNNNNNN   [1143]
LQ010                                    NNNNNNNNNNNNNNNNNNNNNNNNNNNNNNNNNNNNNNNNNNNNNNNNNNNNNNNNNNNNNNNNNNNNNNNNNNNNNNNNNNNNNNNNNNNNNNNNNNNNNNNNNNNNNNNNNNNNNNNNNNNNNNATTGCCCAAATCGCCACCGGCTTATTCCTAGCCATGCACTATACAGCCGATACATCCCTTGCATTCTCATCTATTGCTCACATCTGCCGAGATGTTAATAACGGCTGACTCCTACGAAACCTTCACGCCAACGGCGCATCTTTTTTCTTTATCTGCATCTACTTCCACATTGGCCGGGGTCTT-TACTATGGCTCCTACCTCTACAAAGAAACCTGAAACATTGGCGTCATCCTGTTGTTCCTAGTCATAGCCACCGCCTTTGTAGGCTATGTCCTCCCTTGAGGGCAAATATCTTTCTGAGGCGCCACAGTCATTACCAATCTCCTATCAGCCGCCCCCTACATCGGCCCAGACCTAGTTCAATGAATCTGAGGGGGCTTCTCAGTAGACAACGCCACCCTCACCCGTTTCTTTACATTTCACTTCATTCTCCCCTTTATTATTGCAGCAGCAAGTATGATTCACCTACTCTTTCTTCACCAAACTGGGTCCTCTAACCCAACAGGACTAAATTCTAACCTAGACAAAGTCTCTTTTCACCCCTACTTCTCATACAAGGACCTCCTCGGATTTGTTATTATGCTAGGTGCCCTAGCCTCTCTCTCCACCTTCGCCCCTAACCTGCTTGGGGACCCAGACAATTTTACACCAGCTAACCCACTCGTCACACCCCCCCACATTAAGCCAGAATGATACTTCCTTTTCGCCTACGCCATCNNNNNNNNNNNNNNNNNNNNNNNNNNNNNNNNNNNNNNNNNNNNNNNNNNNNNNNNNNNNNNNNNNNNNNNNNNNNNNNNNNNNNNNNNNNNNNNNNNNNNNNNNNNNNNNNNNNNNNNNNNNNNNNNNNNNNNNNNNNNNNNNNNNNNNNNNNNNNNNNNNNNNNNNNNNNNNNNNNNNNNNNNNNNNNNNNNNNNNNNNNNNNNNNNNNNNNNNNNNNNNNNNNNNNNNNNNNNNNNNNNNNNNNNNNNNNNNNNNNNNNNNNNNNNNNNNNNNNNNNNNNNNNNNNNNNNNNNNNNN   [1143]
LQ014                                    NNNNNNNNNNNNNNNNNNNNNNNNNNNNNNNNNNNNNNNNNNNNNNNNNNNNNNNNNNNNNNNNNNNNNNNNNNNNNNNNNNNNNNNNNNNNNNNNNNNNNNNNNNNNNNNNNNNNNNNNNNNNNNATTGCCCAAATCGCCACCGGCTTATTCCTAGCCATGCATTACACAGCCGATACATCCCTTGCATTCTCATCTATTGCTCACATCTGCCGAGATGTTAATAACGGCTGACTCCTACGTAACCTTCACGCCAACGGCGCATCTTTTTTCTTTATCTGCATCTACTTCCACATTGGCCGAGGTCTT-TACTATGGCTCCTACCTCTACAAAGAAACCTGAAACATTGGTGTCATTCTGTTGTTCCTAGTCATAGCCACCGCCTTTGTGGGCTATGTCCTCCCTTGAGGTCAAATATCCTTCTGAGGCGCCACAGTCATTACCAATCTCCTATCAGCCGCCCCCTACATCGGCCCAGACCTAGTCCAATGAATCTGAGGAGGCTTCTCAGTAGACAACGCCACCCTCACCCGTTTCTTTACATTTCACTTCATTCTCCCCTTTATCATTGCAGCAGCAAGTATGATCCACCTACTATTTCTTCACCAAACTGGATCCTCTAACCCAACAGGACTAAATTCTAACCTAGACAAAGTCTCTTTTCACCCCTACTTCTCCTACAAAGACCTCCTCGGATTTGTTATTATGTTGGGCGCCCTAGCCTCTCTCTCCACCTTCGCCCCTAACCTGCTCGGAGACCCAGACAATTTTACACCGGCTAACCCACTCGTTACACCCCCCCACATTAAGCCAGAATGATACTTCCTTTTCGCCTACGCCATCNNNNNNNNNNNNNNNNNNNNNNNNNNNNNNNNNNNNNNNNNNNNNNNNNNNNNNNNNNNNNNNNNNNNNNNNNNNNNNNNNNNNNNNNNNNNNNNNNNNNNNNNNNNNNNNNNNNNNNNNNNNNNNNNNNNNNNNNNNNNNNNNNNNNNNNNNNNNNNNNNNNNNNNNNNNNNNNNNNNNNNNNNNNNNNNNNNNNNNNNNNNNNNNNNNNNNNNNNNNNNNNNNNNNNNNNNNNNNNNNNNNNNNNNNNNNNNNNNNNNNNNNNNNNNNNNNNNNNNNNNNNNNNNNNNNNNNNNNNNN   [1143]
LQ015                                    NNNNNNNNNNNNNNNNNNNNNNNNNNNNNNNNNNNNNNNNNNNNNNNNNNNNNNNNNNNNNNNNNNNNNNNNNNNNNNNNNNNNNNNNNNNNNNNNNNNNNNNNNNNNNNNNNNNNNNNNNNNNNNATTGCCCAAATCGCCACCGGCTTATTCCTAGCCATGCATTACACAGCCGATACATCCCTTGCATTCTCATCTATTGCTCACATCTGCCGAGATGTTAATAACGGCTGACTCCTACGTAACCTTCACGCCAACGGCGCATCTTTTTTCTTTATCTGCATCTACTTCCACATTGGCCGAGGTCTT-TACTATGGCTCCTACCTTTACAAAGAAACCTGAAACATTGGCGTCATTCTGTTGTTCCTAGTCATAGCCACCGCCTTTGTGGGCTATGTCCTCCCTTGAGGTCAAATATCCTTCTGAGGCGCCACAGTCATTACCAATCTCCTATCAGCCGCCCCCTACATCGGCCCAGACCTAGTCCAATGAATCTGAGGAGGCTTCTCAGTAGACAACGCCACCCTCACCCGTTTCTTTACATTTCACTTCATTCTCCCCTTTATTATTGCAGCAGCAAGTATGATCCACCTACTATTTCTTCACCAAACTGGATCCTCTAACCCAACAGGACTAAATTCTAACCTAGACAAAGTCTCTTTTCACCCCTACTTCTCCTACAAAGACCTCCTCGGATTTGTTATTATGTTGGGCGCCCTAGCCTCTCTCTCCACCTTCGCCCCTAACCTGCTTGGAGACCCAGACAATTTTACACCGGCTAACCCACTCGTTACACCCCCCCACATTAAGCCAGAATGATACTTCCTTTTCGCCTACGCCATCNNNNNNNNNNNNNNNNNNNNNNNNNNNNNNNNNNNNNNNNNNNNNNNNNNNNNNNNNNNNNNNNNNNNNNNNNNNNNNNNNNNNNNNNNNNNNNNNNNNNNNNNNNNNNNNNNNNNNNNNNNNNNNNNNNNNNNNNNNNNNNNNNNNNNNNNNNNNNNNNNNNNNNNNNNNNNNNNNNNNNNNNNNNNNNNNNNNNNNNNNNNNNNNNNNNNNNNNNNNNNNNNNNNNNNNNNNNNNNNNNNNNNNNNNNNNNNNNNNNNNNNNNNNNNNNNNNNNNNNNNNNNNNNNNNNNNNNNNNNN   [1143]
'HS QLY39+TX 5705'                                    NNNNNNNNNNNNNNNNNNNNNNNNNNNNNNNNNNNNNNNNNNNNNNNNNNNNNNNNNNNNNNNNNNNNNNNNNNNNNNNNNNNNNNNNNNNNNNNNNNNNNNNNNNNNNNNNNNNNNNNNNNNNNNATTGCCCAAATCGCCACCGGCTTATTCCTAGCCATGCACTATACAGCCGATACATCCCTTGCATTCTCATCTATTGCTCACATCTGCCGAGATGTCAATAACGGCTGACTCCTACGAAACCTTCACGCCAACGGCGCATCTTTTTTCTTTATCTGCATCTACTTCCACATTGGCCGGGGCCTT-TACTATGGCTCCTACCTCTACAAAGAAACCTGAAACATTGGCGTCATCCTGTTGTTCCTAGTCATAGCCACCGCCTTTGTAGGCTATGTCCTCCCTTGAGGGCAAATATCTTTCTGAGGCGCCACAGTCATTACCAATCTCCTATCAGCCGCCCCCTACATCGGCCCAGACCTAGTTCAATGAATCTGAGGAGGCTTCTCAGTAGACAACGCCACCCTCACCCGTTTCTTTACATTTCACTTCATTCTCCCCTTTATTATTGCAGCAGCAAGTATGATCCACCTACTCTTTCTTCACCAAACTGGGTCCTCTAACCCAACAGGACTAAATTCTAACCTAGATAAAGTCTCTTTCCACCCCTACTTCTCATACAAGGACCTCCTCGGATTTGTTATTATGTTAGGCGCCCTAGCCTCTCTCTCCACCTTCGCCCCTAACCTGCTTGGAGACCCAGACAATTTTACACCAGCTAACCCACTCGTTACACCCCCCCACATTAAGCCAGAATGATACTTCCTTTTCGCCTACGCCATCNNNNNNNNNNNNNNNNNNNNNNNNNNNNNNNNNNNNNNNNNNNNNNNNNNNNNNNNNNNNNNNNNNNNNNNNNNNNNNNNNNNNNNNNNNNNNNNNNNNNNNNNNNNNNNNNNNNNNNNNNNNNNNNNNNNNNNNNNNNNNNNNNNNNNNNNNNNNNNNNNNNNNNNNNNNNNNNNNNNNNNNNNNNNNNNNNNNNNNNNNNNNNNNNNNNNNNNNNNNNNNNNNNNNNNNNNNNNNNNNNNNNNNNNNNNNNNNNNNNNNNNNNNNNNNNNNNNNNNNNNNNNNNNNNNNNNNNNNNNN   [1143]
'HS QLY87+HS QLY88+HS QLY94+HS QLY97+...'                                    NNNNNNNNNNNNNNNNNNNNNNNNNNNNNNNNNNNNNNNNNNNNNNNNNNNNNNNNNNNNNNNNNNNNNNNNNNNNNNNNNNNNNNNNNNNNNNNNNNNNNNNNNNNNNNNNNNNNNNNNNNNNNNATTGCCCAAATCGCCACCGGCTTATTCCTAGCCATGCACTATACAGCCGATACATCCCTTGCATTCTCATCTATTGCTCACATCTGCCGAGATGTTAATAACGGCTGACTCCTACGAAACCTTCACGCCAACGGCGCATCTTTTTTCTTTATCTGCATCTACTTCCACATTGGCCGGGGTCTT-TACTATGGCTCCTACCTCTACAAAGAAACCTGAAACATTGGTGTCATCCTGTTGTTCCTAGTTATAGCCACCGCCTTTGTAGGCTATGTCCTTCCTTGAGGACAAATATCTTTCTGAGGCGCCACAGTCATTACCAATCTCCTATCAGCCGCCCCCTACATCGGCCCAGACCTAGTTCAATGAATCTGAGGAGGCTTCTCAGTAGACAACGCCACCCTCACCCGTTTCTTTACATTTCACTTCATTCTCCCCTTTATTATTGCAGCAGCAAGTATGATTCACCTACTATTTCTTCACCAAACTGGGTCCTCTAACCCAACAGGACTAAATTCTAACCTAGACAAAGTCTCTTTTCACCCCTACTTCTCATACAAGGACCTCCTCGGGTTTGTTATTATGTTAGGTGCCCTAGCCTCTCTCTCCACCTTCGCCCCTAACCTGCTTGGGGACCCAGACAATTTTACACCAGCTAACCCACTCGTCACACCCCCCCACATTAAGCCAGAATGATACTTCCTTTTCGCCTACGCCATCNNNNNNNNNNNNNNNNNNNNNNNNNNNNNNNNNNNNNNNNNNNNNNNNNNNNNNNNNNNNNNNNNNNNNNNNNNNNNNNNNNNNNNNNNNNNNNNNNNNNNNNNNNNNNNNNNNNNNNNNNNNNNNNNNNNNNNNNNNNNNNNNNNNNNNNNNNNNNNNNNNNNNNNNNNNNNNNNNNNNNNNNNNNNNNNNNNNNNNNNNNNNNNNNNNNNNNNNNNNNNNNNNNNNNNNNNNNNNNNNNNNNNNNNNNNNNNNNNNNNNNNNNNNNNNNNNNNNNNNNNNNNNNNNNNNNNNNNNNNN   [1143]
TX_5700                                    NNNNNNNNNNNNNNNNNNNNNNNNNNNNNNNNNNNNNNNNNNNNNNNNNNNNNNNNNNNNNNNNNNNNNNNNNNNNNNNNNNNNNNNNNNNNNNNNNNNNNNNNNNNNNNNNNNNNNNNNNNNNNNATTGCCCAAATCGCCACCGGCTTATTCCTAGCCATGCACTATACAGCCGATACATCCCTTGCATTCTCATCTATTGCTCACATCTGCCGAGATGTTAATAACGGCTGACTCCTACGAAACCTTCACGCCAACGGCGCATCTTTTTTCTTTATCTGCATCTACTTCCACATTGGCCGGGGTCTT-TACTATGGCTCCTACCTCTACAAAGAAACCTGAAACATTGGTGTCATCCTGTTGTTCCTAGTTATAGCCACCGCCTTTGTAGGCTATGTCCTTCCTTGAGGACAAATATCTTTCTGAGGCGCCACAGTCATTACCAATCTCCTATCAGCCGCCCCCTACATCGGCCCAGACCTAGTTCAATGAATCTGAGGAGGCTTCTCAGTAAACAACGCCACCCTCACCCGTTTCTTTACATTTCACTTCATTCTCCCCTTTATTATTGCAGCAGCAAGTATGATTCACCTACTATTTCTTCACCAAACTGGGTCCTCTAACCCAACAGGACTAAATTCTAACCTAGACAAAGTCTCTTTTCACCCCTACTTCTCATACAAGGACCTCCTCGGGTTTGTTATTATGTTAGGTGCCCTAGCCTCTCTCTCCACCTTCGCCCCTAACCTGCTTGGGGACCCAGACAATTTTACACCAGCTAACCCACTCGTCACACCCCCCCACATTAAGCCAGAATGATACTTCCTTTTCGCCTACGCCATCNNNNNNNNNNNNNNNNNNNNNNNNNNNNNNNNNNNNNNNNNNNNNNNNNNNNNNNNNNNNNNNNNNNNNNNNNNNNNNNNNNNNNNNNNNNNNNNNNNNNNNNNNNNNNNNNNNNNNNNNNNNNNNNNNNNNNNNNNNNNNNNNNNNNNNNNNNNNNNNNNNNNNNNNNNNNNNNNNNNNNNNNNNNNNNNNNNNNNNNNNNNNNNNNNNNNNNNNNNNNNNNNNNNNNNNNNNNNNNNNNNNNNNNNNNNNNNNNNNNNNNNNNNNNNNNNNNNNNNNNNNNNNNNNNNNNNNNNNNNN   [1143]
'MMS542+MMS541'                                    NNNNNNNNNNNNNNNNNNNNNNNNNNNNNNNNNNNNNNNNNNNNNNNNNNNNNNNNNNNNNNNNNNNNNNNNNNNNNNNNNNNNNNNNNNNNNNNNNNNNNNNNNNNNNNNNNNNNNNNNNGCTTAATTGCCCAAATCGCCACCGGCTTATTCCTAGCCATGCACTATACAGCCGATACATCCCTTGCATTCTCATCTATTGCTCACATCTGCCGAGATGTCAATAACGGCTGACTCCTACGAAACCTTCACGCCAACGGCGCATCTTTTTTCTTTATCTGCATCTACTTCCACATTGGCCGGGGTCTT-TACTATGGCTCCTACCTCTACAAAGAAACCTGAAACATTGGCGTCATCCTGTTGTTCCTAGTTATAGCCACCGCCTTTGTAGGCTATGTCCTCCCTTGAGGACAAATATCTTTCTGAGGCGCCACAGTCATTACCAATCTCCTATCAGCCGCCCCCTACATCGGCCCAGACCTAGTTCAATGAATCTGAGGAGGCTTCTCAGTAGACAACGCTACCCTCACCCGTTTCTTTACATTTCACTTCATTCTCCCCTTTATTATCGCAGCAGCAAGTATGATTCACCTACTCTTTCTTCACCAAACTGGGTCCTCTAACCCAACAGGACTAAATTCTAACTTAGACAAAGTCTCTTTTCACCCCTACTTCTCATACAAGGACCTCCTCGGATTTGTTATTATGTTAGGTGCCCTAGCCTCTCTCTCCACCTTCGCCCCTAACCTGCTTGGGGACCCAGACAATTTTACACCAGCTAACCCACTCGTCACACCCCCCCACATTAAGCCAGAATGATACTTCCTTTTCGCCTACGNNNNNNNNNNNNNNNNNNNNNNNNNNNNNNNNNNNNNNNNNNNNNNNNNNNNNNNNNNNNNNNNNNNNNNNNNNNNNNNNNNNNNNNNNNNNNNNNNNNNNNNNNNNNNNNNNNNNNNNNNNNNNNNNNNNNNNNNNNNNNNNNNNNNNNNNNNNNNNNNNNNNNNNNNNNNNNNNNNNNNNNNNNNNNNNNNNNNNNNNNNNNNNNNNNNNNNNNNNNNNNNNNNNNNNNNNNNNNNNNNNNNNNNNNNNNNNNNNNNNNNNNNNNNNNNNNNNNNNNNNNNNNNNNNNNNNNNNNNNNNNNNN   [1143]
Rana_plancyiKoreaAF205088                                    ATGGCCCCcACAATCCGAAAATCTCACCCCCTtCTcAAAATCATCAAtGgCTCCTTCATTGACCTtCCttCCCCAgCcAACATCTCtgCaTGATGAAAcTTcGGCTCACTaCTcggAGTgTGCtTAATTGCCCAAATCGCCACCGGCtTATTccTAGCcATGCAtcATACAGCCGATACATCCCTtGCgTTCTCATCTaTTGCTCACATCTGCCGAGAtGTCAATAACGGCTGACTCCTaCGaAACCTtCAcGCCAACGGcGCATCTTTtTTcTTTATCTGCATCTACTTCCACATTGGcCGgGGTCTT-TACTATGGCTCCTACCTCTACAAAGAAACcTGAAACATTGGcGTcATCCTgtTgTTCCTAGTcATAGCCACcGCCTTTGTAGGCTATGTCCTCCCtTGAGGACAAATATCTTTCTGAGGCGCCACAGTcATTACCAAtCTCCTaTCAGCCGCCCCCTACATcGGCcCaGACCTAGTtCAATGAATCTGAGGaGGcTTcTCAGTAGACAACGCtACCCTCACCCGtTTCTTTACATTTCACTTCATTCTCCCcTTTATTATTGCAGCaGCAAGtATGATTaACCTaCTCTTtCTTCACCAAACTGGgTCCTCTAACCCAACAGGaCTAAAtTCTAACtTAGACAAAGTCTCtTTtCACCCcTACTTCTCaTACAAGGACCTCCTcGGATTTgTTATTATgtTAGGtGCCCTAGCctCtCTCTCCACCTTCGCCCCtAACCTgCTtGGgGACCCAGACAAtTTTACACCAGCtAACCCACTCGTCACACCCCCtCACATTAAGCCAGAATGATACTTCCTtTTcGCCTACGCCATcCTtCGCTCAATcCcAAAcAAAtTAGGAGGtGTCCTgGCCCTcCTtCTCTCAATcATAaTcCTCTTtCTgATgCCTATTAttCACACaTCTAAACTgCGCTCccTtATATTtCGCCCaAtCGCaAAAaCcTTCTTCTGAGCACTaATTGCCAAtACagccATtCTcACaTGgATcGGAGGaCAACCAGTTGAgGAtCCcTTTATTaCcATtGGtCAAATcGCCTCCGGACTcTACTTTcTtATCTTtGTCCTTcTTATCCCatCACTAGGaCTCCTgGAaAACAAgCTcCTaAAAATtTAa   [1143]
AB029941fukienensis                                    NNNNNNNNNNNNNNNNNNNNNNNNNNNNNNNNNNNNNNNNNNNNNNNNNNNNNNNNNNNNNNNNNNNNNNNNNNNNNNNNNNNNNNNNNNNNNNNNNNNNNNNNNNNNCTcCTcggAGTtTGCtTgATTGCCCAAATCGCCACaGGCCTATTccTAGCcATACAtTATACAGCCGACACATCtCTCGCATTtTCATCcaTCGCCCACATCTGCCGtGAtGTtAATAACGGCTGACTCtTaCGtAACCTCCATGCCAATGGTGCATCTTTCTTcTTcATCTGCATCTAtTTTCACATTGGACGtGGgCTT-TACTAcGGtTCtTACtTaTAtAAAGAAACcTGAAACATTGGTGTTATtCTTCTATTTTTAGTTATAGCtACcGCCTTCGTgGGCTATGTTCTCCCCTGAGGCCAAATATCcTTCTGgGGtGCTACAGTcATCACtAACCTtCTaTCAGCCGCCCCtTACATTGGCcCaGACCTAGTtCAgTGgATCTGAGGaGGtTTcTCAGTAGATAACGCtACCCTaACCCGATTtTTTACgTTTCACTTTATTCTCCCcTTTATcATcGCAGCaGCAAGCATAATCCACCTtCTCTTtCTCCACCAAACcGGATCCTCTAACCCtACAGGaCTAAACTCCNNNNNNNNNNNNNNNNNNNNNNNNNNNNNNNNNNNNNNNNNNNNNNNNNNNNNNNNNNNNNNNNNNNNNNNNNNNNNNNNNNNNNNNNNNNNNNNNNNNNNNNNNNNNNNNNNNNNNNNNNNNNNNNNNNNNNNNNNNNNNNNNNNNNNNNNNNNNNNNNNNNNNNNNNNNNNNNNNNNNNNNNNNNNNNNNNNNNNNNNNNNNNNNNNNNNNNNNNNNNNNNNNNNNNNNNNNNNNNNNNNNNNNNNNNNNNNNNNNNNNNNNNNNNNNNNNNNNNNNNNNNNNNNNNNNNNNNNNNNNNNNNNNNNNNNNNNNNNNNNNNNNNNNNNNNNNNNNNNNNNNNNNNNNNNNNNNNNNNNNNNNNNNNNNNNNNNNNNNNNNNNNNNNNNNNNNNNNNNNNNNNNNNNNNNNNNNNNNNNNNNNNNNNNNNNNNNNNNNNNNNNNNNNNNNNNNNNNNNNNNNNNNNNNNNNNNNNNNNNNNNNNNNNNNNNNNNNNNNNNN   [1143]
DQ006267nigroZZ10                                    ATGGCCCCCACAATCCGAAAAACCCACCCCCTTCTCAAAATCATCAATGGCTCCTTCATTGACCTTCCTACCCCAGCCAACATCTCTGCATGATGAAACTTCGGCTCCCTCCTCGGAGTCTGCTTAATTGCCCAAATCGCCACCGGCTTATTCCTAGCCATGCACTATACAGCCGATACATCCCTTGCATTCTCATCTATTGCTCACATCTGCCGAGATGTCAATAACGGCTGACTCCTACGAAACCTTCACGCCAACGGCGCATCTTTTTTCTTTATCTGCATCTACTTCCACATTGGCCGGGGTCTT-TACTATGGCTCCTACCTCTACAAAGAAACCTGAAACATTGGCGTCATCCTGTTGTTCCTAGTCATAGCCACCGCCTTTGTAGGCTATGTCCTCCCTTGAGGGCAAATATCTTTCTGAGGCGCCACAGTCATTACCAATCTCCTATCAGCCGCCCCCTACATCGGCCCAGACCTAGTTCAATGAATCTGAGGAGGCTTCTCAGTAGACAACGCCACCCTCACCCGTTTCTTTACATTTCACTTCATTCTCCCCTTTATTATTGCAGCAGCAAGTATGATCCACCTCCTCTTTCTTCACCAAACTGGGTCCTCTAACCCAACAGGACTAAATTCTAACCTAGATAAAGTCTCTTTTCACCCCTACTTCTCATACAAGGACCTCCTCGGATTTGTTATTATGTTAGGTGCCCTAGCCTCTTTCTCCACCTTCGCCCCCAACCTGCTTGGAGACCCAGACAATTTTACACCAGCTAACCCACTCGTTACACCCCCCCACATTAAGCCAGAATGATACTTCCTTTTCGCCTACGCCATCCTTCGCTCAATCCCCAACAAATTAGGAGGTGTCCTGGCCCTCCTTCTCTCAATCATAGTCCTCTTTCTGATGCCTATTATTCACACATCTAAACTGCGCTCCCTTATATTTCGCCCAATCGCAAAAGCCTTCTTCTGAGCACTAATTGCCAATACAGCCATTCTCACATGGATCGGGGGCCAACCAGTCGAGGATCCCTTTATTACCATTGGTCAAATCGCCTCCGGACTTTACTTTCTTATCTTTGTCCTTCTTATCCCATCACTAGGACTCCTGGAAAACAAGCTCCTAAAAATTTAA   [1143]
'DQ006266nigroZZ9+ AJ880573nigroBSJJS+nigroYC 4940+nigroHQ 001'                                    ATGGCCCCCACAATCCGAAAAACCCACCCCCTTCTCAAAATCATCAATGGCTCCTTCATTGACCTTCCTACCCCAGCCAACATCTCTGCATGATGAAACTTCGGCTCCCTCCTCGGAGTCTGCTTAATTGCCCAAATCGCCACCGGCTTATTCCTAGCCATGCACTATACAGCCGATACATCCCTTGCATTCTCATCTATTGCTCACATCTGCCGAGATGTCAATAACGGCTGACTCCTACGAAACCTTCACGCCAACGGCGCATCTTTTTTCTTTATCTGCATCTACTTCCACATTGGCCGGGGTCTT-TACTATGGCTCCTACCTCTACAAAGAAACCTGAAACATTGGCGTCATCCTGTTGTTCCTAGTCATAGCCACCGCCTTTGTAGGCTATGTCCTCCCTTGAGGGCAAATATCTTTCTGAGGCGCCACAGTCATTACCAATCTCCTATCAGCCGCCCCCTACATCGGCCCAGACCTAGTTCAATGAATCTGAGGAGGCTTCTCAGTAGACAACGCCACCCTCACCCGTTTCTTTACATTTCACTTCATTCTCCCCTTTATTATTGCAGCAGCAAGTATGATCCACCTCCTCTTTCTTCACCAAACTGGGTCCTCTAACCCAACAGGACTAAATTCTAACCTAGATAAAGTCTCTTTTCACCCCTACTTCTCATACAAGGACCTCCTCGGATTTGTTATTATGTTAGGTGCCCTAGCCTCTCTCTCCACCTTCGCCCCCAACCTGCTTGGAGACCCAGACAATTTTACACCAGCTAACCCACTCGTTACACCCCCCCACATTAAGCCAGAATGATACTTCCTTTTCGCCTACGCCATCCTTCGCTCAATCCCCAACAAATTAGGAGGTGTCCTGGCCCTCCTTCTCTCAATCATAATCCTCTTTCTGATGCCTATTATTCACACATCTAAACTGCGCTCCCTTATATTTCGCCCAATCGCAAAAACCTTCTTCTGAGCACTAATTGCCAATACAGCCATTCTCACATGGATCGGGGGCCAACCAGTCGAGGATCCCTTTATTACCATTGGTCAAATCGCCTCCGGACTTTACTTTCTTATCTTTGTCCTTCTTATCCCATCACTAGGACTCCTGGAAAACAAGCTCCTAAAAATTTAA   [1143]
' DQ006265nigroZZ8+ AJ880580nigroSDHB+nigroXF 4958'                                    ATGGCCCCCACAATCCGAAAAACCCACCCCCTTCTCAAAATCATCAATGGCTCCTTCATTGACCTTCCTACCCCAGCCAACATCTCTGCATGATGAAACTTCGGCTCCCTCCTCGGAGTCTGCTTAATTGCCCAAATCGCCACCGGCTTATTCCTAGCCATGCACTATACAGCCGATACATCCCTTGCATTCTCATCTATTGCTCACATCTGCCGAGATGTCAATAACGGCTGACTCCTACGAAACCTTCACGCCAACGGCGCATCTTTTTTCTTTATCTGCATCTACTTCCACATTGGCCGGGGTCTT-TACTATGGCTCCTACCTCTACAAAGAAACCTGAAACATTGGCGTCATCCTGTTGTTCCTAGTCATAGCCACCGCCTTTGTAGGCTATGTCCTCCCTTGAGGGCAAATATCTTTCTGAGGCGCCACAGTCATTACCAATCTCCTATCAGCCGCCCCCTACATCGGCCCAGACCTAGTTCAATGAATCTGAGGAGGCTTCTCAGTAGACAACGCCACCCTCACCCGTTTCTTTACATTTCACTTCATTCTCCCCTTTATTATTGCGGCAGCAAGTATGATCCACCTACTCTTTCTTCACCAAACTGGGTCCTCTAACCCAACAGGACTAAATTCTAACCTAGATAAAGTCTCTTTTCACCCCTACTTCTCATACAAGGACCTCCTCGGATTTGTTATTATGTTAGGTGCCCTAGCCTCTCTCTCCACCTTCGCCCCTAACCTGCTTGGAGACCCAGACAATTTTACACCAGCTAACCCACTCGTTACACCCCCCCACATTAAGCCAGAATGATACTTCCTTTTCGCCTACGCCATCCTTCGCTCAATCCCCAACAAATTAGGAGGTGTCCTGGCCCTCCTTCTCTCAATCATAGTCCTCTTTCTGATGCCTATTATTCACACATCTAAACTGCGCTCCCTTATATTTCGCCCAATCGCAAAAACCTTCTTCTGAGCACTAATTGCCAATACAGCCATTCTCACATGGATCGGGGGCCAACCAGTCGAGGATCCCTTTATTACCATTGGTCAAATCGCCTCCGGACTTTACTTTCTTATCTTTGTCCTTCTTATCCCATCACTAGGACTCCTGGAAAACAAGCTCCTAAAAATTTAA   [1143]
_DQ006264nigroZZ6                                    ATGGCCCCCACAATCCGAAAAACCCACCCCCTTCTCAAAATCATCAATGGCTCCTTCATTGACCTTCCTACCCCAGCCAACATCTCTGCATGATGAAACTTCGGCTCCCTCCTCGGAGTCTGCTTAATTGCCCAAATCGCCACCGGCTTATTCCTAGCCATGCACTATACAGCCGATACATCCCTTGCATTCTCATCTATTGCTCACATCTGCCGAGATGTTAATAACGGCTGACTCCTACGAAACCTTCACGCCAACGGCGCATCTTTTTTCTTTATCTGCATCTACTTCCACATTGGCCGGGGTCTT-TACTATGGCTCCTACCTCTACAAAGAAACCTGAAACATTGGCGTCATCCTGTTGTTCCTAGTCATAGCCACCGCCTTTGTAGGCTATGTCCTCCCTTGAGGGCAAATATCTTTCTGAGGCGCCACAGTCATTACCAATCTCCTATCAGCCGCCCCCTACATCGGCCCAGACCTAGTTCAATGAATCTGAGGAGGCTTCTCAGTAGACAACGCCACCCTCACCCGTTTCTTTACATTTCACTTCATTCTCCCCTTTATTATTGCAGCAGCAAGTATGATCCACCTACTCTTTCTTCACCAAACTGGGTCCTCTAACCCAACAGGACTAAATTCTAACCTAGATAAAGTCTCTTTTCACCCCTACTTCTCATACAAGGACCTCCTCGGATTTGTTATTATGCTAGGTGCCCTAGCCTCTCTCTCCACCTTCGCCCCTAACCTGCTTGGAGACCCAGACAATTTTACACCAGCTAACCCACTCGTTACACCCCCCCACATTAAGCCAGAATGATACTTCCTTTTCGCCTACGCCATCCTTCGCTCAATCCCCAACAAATTAGGAGGTGTCCTGGCCCTCCTTCTCTCAATCATAGTCCTCTTTCTGATGCCTATTATTCACACATCTAAACTGCGCTCCCTTATATTTCGCCCAATCGCAAAAACCTTCTTCTGGGCACTAATTGCCAATACAGCCATTCTCACATGGATCGGGGGCCAACCAGTCGAGGATCCCTTTATTACCATTGGTCAAATCGCCTCCGGACTTTACTTTCTTATCTTTGTCCTTCTTATCCCATCACTAGGACTCCTGGAAAACAAGCTCCTAAAAATTTAA   [1143]
_DQ006263nigroZZ2                                    ATGGCCCCCACAATCCGAAAAACCCACCCCCTTCTCAAAATCATCAATGGCTCCTTCATTGACCTTCCCACCCCAGCCAACATCTCTGCATGATGAAACTTCGGCTCCCTCCTCGGAGTCTGCTTAATTGCCCAAATCGCCACCGGCTTATTCCTAGCCATGCACTATACAGCCGATACATCCCTTGCATTCTCATCTATTGCTCACATCTGCCGAGATGTTAATAACGGCTGACTCCTACGAAACCTTCACGCCAACGGCGCATCTTTTTTCTTTATCTGCATCTACTTCCACATTGGCCGGGGTCTT-TACTATGGCTCCTACCTCTACAAAGAAACCTGAAACATTGGCGTCATCCTGTTGTTCCTAGTCATAGCCACCGCCTTTGTAGGCTATGTCCTCCCTTGAGGGCAAATATCTTTCTGAGGCGCCACAGTCATTACCAATCTCCTATCAGCCGCCCCCTACATCGGCCCAGACCTAGTTCAATGAATCTGAGGAGGCTTCTCAGTAGACAACGCCACCCTCACCCGTTTCTTTACATTTCACTTCATTCTCCCCTTTATTATTGCAGCAGCAAGTATGATCCACCTACTCTTTCTTCACCAAACTGGGTCCTCTAACCCAACAGGACTAAATTCTAACCTAGATAAAGTCCCTTTTCACCCCTACTTCTCATACAAGGACCTCCTCGGATTTGTTATTATGTTAGGTGCCCTAGCCTCTCTCTCCACCTTCGCCCCTAACCTGCTTGGAGACCCAGACAATTTTACACCAGCTAACCCACTCGTCACGCCCCCCCACATCAAGCCAGAATGATACTTCCTTTTCGCCTACGCCATCCTTCGCTCAATCCCCAACAAATTAGGAGGTGTCCTGGCCCTCCTTCTCTCAATCATAGTCCTCTTTCTAATGCCTATTATTCACACATCTAAACTGCGCTCCCTTATATTTCGCCCAATCGCAAAAACCTTCTTCTGGGCACTAATTGCCAATACAGCCATTCTCACATGGATCGGGGGCCAACCAGTCGAGGATCCCTTTGTTACCATTGGTCAAATCGCCTCCGGACTTTACTTTCTTATCTTTGTCCTTCTTATTCCATCACTAGGACTCCTGGAAAACAAGCTCCTAAAAATTTAA   [1143]
_DQ006262nigroWG8                                    ATGGCCCCCACAATCCGAAAAACCCACCCCCTTCTCAAAATCATCAATGGCTCCTTCATTGACCTTCCTACCCCAGCCAACATCTCTGCATGATGAAACTTCGGCTCCCTCCTCGGAGTCTGCTTAATTGCCCAAATCGCCACCGGCTTATTCCTAGCCATGCACTATACAGCCGATACATCCCTTGCATTCTCATCTATTGCCCACATCTGCCGAGATGTTAATAACGGCTGACTCCTACGAAACCTTCACGCCAACGGCGCATCTTTTTTCTTTATCTGCATCTACTTCCACATTGGCCGGGGTCTT-TACTATGGCTCCTACCTCTACAAAGAAACCTGAAATATTGGCGTCATCCTGTTGTTCCTAGTCATAGCCACCGCCTTTGTAGGCTATGTCCTCCCTTGAGGGCAAATATCTTTCTGAGGCGCCACAGTCATTACCAATCTCCTATCAGCCGCCCCCTACATCGGCCCAGACCTAGTTCAATGAATTTGAGGAGGCTTCTCAGTAGACAACGCCACCCTCACCCGTTTCTTTACATTCCACTTCATTCTCCCCTTTATTATTGCAGCAGCAAGTATGATCCACCTACTCTTTCTTCACCAAACTGGGTCCTCTAACCCAACAGGACTAAATTCTAACCTAGATAAAGTCTCTTTTCACCCCTACTTCTCATATAAGGACCTCCTCGGGTTTGTTATTATGTTAGGCGCCCTAGCCTCTCTCTCCACCTTCGCCCCTAACCTGCTTGGAGACCCAGACAATTTTACACCAGCTAACCCACTCGTTACACCCCCCCACATTAAGCCAGAATGATACTTCCTTTTCGCCTACGCCATCCTTCGCTCAATCCCCAACAAATTAGGAGGTGTCCTGGCCCTCCTTCTCTCAATCATAGTCCTCTTTCTGATGCCTATTATTCACACATCTAAACTGCGCTCCCTTATATTTCGCCCAATCGCAAAAACCTTCTTCTGAGCACTAATTGCCAATACAGCCATTCTCACATGGATCGGGGGCCAACCAGTCGAAGATCCCTTTATTACCATTGGTCAAATCGCCTCCGGACTTTACTTTCTTATCTTTGTCCTTCTTATCCCATCACTAGGACTCCTGGAAAACAAGCTCCTAAAAATTTAA   [1143]
_DQ006261nigroSS8                                    ATGGCCCCCACAATCCGAAAAACCCACCCCCTTCTCAAAATCATCAATGGCTCCTTCATTGACCTTCCTACCCCAGCCAACATCTCTGCATGATGAAACTTCGGCTCCCTCCTCGGAGTCTGCTTAATTGCCCAAATCGCCACCGGCTTATTCCTAGCCATGCACTATACAGCCGATACATCCCTTGCATTCTCATCTATCGCTCACATCTGCCGAGATGTCAATAACGGCTGACTCCTACGAAACCTTCACGCCAACGGCGCATCTTTTTTCTTTATCTGCATCTACTTCCACATTGGCCGGGGTCTT-TACTATGGCTCCTACCTCTACAAAGAAACCTGAAACATTGGCGTCATCCTGTTGTTCCTAGTCATAGCCACCGCCTTTGTAGGCTATGTCCTCCCTTGAGGGCAAATATCTTTCTGAGGCGCCACAGTCATTACCAATCTCCTATCAGCCGCCCCCTACATCGGCCCAGACCTAGTTCAATGAATCTGAGGAGGCTTCTCAGTAGACAACGCCACCCTCACCCGTTTCTTTACATTTCACTTCATTCTCCCCTTTATTATTGCAGCAGCAAGTATGATCCACCTACTCTTTCTTCACCAAACTGGGTCCTCTAACCCAACAGGACTAAATTCTAACCTAGATAAAGTCTCTTTTCACCCCTACTTCTCATACAAGGACCTCCTCGGATTTGTTATTATGTTAGGTGCCCTAGCCTCTCTCTCCACCTTCGCCCCTAACCTGCTTGGAGACCCAGACAATTTTACACCAGCTAACCCACTCGTTACACCCCCCCACATTAAGCCAGAATGATACTTCCTTTTCGCCTACGCCATCCTTCGCTCAATCCCCAACAAATTAGGAGGTGTCCTGGCCCTCCTTCTCTCAATCATAGTCCTCTTTCTGATGCCTATTATTCACACATCTAAACTGCGCTCCCTTATATTTCGCCCAATCGCAAAAACCTTCTTCTGGGCACTAATTGCCAATACAGCCATTCTCACATGGATCGGGGGCCAACCAGTCGAGGATCCCTTTATTACCATTGGTCAAATCGCCTCCGGACTTTACTTTCTTATCTTTGTCCTTCTTATCCCATCACTAGGACTCCTGGAAAACAAGCTCCTAAAAATTTAA   [1143]
_DQ006260nigroSS7                                    ATGGCCCCCACAATCCGAAAAACCCACCCCCTTCTCAAAATCATCAATGGCTCCTTCATTGACCTTCCTACCCCAGCCAACATCTCTGCATGATGAAACTTCGGCTCCCTCCTCGGAGTCTGCTTAATTGCCCAAATCGCCACCGGCTTATTCCTAGCCATGCACTATACAGCCGATACATCCCTTGCATTCTCATCTATTGCTCACATCTGCCGAGATGTCAATAACGGCTGACTCCTACGAAACCTTCACGCCAACGGCGCATCTTTTTTCTTTATCTGCATCTACTTCCACATTGGCCGGGGTCTT-TACTATGGCTCCTACCTCTACAAAGAAACCTGAAACATTGGCGTCATCCTGTTGTTCCTAGTCATAGCCACCGCCTTTGTAGGCTATGTCCTCCCTTGAGGGCAAATATCTTTCTGAGGCGCCACAGTCATTACCAATCTTCTATCAGCCGCCCCCTACATCGGCCCAGACCTAGTTCAATGAATCTGAGGAGGCTTCTCAGTAGACAACGCCACCCTCACCCGTTTCTTTACATTTCACTTCATTCTCCCCTTTATTATTGCAGCAGCAAGTATGATCCACCTACTCTTTCTTCACCAAACTGGGTCCTCTAACCCAACAGGACTAAATTCTAACCTAGATAAAGTCTCTTTTCACCCCTACTTCTCATACAAGGACCTCCTCGGATTTGTTATTATGTTAGGTGCCCTAGCCTCTCTCTCCACCTTCGCCCCTAACCTGCTTGGAGACCCAGACAATTTTACACCAGCTAACCCACTCGTTACACCCCCCCACATTAAGCCAGAATGATACTTCCTTTTCGCCTACGCCATCCTTCGCTCAATCCCCAACAAATTAGGAGGTGTCCTGGCCCTCCTTCTCTCAATCATAGTCCTCTTTCTGATGCCTATTATTCACACATCTAAACTGCGCTCCCTTATATTTCGCCCAATCGCAAAAACCTTCTTCTGGGCACTAATTGCCAATACAGCCATTCTCACATGGATCGGGGGCCAACCAGTCGAGGATCCCTTTATTACCATTGGTCAAATCGCCTCCGGACTTTACTTTCTTATCTTTGTCCTTCTTATCCCATCACTAGGACTCCTGGAAAACAAGCTCCTAAAAATTTAA   [1143]
_DQ006259nigroSS6                                    ATGGCCCCCACAATCCGAAAAACCCACCCCCTTCTCAAAATCATCAATGGCTCCTTCATTGACCTTCCTACCCCAGCCAACATCTCTGCATGATGAAACTTCGGCTCCCTCCTCGGAGTCTGCTTAATTGCCCAAATCGCCACCGGCTTATTCCTAGCCATGCACTATACAGCCGATACATCCCTTGCATTCTCATCTATTGCTCACATCTGCCGAGATGTCAATAACGGCTGACTCCTACGAAACCTTCACGCCAACGGCGCATCTTTTTTCTTTATCTGCATCTACTTCCACATTGGCCGGGGTCTT-TACTATGGCTCCTACCTCTACAAAGAAACCTGAAACATTGGCGTCATCCTGTTGTTCCTAGTCATAGCCACCGCCTTTGTAGGCTATGTCCTCCCTTGAGGGCAGATATCTTTCTGAGGCGCCACAGTCATTACCAATCTCCTATCAGCCGCCCCCTACATCGGCCCAGACCTAGTTCAATGAATCTGAGGAGGCTTCTCAGTAGACAACGCCACCCTCACCCGTTTCTTTACATTTCACTTCATTCTCCCCTTTATTATTGCAGCAGCAAGTATGATCCACCTACTCTTTCTTCACCAAACTGGGTCCTCTAACCCAACAGGACTTAATTCTAACCTAGATAAAGTCTCTTTTCACCCCTACTTCTCATACAAGGACCTCCTCGGATTTGTTATTATGTTAGGTGCCCTAGCCTCTCTCTCCACCTTCGCCCCTAACCTGCTTGGAGACCCAGACAATTTTACACCAGCTAACCCACTCGTTACACCCCCCCACATTAAGCCAGAATGATACTTCCTTTTCGCCTACGCCATCCTTCGCTCAATCCCCAACAAATTAGGAGGTGTCCTGGCCCTCCTTCTCTCAATCATAGTCCTCTTTCTGATGCCTATTATTCACACATCTAAACTGCGCTCCCTTATATTTCGCCCAATCGCAAAAACCTTCTTCTGAGCACTAATTGCCAATACAGCCATTCTCACATGGATCGGGGGCCAACCAGTCGAGGATCCCTTTATTACCATTGGTCAAATCGCCTCCGGACTTTACTTTCTTATCTTTGTCCTTCTTATCCCATCACTAGGACTCCTGGAAAACAAGCTCCTAAAAATTTAA   [1143]
' DQ006258nigroSS5+ AJ880588nigroJXJNSH+nigroXS001'                                    ATGGCCCCCACAATCCGAAAAACCCACCCCCTTCTCAAAATCATCAATGGCTCCTTCATTGACCTTCCTACCCCAGCCAACATCTCTGCATGATGAAACTTCGGCTCCCTCCTCGGAGTCTGCTTAATTGCCCAAATCGCCACCGGCTTATTCCTAGCCATGCACTATACAGCCGATACATCCCTTGCATTCTCATCTATTGCTCACATCTGCCGAGATGTCAATAACGGCTGACTCCTACGAAACCTTCACGCCAACGGCGCATCTTTTTTCTTTATCTGCATCTACTTCCACATTGGCCGGGGTCTT-TACTATGGCTCCTACCTCTACAAAGAAACCTGAAACATTGGCGTCATCCTGTTGTTCCTAGTCATAGCCACCGCCTTTGTAGGCTATGTCCTTCCTTGAGGACAAATATCTTTCTGAGGCGCCACAGTCATTACCAATCTCCTATCAGCCGCCCCCTACATCGGCCCAGACCTAGTTCAATGAATCTGAGGAGGCTTCTCAGTAGACAACGCCACCCTCACCCGTTTCTTTACATTTCACTTCATTCTCCCCTTTATTATTGCAGCAGCAAGTATGATTCACCTACTCTTTCTTCACCAAACTGGGTCCTCTAACCCAACAGGACTAAATTCTAACCTAGACAAAGTCTCTTTTCACCCCTACTTCTCATACAAGGACCTCCTCGGATTTGTTATTATGTTAGGTGCCCTAGCCTCTCTCTCCACCTTCGCCCCTAACCTGCTTGGGGACCCAGACAATTTTACACCAGCTAACCCACTCGTCACACCCCCCCACATTAAGCCAGAATGATACTTCCTTTTCGCCTACGCCATCCTTCGCTCAATCCCCAACAAGTTAGGAGGTGTCCTGGCCCTCCTTCTCTCAATCATAGTCCTCTTTCTGATGCCTATTATTCACACATCTAAACTGCGCTCCCTTATATTTCGCCCACTCGCAAAAACCTTCTTCTGAGCACTAATTGCCAATACAGCCATTCTCACATGGATCGGGGGCCAACCAGTCGAGGATCCCTTTATCACCATTGGTCAAATCGCCTCCGGACTTTACTTTCTTATCTTTGTCCTTCTTATCCCATCACTAGGACTCCTGGAAAACAAGCTCCTAAAAATTTAA   [1143]
_DQ006257nigroQQ3                                    ATGGCCCCCACAATCCGAAAAACCCACCCCCTTCTCAAAATCATCAATGGCTCCTTCATTGACCTTCCCACCCCAGCCAACATCTCTGCATGATGAAACTTCGGCTCCCTCCTCGGAGTCTGCTTAATTGCCCAAATCGCCACCGGCTTATTCCTAGCCATGCACTATACAGCCGATACATCCCTTGCATTCTCATCTATTGCTCACATCTGCCGAGATGTTAATAACGGCTGACTCCTACGAAACCTTCACGCCAACGGCGCATCTTTTTTCTTTATCTGCATCTACTTCCACATTGGCCGGGGTCTT-TACTATGGCTCCTACCTCTACAAAGAAACCTGAAACATTGGCGTCATCCTGTTGTTCCTAGTCATAGCCACCGCCTTTGTAGGCTATGTACTCCCTTGAGGGCAAATATCTTTCTGAGGCGCCACAGTCATTACCAATCTCCTATCAGCCGCCCCCTACATCGGCCCAGACCTAGTTCAATGAATCTGAGGAGGCTTCTCAGTAGACAACGCCACCCTCACCCGTTTCTTTACATTTCACTTCATTCTCCCCTTTATTATTGCAGCAGCAAGTATGATCCACCTAATCTTTCTTCACCAAACTGGGTCCTCTAACCCAACAGGACTAAATTCTAACCTAGATAAAGTCTCTTTTCACCCCTACTTCTCATACAAGGACCTCCTCGGATTTGTTATTATGTTAGGTGCCCTAGCCTCTCTCTCCACCTTCGCCCCTAACCTGCTTGGAGACCCAGACAATTTTACACCAGCTAACCCACTCGTCACGCCCCCCCACATCAAGCCAGAATGATACTTCCTTTTCGCCTACGCCATCCTTCGCTCAATCCCCAACAAATTAGGAGGTGTCCTGGCCCTCCTTCTCTCAATCATAGTCCTCTTTCTAATGCCTATTATTCACACATCTAAACTGCGCTCCCTTATATTTCGCCCAATCGCAAAAACCTTCTTCTGAGCACTAATTGCCAATACAGCCATTCTCACATGGATCGGGGGCCAACCAGTCGAGGATCCCTTTGTTACCATTGGTCAAATCGCCTCCGGACTTTACTTTCTTATCTTTGTCCTTCTTATTCCATCACTAGGACTCCTGGAAAACAAGCTCCTAAAAATTTAA   [1143]
_DQ006256nigroNX10                                    ATGGCCCCCACAATCCGAAAAACCCACCCCCTTCTCAAAATCATCAATGGCTCCTTCATTGACCTTCCTACCCCAGCCAACATCTCTGCATGATGAAACTTCGGCTCCCTCCTCGGAGTCTGCTTAATTGCCCAAATCGCCACCGGCTTATTCCTAGCCATGCACTATACAGCCGATACATCCCTTGCATTCTCATCTATTGCTCACATCTGCCGAGATGTCAATAACGGCTGACTCCTACGAAACCTTCACGCCAACGGCGCATCTTTTTTCTTTATCTGCATCTACTTCCACATTGGCCGGGGTCTT-TACTATGGCTCCTACCTCTACAAAGAAACCTGAAACATTGGCGTCATCCTGTTGTTCCTAGTCATAGCCACCGCCTTTGTAGGCTATGTCCTCCCTTGAGGGCAAATATCTTTCTGAGGCGCCACAGTCATTACCAATCTCCTATCAGCCGCCCCCTACATCGGCCCAGACCTAGTTCAATGAATCTGAGGAGGCTTCTCAGTAGACAACGCCACCCTCACCCGTTTCTTTACATTTCACTTCATTCTCCCCTTTATTATTGCAGCAGCAAGTATGATCCACCTACTCTTTCTTCACCAAACTGGCTCCTCTAACCCAACAGGACTAAATTCTAACCTAGATAAAGTCTCTTTTCACCCCTACTTCTCATACAAGGACCTCCTCGGATTTGTTATTATGTTAGGTGCCCTAGCCTCTCTCTCCACCTTCGCCCCTAACCTGCTTGGAGACCCAGACAATTTTACACCAGCTAACCCACTCGTTACACCCCCCCACATTAAGCCAGAATGATACTTCCTTTTCGCCTACGCCATCCTTCGCTCAATCCCCAACAAATTAGGGGGTGTCCTGGCCCTCCTTCTCTCGATCATAGTCCTCTTTCTGATGCCTATTATTCACACATCTAAACTGCGCTCCCTTATATTTCGCCCAATCGCAAAAACCTTCTTCTGAACACTAATTGCCAATACAGCCATTCTCACATGGATCGGGGGCCAACCAGTCGAGGATCCCTTTATTACCATTGGTCAAATCGCCTCCGGACTTTACTTTCTTATCTTTGTCCTTCTTATTCCATCACTAGGGCTCCTGGAAAACAAGCTCCTAAAAATTTAA   [1143]
' DQ006255nigroNX9+ AJ880608nigroNT15'                                    ATGGCCCCCACAATCCGAAAAACCCACCCCCTTCTCAAAATCATCAATGGCTCCTTCATTGACCTTCCTACCCCAGCCAACATCTCTGCATGATGAAACTTCGGCTCCCTCCTCGGAGTCTGCTTAATTGCCCAAATCGCCACCGGCTTATTCCTAGCCATGCACTATACAGCCGATACATCCCTTGCATTCTCATCTATTGCTCACATCTGCCGAGATGTTAATAACGGCTGACTCCTACGAAACCTTCACGCCAACGGCGCATCTTTTTTCTTTATCTGCATCTACTTCCACATTGGCCGGGGTCTT-TACTATGGCTCCTACCTCTACAAAGAAACCTGAAACATTGGCGTCATCCTGTTGTTCCTAGTCATAGCCACCGCCTTTGTAGGCTATGTCCTCCCTTGAGGGCAAATATCTTTCTGAGGCGCCACAGTCATTACCAATCTCCTATCAGCCGCCCCCTACATCGGCCCAGACCTAGTTCAATGAATCTGAGGAGGCTTCTCAGTAGACAACGCCACCCTCACCCGTTTCTTTACATTTCACTTCATTCTCCCCTTTATTATTGCAGCAGCAAGTATGATCCACCTACTCTTTCTTCACCAAACTGGGTCCTCTAACCCAACAGGACTAAATTCTAACCTAGATAAAGTCTCTTTTCACCCCTACTTCTCATACAAGGACCTCCTCGGATTTGTTATTATGTTAGGTGCCCTAGCCTCTCTCTCCACCTTCGCCCCTAACCTGCTTGGAGACCCAGACAATTTTACACCAGCTAACCCACTCGTTACACCCCCCCACATTAAGCCAGAATGATACTTCCTTTTCGCCTACGCCATCCTTCGCTCAATCCCCAACAAATTAGGAGGTGTCCTGGCCCTCCTTCTCTCAATCATAGTCCTCTTTCTGATGCCTATTATTCACACATCTAAACTGCGCTCCCTTATATTTCGCCCAATCGCAAAAACCTTCTTCTGGGCACTAATTGCCAATACAGCCATTCTCACATGGATCGGGGGCCAACCAGTCGAGGATCCCTTTATTACCATTGGTCAAATCGCCTCCGGACTTTACTTTCTTATCTTTGTCCTTCTTATCCCATCACTAGGACTCCTGGAAAACAAGCTCCTAAAAATTTAA   [1143]
_DQ006254nigroNX7                                    ATGGCCCCCACAATCCGAAAAACCCACCCCCTTCTCAAAATCATCAATGGCTCCTTCATTGACCTTCCTACCCCAGCCAACATCTCTGCATGATGAAACTTCGGCTCCCTCCTCGGAGTCTGCTTAATTGCCCAAATCGCCACCGGCTTATTCCTAGCCATGCACTATACAGCCGATACATCCCTTGCATTCTCATCTATTGCTCACATCTGCCGAGATGTCAATAACGGCTGACTCCTACGAAACCTTCACGCCAACGGCGCATCTTTTTTCTTTATCTGCATCTACTTCCACATTGGCCGGGGTCTT-TACTATGGCTCCTACCTCTACAAAGAAACCTGAAACATTGGCGTCATCCTGTTGTTCCTAGTCATAGCCACCGCCTTTGTGGGCTATGTCCTCCCTTGAGGGCAAATATCTTTCTGAGGCGCCACAGTCATTACCAATCTCCTATCAGCCGCCCCCTACATCGGCCCAGACCTAGTTCAATGAATCTGAGGAGGCTTCTCAGTAGACAACGCCACCCTCACCCGTTTCTTTACATTTCACTTCATTCTCCCCTTTATTATTGCAGCAGCAAGTATGATCCACCTACTCTTTCTTCACCAAACTGGGTCCTCTAACCCAACAGGACTAAATTCTAACCTAGATAAAGTCTCTTTTCACCCCTACTTCTCATACAAGGACCTCCTCGGATTTGTTATTATGTTAGGTGCCCTAGCCTCTCTCTCCACCTTCGCCCCTAACCTGCTTGGAGACCCAGACAATTTTACACCAGCTAACCCACTCGTTACACCCCCCCACATTAAGCCAGAATGATACTTCCTTTTCGCCTACGCCATCCTTCGCTCAATCCCCAACAAATTAGGAGGTGTCCTGGCCCTCCTTCTCTCAATCATAGTCCTCTTTCTGATGCCTATTATTCACACATCTAAACTGCGCTCCCTTATATTTCGCCCAATCGCAAAAACCTTCTTCTGGGCACTAATTGCCAATACAGCCATTCTCACATGGATCGGGGGCCAACCAGTCGAGGATCCCTTTATTACCATTGGTCAAATCGCCTCCGGACTTTACTTTCTTATCTTTGTCCTTCTTATCCCATCACTAGGACTCCTGGAAAACAAGCTCCTAAAAATTTAA   [1143]
'DQ006253nigroNX6+ AJ880578nigroSHARE7+nigroXE051+nigroSW4819+nigroSW4820+nigroXF 4955+nigroXYLS 001'                            ATGGCCCCCACAATCCGAAAAACCCACCCCCTTCTCAAAATCATCAATGGCTCCTTCATTGACCTTCCTACCCCAGCCAACATCTCTGCATGATGAAACTTCGGCTCCCTCCTCGGAGTCTGCTTAATTGCCCAAATCGCCACCGGCTTATTCCTAGCCATGCACTATACAGCCGATACATCCCTTGCATTCTCATCTATTGCTCACATCTGCCGAGATGTCAATAACGGCTGACTCCTACGAAACCTTCACGCCAACGGCGCATCTTTTTTCTTTATCTGCATCTACTTCCACATTGGCCGGGGTCTT-TACTATGGCTCCTACCTCTACAAAGAAACCTGAAACATTGGCGTCATCCTGTTGTTCCTAGTCATAGCCACCGCCTTTGTAGGCTATGTCCTCCCTTGAGGGCAAATATCTTTCTGAGGCGCCACAGTCATTACCAATCTCCTATCAGCCGCCCCCTACATCGGCCCAGACCTAGTTCAATGAATCTGAGGAGGCTTCTCAGTAGACAACGCCACCCTCACCCGTTTCTTTACATTTCACTTCATTCTCCCCTTTATTATTGCAGCAGCAAGTATGATCCACCTACTCTTTCTTCACCAAACTGGGTCCTCTAACCCAACAGGACTAAATTCTAACCTAGATAAAGTCTCTTTTCACCCCTACTTCTCATACAAGGACCTCCTCGGATTTGTTATTATGTTAGGTGCCCTAGCCTCTCTCTCCACCTTCGCCCCTAACCTGCTTGGAGACCCAGACAATTTTACACCAGCTAACCCACTCGTTACACCCCCCCACATTAAGCCAGAATGATACTTCCTTTTCGCCTACGCCATCCTTCGCTCAATCCCCAACAAATTAGGAGGTGTCCTGGCCCTCCTTCTCTCAATCATAGTCCTCTTTATGATGCCTATTATTCACACATCTAAACTGCGCTCCCTTATATTTCGCCCAATCGCAAAAACCTTCTTCTGGGCACTAATTGCCAATACAGCCATTCTCACATGGATCGGGGGCCAACCAGTCGAGGATCCCTTTATTACCATTGGTCAAATCGCCTCCGGACTTTACTTTCTTATCTTTGTCCTTCTTATCCCATCACTAGGACTCCTGGAAAACAAGCTCCTAAAAATTTAA   [1143]
_DQ006252nigroLY10                                    ATGGCCCCAACAATCCGAAAAACCCACCCCCTTCTCAAAATCATCAACGGCTCCTTCATTGACCTCCCAACCCCAGCTAACATCTCTGCATGATGAAACTTCGGCTCCCTCCTCGGAGTCTGCTTAATTGCCCAAATCGCCACCGGCTTATTCCTAGCCATGCATTACACAGCCGATACATCCCTTGCGTTCTCATCTATCGCTCACATCTGCCGAGACGTTAACAACGGCTGACTCCTACGTAACCTCCATGCTAACGGCGCATCTTTTTTCTTTATCTGCATCTACTTCCACATTGGCCGAGGTCTT-TACTATGGCTCCTACCTCTATAAAGAAACCTGAAACATTGGCGTCATTCTATTATTCCTAGTTATAGCCGCCGCCTTTGTAGGCTATGTTCTCCCTTGAGGCCAAATATCCTTCTGAGGCGCCACAGTCATCACTAACCTCCTATCAGCTGCCCCCTACATCGGCCCAGACCTAGTTCAATGAATCTGAGGAGGCTTCTCAGTAGATAACGCCACCCTAACCCGTTTCTTTACATTTCACTTCATTCTCCCCTTTATTATTGCAGCAGCAAGCATAATCCACCTCCTGTTTCTTCACCAAACCGGATCCTCTAACCCAACAGGACTAAACTCCAATCTAGACAAAGTCTCTTTTCACCCTTACTTCTCCTACAAAGACCTCCTCGGGTTTGTTATTATGTTGGGCGCCCTGGCCTCTCTCTCTACCTTCGCCCCTAACCTACTTGGAGACCCAGACAACTTTACACCAGCAAACCCACTCGTTACACCCCCTCACATTAAGCCAGAATGGTATTTCCTTTTCGCCTACGCCATCCTTCGCTCAATCCCAAACAAACTAGGAGGTGTCCTGGCCCTCCTTCTTTCAATTATAGTCCTCTTCCTAATGCCCATTATTCACACATCTAAACTGCGCTCCCTAATGTTTCGTCCCATCGCAAAAACCTTCTTCTGGGCCCTAATTGCCAACACAGCTATTCTCACATGAATCGGCGGTCAACCGGTTGAAGACCCCTTTATCACCATCGGTCAAATCGCCTCCGGACTTTACTTTCTTATCTTTGTCCTTCTTATTCCATCACTAGGACTCCTGGAAAATAAGCTCCTAAAAATTTAA   [1143]
' DQ006251nigroLQ7+ AJ880576nigroBSJJH'                                    ATGGCCCCCACAATCCGAAAAACCCACCCCCTTCTCAAAATCATCAATGGCTCCTTCATTGACCTTCCTAGCCCAGCCAACATCTCTGCATGATGAAACTTCGGCTCCCTCCTCGGAGTCTGCCTAATTGCCCAAATCGCCACCGGCTTATTCCTAGCCATGCACTATACAGCCGATACATCCCTTGCATTCTCATCTATTGCTCACATCTGCCGAGATGTCAATAATGGCTGACTCCTACGAAACCTTCACGCCAACGGCGCATCTTTTTTCTTTATCTGCATCTACTTCCACATTGGCCGGGGTCTT-TACTATGGCTCCTACCTCTACAAAGAAACCTGAAACATTGGCGTCATCCTGTTGTTCCTAGTCATAGCCACCGCCTTTGTAGGCTATGTCCTCCCTTGAGGACAAATATCTTTCTGAGGCGCCACAGTCATTACCAATCTCCTATCAGCCGCCCCCTACATTGGCCCAGACCTAGTTCAATGAATCTGAGGAGGCTTCTCAGTAGACAACGCCACCCTCACCCGTTTCTTTACATTTCACTTCATTCTCCCCTTTATTATTGCAGCAGCAAGTATGATTCACCTACTCTTTCTTCACCAAACTGGGTCCTCTAACCCAACAGGACTAAATTCTAACCTAGACAAAGTCTCTTTTCACCCCTACTTCTCATACAAGGACCTCCTCGGATTTGTTATTATGCTAGGTGCCCTAGCCTCTCTCTCCACCTTCGCCCCTAACCTGCTTGGGGACCCAGACAATTTTACACCAGCTAACCCACTCGTCACACCCCCCCACATTAAGCCAGAATGATACTTCCTTTTCGCCTACGCCATCCTTCGCTCAATCCCCAACAAATTAGGAGGTGTCCTGGCCCTCCTTCTCTCAATCATAGTCCTCTTTCTGATGCCTTTTATTCACACATCTAAACTGCGCTCCCTTATATTTCGCCCAATCGCAAAAACCTTCTTCTGAGCACTAATTGCCAATACAGCCATTCTCACATGGATCGGGGGCCAACCAGTCGAGGATCCCTTCATCACCATTGGTCAAATCGCCTCCGGACTTTACTTTCTTATCTTTGTCCTTCTTATCCCATCACTAGGACTCCTGGAAAACAAGCTCCTAAAAATTTAA   [1143]
_DQ006250nigroLH3                                    ATGGCCCCAACAATCCGAAAAACCCACCCCCTTCTCAAAATCATCAACGGCTCCTTCATTGACCTCCCAACCCCAGCTAACATCTCTGCATGATGAAACTTCGGCTCCCTCCTCGGAGTCTGCTTAATTGCCCAAATCGCCACCGGCTTATTCCTAGCCATGCATTACACAGCCGATACATCCCTTGCGTTCTCATCTATCGCTCACATCTGCCGAGACGTTAACAACGGCTGACTCCTACGTAACCTCCACGCTAACGGCGCATCTTTTTTCTTTATCTGCATCTACTTCCACATTGGCCGAGGTCTT-TACTATGGCTCCTACCTCTATAAAGAAACCTGAAACATTGGCGTCATTCTATTGTTTCTAGTTATGGCCACCGCCTTTGTAGGCTATGTTCTCCCTTGAGGCCAAATATCCTTCTGAGGCGCCACAGTCATCACTAACCTCCTATCAGCTGCCCCCTACATCGGCCCAGACCTAGTTCAATGAATCTGAGGAGGCTTCTCAGTAGATAACGCCACCCTAACCCGTTTCTTTACATTTCACTTCATTCTCCCCTTTATTATTGCAGCAGCAAGCATAATCCACCTCCTGTTTCTTCACCAAACCGGATCCTCTAACCCAACAGGACTAAACTCCAATCTAGACAAAGTCTCTTTTCACCCTTACTTCTCCTACAAAGACCTCCTCGGGTTTGTTATTATGTTGGGCGCCCTGGCCTCTCTCTCTACCTTCGCCCCTAACCTACTTGGAGACCCAGACAATTTTACACCAGCAAACCCACTCGTTACACCCCCTCACATTAAGCCAGAATGGTATTTCCTTTTCGCCTACGCCATCCTTCGCTCAATCCCAAACAAACTAGGAGGTGTCCTGGCCCTCCTTCTTTCAATTATAGTCCTCCTCCTAATGCCCATTATTCACACATCTAAACTGCGCTCCCTAATGTTTCGTCCCATCGCAAAAACCTTCTTCTGGGCCCTAATTGCCAACACAGCTATTCTCACATGAATCGGCGGTCAACCGGTTGAAGACCCCTTTATCACCATCGGTCAAATCGCCTCCGGACTTTACTTTCTTATCTTTGTCCTTCTTATTCCATCACTAGGACTCCTGGAAAATAAGCTCCTAAAAATTTAA   [1143]
_DQ006249nigroHC10                                    ATGGCCCCCACAATCCGAAAAACCCACCCCCTTCTCAAAATCATCAATGGCTCCTTCATTGACCTTCCTACCCCAGCCAACATCTCTGCATGATGAAACTTCGGCTCCCTCCTCGGAGTCTGCTTAATTGCCCAAATCGCCACCGGCTTATTCCTAGCCATGCACTATACAGCCGATACATCCCTTGCATTCTCATCTATTGCTCACATCTGCCGAGATGTCAATAACGGCTGACTCCTACGAAACCTTCACGCCAACGGCGCATCTTTTTTCTTTATCTGCATCTACTTCCACATTGGCCGGGGTCTT-TACTATGGCTCCTACCTCTACAAAGAAACCTGAAACATTGGCGTCATCCTGTTGTTCCTAGTCATAGCCACCGCCTTTGTAGGCTATGTCCTCCCTTGAGGGCAAATATCTTTCTGAGGCGCCACAGTCATTACCAATCTCCTATCAGCCGCCCCCTACATCGGCCCAGACCTAGTTCAATGAATCTGAGGAGGCTTCTCAGTAGACAACGCCACCCTCACCCGTTTCTTTACATTTCACTTCATTCTCCCCTTTATTATTGCAGCAGCAAGTATGATCCACCTCCTCTTTCTTCACCAAACTGGGTCCTCTAACCCAACAGGACTAAATTCTAACCTAGATAAAGTCTCTTTTCACCCCTACTTCTCATACAAGGACCTCCTCGGATTTGTTATTATGTTAGGTGCCCTAGCCTCTCTCTCCACCTTCGCCCCCAACCTGCTTGGAGACCCAGACAATTTTACACCAGCTAACCCACTCGTTACACCCCCCCACATTAAGCCAGAATGATACTTCCTTTTCGCCTACGCCATCCTTCGCTCAATCCCCAACAAATTAGGAGGTGTCCTGGCCCTCCTTCTCTCAATCATAGTCCTCTTTCTGATGCCTATTATTCACACATCTAAACTGCGCTCCCTTATATTTCGCCCAATCGCAAAAACCTTCTTCTGGGCACTAATTGCCAATACAGCCATTCTCACATGGATCGGGGGCCAACCAGTCGAGGATCCCTTTATTACCATTGGTCAAATCGCCTCCGGACTTTACTTTCTTATCTTTGTCCTTCTTATCCCATCACTAGGACTCCTGGAAAACAAGCTCCTAAAAATTTAA   [1143]
' DQ006248nigroHC9+ AJ880602nigroJXHB'                                    ATGGCCCCCACAATCCGAAAAACCCATCCCCTTCTCAAAATCATCAATGGCTCCTTCATTGACCTTCCTACCCCAGCCAACATCTCTGCATGATGAAACTTCGGCTCCCTCCTCGGAGTCTGCCTAATTGCCCAAATCGCCACCGGCTTATTCCTAGCCATGCACTATACAGCCGATACATCCCTTGCATTCTCATCTATTGCTCACATCTGCCGAGATGTCAATAACGGCTGACTCCTACGTAACCTTCACGCCAACGGCGCATCTTTTTTCTTTATCTGCATCTACTTCCACATTGGCCGGGGTCTT-TACTATGGCTCCTACCTCTACAAAGAAACCTGAAACATTGGCGTCATCCTGTTGTTCCTAGTCATAGCCACCGCCTTTGTAGGCTATGTCCTCCCTTGAGGACAAATATCTTTCTGAGGCGCCACAGTCATTACCAATCTCCTATCAGCCGCCCCCTACATCGGCCCAGACCTAGTTCAATGAATCTGAGGAGGCTTCTCAGTAGACAACGCCACCCTCACCCGTTTCTTTACATTTCACTTCATTCTCCCCTTTATTATTGCAGCAGCAAGTATGATCCACCTACTCTTTCTTCACCAAACTGGGTCCTCTAACCCAACAGGACTAAATTCTAACCTAGACAAAGTCTCTTTTCACCCCTACTTCTCATACAAGGACCTCCTCGGATTTGTTATTATGCTAGGTGCCCTAGCCTCTCTCTCCACCTTCGCCCCTAACCTGCTTGGGGACCCAGACAATTTTACACCAGCTAACCCACTCGTCACACCCCCCCACATTAAGCCAGAATGATACTTCCTTTTCGCCTACGCCATCCTTCGCTCAATCCCCAACAAATTAGGAGGTGTCCTGGCCCTCCTTCTCTCAATCATAGTCCTCTTTCTGATGCCTATTATTCACACATCTAAACTGCGCTCCCTTATATTTCGCCCAATCGCAAAAACCTTCTTCTGAGCACTAATTGCCAATACAGCCATTCTCACATGGATCGGGGGCCAACCAGTCGAGGATCCCTTTATCACCATTGGCCAAATCGCCTCCGGACTTTACTTTCTTATCTTTGTCCTTCTTATCCCATCACTAGGACTCCTGGAAAACAAGCTCCTAAAAATTTAA   [1143]
' DQ006247nigroHC7+ AJ880627nigroNT5'                                    ATGGCCCCCACAATCCGAAAAACCCACCCCCTTCTCAAAATCATCAATGGCTCCTTCATTGACCTTCCTACCCCAGCCAACATCTCTGCATGATGAAACTTCGGCTCCCTCCTCGGAGTCTGCCTAATTGCCCAAATCGCCACCGGCTTATTCCTAGCCATGCACTATACAGCCGATACATCCCTTGCATTCTCATCTATTGCTCACATCTGCCGAGATGTCAATAACGGCTGACTCCTACGTAACCTTCACGCCAACGGCGCATCTTTTTTCTTTATCTGCATCTACTTCCACATTGGCCGGGGTCTT-TACTATGGCTCCTATCTCTACAAAGAAACCTGAAACATTGGCGTCATCCTGTTGTTCCTAGTCATAGCCACCGCCTTTGTAGGCTATGTCCTCCCTTGAGGACAAATATCTTTCTGAGGCGCCACAGTCATTACCAATCTCCTATCAGCCGCCCCCTACATCGGCCCAGACCTAGTTCAATGAATCTGAGGAGGCTTCTCAGTAGACAACGCCACCCTCACCCGTTTCTTTACATTTCACTTCATTCTCCCCTTTATTATTGCAGCAGCAAGTATGATTCACCTACTCTTTCTTCACCAAACTGGGTCCTCTAACCCAACAGGACTAAATTCTAACCTAGACAAAGTCTCTTTTCACCCCTACTTCTCATACAAGGACCTCCTCGGATTTGTTATTATGCTAGGTGCCCTAGCCTCTCTCTCCACCTTCGCCCCTAACCTGCTTGGGGACCCAGACAATTTTACACCAGCTAACCCACTCGTCACACCCCCCCACATTAAGCCAGAATGATACTTCCTTTTCGCCTACGCCATCCTTCGCTCAATCCCCAACAAATTAGGAGGTGTCCTGGCCCTCCTTCTCTCAATCATAGTCCTCTTTCTGATGCCTATTATTCACACATCTAAACTGCGCTCCCTTATATTTCGCCCAATCGCAAAAACCTTCTTCTGAGCACTAATTGCCAATACAGCCATTCTCACATGGATCGGGGGCCAACCAGTCGAGGATCCCTTTATCACCATTGGCCAAATCGCCTCCGGACTTTACTTTCTTATCTTTGTCCTTCTTATCCCATCACTAGGACTCCTGGAAAACAAGCTCCTAAAAATTTAA   [1143]
_DQ006246nigroHC5                                    ATGGCCCCCACAATCCGAAAAACCCACCCCCTTCTCAAAATCATCAATGGCTCCTTCATTGACCTTCCTACCCCAGCCAACATCTCTGCATGATGAAACTTCGGCTCCCTCCTCGGAGTCTGCCTAATTGCCCAAATCGCCACCGGCTTATTCCTAGCCATGCACTATACAGCCGATACATCCCTTGCATTCTCATCTATTGCTCACATCTGCCGAGATGTCAATAACGGCTGACTCCTACGTAACCTTCACGCCAACGGCGCATCTTTTTTCTTTATCTGCATCTACTTCCACATTGGCCGGGGTCTT-TACTATGGCTCCTATCTCTACAAAGAAACCTGAAACATTGGCGTCATCCTGTTGTTCCTAGTCATAGCCACCGCCTTTGTAGGCTATGTCCTCCCTTGAGGACAAATATCTTTCTGAGGCGCCACAGTCATTACCAATCTCCTATCAGCCGCCCCCTACATCGGCCCAGACCTAGTTCAATGAATCTGAGGAGGCTTCTCAGTAGACAACGCCACCCTCACCCGTTTCTTTACATTTCACTTCATTCTCCCCTTTATTATTGCAGCAGCAAGTATGATTCACCTACTCTTTCTTCACCAAACTGGGTCCTCTAACCCAACAGGACTAAATTCTAACCTAGACAAAGTCTCTTTTCACCCCTACTTCTCATACAAGGACCTCCTCGGATTTGTTATTATGCTAGGTGCCCTAGCCTCTCTCTCCACCTTCGCCCCTAACCTGCTTGGGGACCCAGACAATTTTACACCAGCTAACCCACTCGTCACACCCCCCCACATTAAACCAGAATGATACTTCCTTTTCGCCTACGCCATCCTTCGCTCAATCCCCAACAAATTAGGAGGTGTCCTGGCCCTCCTTCTCTCAATCATAGTCCTCTTTCTGATGCCTATTATTCACACATCTAAACTGCGCTCCCTTATATTTCGCCCAATCGCAAAAACCTTCTTCTGAGCACTAATTGCCAATACAGCCATTCTCACATGGATCGGGGGCCAACCAGTCGAGGATCCCTTTATCACCATTGGCCAAATCGCCTCCGGACTTTACTTTCTTATCTTTGTCCTTCTTATCCCATCACTAGGACTCCTGGAAAACAAGCTCCTAAAAATTTAA   [1143]
_DQ006245nigroGD10                                    ATGGCCCCCACAATCCGAAAAACCCACCCCCTTCTCAAAATCATCAATGGCTCCTTCATTGACCTTCCTACCCCAGCCAACATCTCTGCATGATGAAACTTCGGCTCCCTCCTCGGAGTCTGCTTAATTGCCCAAATCGCCACCGGCTTATTCCTAGCCATGCACTATACAGCCGATACATCCCTTGCATTCTCATCTATTGCTCACATCTGCCGAGATGTCAATAACGGCTGACTCCTACGAAACCTTCACGCCAACGGCGCATCTTTTTTCTTTATCTGCATCTACTTCCACATTGGCCGGGGTCTT-TACTATGGCTCCTACCTCTACAAAGAAACCTGAAACATTGGCGTCATCCTGTTGTTCCTGGTCATAGCCACCGCCTTTGTAGGCTATGTCCTCCCTTGAGGGCAAATATCTTTCTGAGGCGCCACAGTCATTACCAATCTCCTATCAGCCGCCCCCTACATCGGCCCAGACCTAGTTCAATGAATCTGAGGAGGCTTCTCAGTAGACAACGCCACCCTCACCCGTTTCTTTACATTTCACTTCATTCTCCCCTTTATTATTGCAGCAGCAAGTATGATCCACCTACTCTTTCTTCACCAAACTGGGTCCTCTAACCCAACAGGACTAAATTCTAACCTAGATAAAGTCTCTTTTCACCCCTACTTCTCATACAAGGACCTCCTCGGATTTGTTATTATGTTAGGTGCCCTAGCCTCTCTCTCCACCTTCGCCCCTAACCTGCTTGGAGACCCAGACAATTTTACACCAGCTAACCCACTCGTTACACCCCCCCACATTAAGCCAGAATGATACTTCCTTTTCGCCTACGCCATCCTTCGCTCAATCCCCAACAAACTAGGAGGTGTCCTGGCCCTCCTTCTCTCAATCATAGTCCTCTTTCTGATGCCTATTATTCACACATCTAAACTGCGCTCCCTTATATTTCGCCCAATCGCAAAAACCTTCTTCTGGGCACTAATTGCCAATACAGCCATTCTCACATGGATCGGGGGCCAACCAGTCGAGGATCCCTTTATTACCATTGGTCAAATCGCCTCCGGACTTTACTTTCTTATCTTTGTCCTTCTTATCCCATCACTAGGACTCCTGGAAAACAAGCTCCTAAAAATTTAA   [1143]
' DQ006244nigroGD7+ AJ880642nigroSH10'                                    ATGGCCCCCACAATCCGAAAAACCCACCCCCTTCTCAAAATCATCAATGGCTCCTTCATTGACCTTCCTAGCCCAGCCAACATCTCTGCATGATGAAACTTCGGCTCCCTCCTCGGAGTCTGCCTAATTGCCCAAATCGCCACCGGCTTATTCCTAGCCATGCACTATACAGCCGATACATCCCTTGCATTCTCATCTATTGCTCACATCTGCCGAGATGTCAATAACGGCTGACTCCTACGAAACCTTCACGCCAACGGCGCATCTTTTTTCTTTATCTGCATCTACTTCCACATTGGCCGGGGTCTT-TACTATGGCTCCTACCTCTACAAAGAAACCTGAAACATTGGCGTCATCCTGTTGTTCCTAGTCATAGCCACCGCCTTTGTAGGCTATGTCCTCCCTTGAGGACAAATATCTTTCTGAGGCGCCACAGTCATTACCAATCTCCTATCAGCCGCCCCCTACATCGGCCCAGACCTAGTTCAATGAATCTGAGGAGGCTTCTCAGTAGACAACGCCACCCTCACCCGTTTCTTTACATTTCACTTCATTCTCCCCTTTATTATTGCAGCAGCAAGTATGATTCACCTACTCTTTCTTCACCAAACTGGGTCCTCTAACCCAACAGGACTAAATTCTAACCTAGACAAAGTCTCTTTTCACCCCTACTTCTCATACAAGGACCTCCTCGGATTTGTTATTATGCTAGGTGCCCTAGCCTCTCTCTCCACCTTCGCCCCTAACCTGCTTGGGGACCCAGACAATTTTACACCAGCTAACCCACTCGTCACACCCCCCCACATTAAGCCAGAATGATACTTCCTTTTCGCCTACGCCATCCTTCGCTCAATCCCCAACAAATTAGGAGGTGTCCTGGCCCTCCTTCTCTCAATCATAGTCCTCTTTCTGATGCCTATTATTCACACATCTAAACTGCGCTCCCTTATATTTCGCCCAATCGCAAAAACCTTCTTCTGAGCACTAATTGCCAATACAGCCATTCTCACATGGATCGGGGGCCAACCAGTCGAGGATCCCTTTATCACCATTGGTCAAATCGCCTCCGGACTTTACTTTCTTATCTTTGTCCTTCTTATCCCATCACTAGGACTCCTGGAAAACAAGCTCCTAAAAATTTAA   [1143]
_DQ006243nigroGD6                                    ATGGCCCCCACAATCCGAAAAACCCACCCCCTTCTCAAAATCATCAATGGCTCCTTCATTGACCTTCCTAGCCCAGCCAACATCTCTGCATGATGAAACTTCGGCTCCCTCCTCGGAGTCTGCCTAATTGCCCAAATCGCCACCGGCTTATTCCTAGCCATGCACTATACAGCCGATACATCCCTTGCATTCTCATCTATTGCTCACATCTGCCGAGATGTCAATAACGGCTGACTCCTACGAAACCTTCACGCCAACGGCGCATCTTTTTTCTTTATCTGCATCTACTTCCACATTGGCCGGGGTCTT-TACTATGGCTCCTACCTCTACAAAGAAACCTGAAACATTGGCGTCATCCTGTTGTTCCTAGTCATAGCCACCGCCTTTGTAGGCTATGTCCTCCCTTGAGGACAAATATCTTTCTGAGGCGCCACAGTCATTACCAATCTCCTATCAGCCGCCCCCTACATCGGCCCAGACCTAGTTCAATGAATCTGAGGAGGCTTCTCAGTAGACAACGCCACCCTCACCCGTTTCTTCACATTTCACTTCATTCTCCCCTTTATTATTGCAGCAGCAAGTATGATTCACCTACTCTTTCTTCACCAAACTGGGTCCTCTAACCCAACAGGACTAAATTCTAACCTAGACAAAGTCTCTTTTCACCCCTACTTCTCATACAAGGACCTCCTCGGATTTGTTATTATGCTAGGTGCCCTAGCCTCTCTCTCCACCTTCGCCCCTAACCTGCTTGGGGACCCAGACAATTTTACACCAGCTAACCCACTCGTCACACCCCCCCACATTAAGCCAGAATGATACTTCCTTTTCGCCTACGCCATCCTTCGCTCAATCCCCAACAAATTAGGAGGTGTCCTGGCCCTCCTTCTCTCAATCATAGTCCTCTTTCTGATGCCTATTATTCACACATCTAAACTGCGCTCCCTTATATTTCGCCCAATCGCAAAAACCTTCTTCTGAGCACTAATTGCCAATACAGCCATTCTCACATGGATCGGGGGCCAACCAGTCGAGGATCCCTTTATCACCATTGGTCAAATCGCCTCCGGACTTTACTTTCTTATCTTTGTCCTTCTTATCCCATCACTAGGACTCCTGGAAAACAAGCTCCTAAAAATTTAA   [1143]
' DQ006242nigroGA9+ AJ880548nigroHLFJ+nigroSW4839'                                    ATGGCCCCCACAATCCGAAAAACCCACCCCCTTCTCAAAATCATCAATGGCTCCTTCATTGACCTTCCTACCCCAGCCAACATCTCTGCATGATGAAACTTCGGCTCCCTCCTCGGAGTCTGCTTAATTGCCCAAATCGCCACCGGCTTATTCCTAGCCATGCACTATACAGCCGATACATCCCTTGCATTCTCATCTATTGCTCACATCTGCCGAGATGTTAATAACGGCTGACTCCTACGAAACCTTCACGCCAACGGCGCATCTTTTTTCTTTATCTGCATCTACTTCCACATTGGCCGGGGTCTT-TACTATGGCTCCTACCTCTACAAAGAAACCTGAAACATTGGCGTCATCCTGTTGTTCCTAGTCATAGCCACCGCCTTTGTAGGCTATGTCCTCCCTTGAGGGCAAATATCTTTCTGAGGCGCCACAGTCATTACCAATCTCCTATCAGCCGCCCCCTACATCGGCCCAGACCTAGTTCAATGAATCTGAGGAGGCTTCTCAGTAGACAACGCCACCCTCACCCGTTTCTTTACATTTCACTTCATTCTCCCCTTTATTATTGCAGCAGCAAGTATGATCCACCTACTCTTTCTTCACCAAACTGGGTCCTCTAACCCAACAGGACTAAATTCTAACCTAGACAAAGTCTCTTTTCACCCCTACTTCTCGTACAAGGACCTCCTCGGATTTGTTATTATGTTAGGTGCCCTAGCCTCTCTCTCCACCTTCGCCCCTAACCTGCTTGGAGACCCAGACAATTTTACACCAGCTAACCCACTCGTTACACCCCCCCACATTAAGCCAGAATGATACTTCCTTTTCGCCTACGCCATCCTTCGCTCGATCCCCAACAAATTAGGAGGTGTCCTGGCCCTCCTTCTCTCAATCATAGTCCTCTTTCTGATGCCTATTATTCACACATCTAAACTGCGCTCCCTTATATTTCGCCCAATCGCAAAAACCTTCTTCTGAGCACTAATTGCCGATACAACCATTCTCACATGGATCGGGGGCCAACCAGTCGAGGATCCCTTTATTACCATTGGTCAAATCGCCTCCGGACTTTACTTTCTTATCTTTGTCCTTCTTATCCCATCACTAGGACTCCTGGAAAACAAGCTCCTAAAAATTTAA   [1143]
_DQ006241nigroGA8                                    ATGGCCCCCACAATCCGAAAAACCCACCCCCTTCTCAAAATCATCAATGGCTCCTTCATTGACCTTCCTACCCCAGCCAACATCTCTGCATGATGAAACTTCGGCTCCCTCCTCGGAGTCTGCTTAATTGCCCAAATCGCCACCGGCTTATTCCTAGCCATGCACTATACAGCCGATACATCCCTTGCATTCTCATCTATTGCTCACATCTGCCGAGATGTCAATAACGGCTGACTCCTACGAAACCTTCACGCCAACGGCGCATCTTTTTTCTTTATCTGCATCTACTTCCACATTGGCCGGGGTCTT-TACTATGGCTCCTACCTCTACAAAGAAACCTGAAACATTGGCGTCATCCTGTTGTTCCTAGTCATAGCCACCGCCTTTGTGGGCTATGTCCTCCCTTGAGGGCAAATATCTTTCTGAGGCGCCACAGTCATTACCAATCTCCTATCAGCCGCCCCCTACATCGGCCCAGACCTAGTTCAATGAATCTGAGGAGGCTTCTCAGTAGACAACGCCACCCTCACCCGTTTCTTTACATTTCACTTCATTCTCCCCTTTATTATTGCAGCAGCAAGTATGATCCACCTACTCTTTCTTCACCAAACTGGGTCCTCTAACCCAACAGGACTAAATTCTAACCTAGACAAAGTCTCTTTTCACCCCTACTTCTCGTACAAGGACCTCCTCGGATTTATTATTATGTTAGGTGCCCTAGCCTCTCTCTCCACCTTCGCCCCTAACCTGCTTGGAGACCCAGACAATTTTACACCAGCTAACCCACTCGTTACACCCCCCCACATTAAGCCAGAATGATACTTCCTTTTCGCCTACGCCATCCTTCGCTCAATCCCCAACAAATTAGGAGGTGTCCTGGCCCTCCTTCTCTCAATCATAGTCCTCTTTCTGATGCCTATTATTCACACATCTAAACTGCGCTCCCTTATATTTCGCCCAATCGCAAAAACCTTCTTCTGAGCACTAATTGCCAATACAGCCATTCTCACATGGATCGGGGGCCAACCAGTCGAGGATCCCTTTATTACCATTGGTCAAATCGCCTCCGGACTTTACTTTCTTATCTTTGTCCTTCTTATCCCATCACTAGGACTCCTGGAAAACAAGCTCCTAAAAATTTAA   [1143]
_DQ006240nigroGA7                                    ATGGCCCCCACAATCCGAAAAACCCACCCCCTTCTCAAAATCATCAATGGCTCCTTCATTGACCTTCCTACCCCAGCCAACATCTCTGCATGATGAAACTTCGGCTCCCTCCTCGGAGTCTGCTTAATTGCCCAAATCGCCACCGGCTTATTCCTAGCCATGCACTATACAGCCGATACATCCCTTGCATTCTCATCTATTGCTCACATCTGCCGAGATGTTAATAACGGCTGACTCCTACGAAACCTTCACGCCAACGGCGCATCTTTTTTCTTTATCTGCATCTACTTCCACATTGGCCGGGGTCTT-TACTATGGCTCCTACCTCTACAAAGAAACCTGAAACATTGGCGTCATCCTGTTGTTCCTAGTCATAGCCACCGCCTTTGTAGGCTATGTCCTCCCTTGAGGGCAAATATCTTTCTGAGGCGCCACAGTCATTACCAATCTCCTATCAGCCGCCCCCTACATCGGCCCAGACCTAGTTCAATGAATCTGAGGAGGCTTCTCAGTAGACAACGCCACCCTCACCCGTTTCTTTACATTTCACTTCATTCTCCCCTTTATTATTGCAGCAGCAAGTATGATCCACCTACTCTTTCTTCACCAAACTGGGTCCTCTAACCCAACAGGACTAAATTCTAACCTAGACAAAGTCTCTTTTCACCCCTACTTCTCGTACAAGGACCTCCTCGGATTTGTTATTATGTTAGGTGCCCTAGCCTCTCTCTCCACCTTCGCCCCTAACCTGCTTGGAGACCCAGACAATTTTACACCAGCTAACCCACTCGTTACACCCCCCCACATTAAGCCAGAATGATACTTCCTTTTCGCCTACGCCATCCTTCGCTCGATCCCAAACAAATTAGGAGGTGTCCTGGCCCTCCTTCTCTCAATCATAGTCCTCTTTCTGATGCCTATTATTCACACATCTAAACTGCGCTCCCTTATATTTCGCCCAATCGCAAAAACCTTCTTCTGAGCACTAATTGCCAATACAGCCATTCTCACATGGATCGGGGGCCAACCAGTCGAGGATCCCTTTATTTCCATTGGTCAAATCGCCTCCGGACTTTACTTTCTTATCTTTGTCCTTCTTATCCCATCACTAGGACTCCTGGAAAACAAGCTCCTAAAAATTTAA   [1143]
_DQ006239nigroGA2                                    ATGGCCCCCACAATCCGAAAAACCCACCCCCTTCTCAAAATCATCAATGGCTCCTTCATTGACCTTCCTACCCCAGCCAACATCTCTGCATGATGAAACTTCGGCTCCCTCCTCGGAGTCTGCTTAATTGCTCAAATCGCCACCGGCTTATTCCTAGCCATGCACTATACAGCCGATACATCCCTTGCATTCTCATCTATTGCTCACATCTGCCGAGATGTCAATAACGGCTGACTCCTACGAAACCTTCACGCCAACGGCGCATCTTTTTTCTTTATCTGCATCTACTTCCACATTGGCCGGGGTCTT-TACTATGGCTCCTACCTCTACAAAGAAACCTGAAACATTGGCGTCATCCTGTTGTTCCTAGTCATAGCCACCGCCTTTGTAGGCTATGTCCTCCCTTGAGGGCAAATATCTTTCTGAGGCGCCACAGTCATTACCAATCTCCTATCAGCCGCCCCCTACATCGGCCCAGACCTAGTTCAATGAATCTGAGGAGGCTTCTCAGTAGACAACGCCACCCTCACCCGTTTCTTTACATTTCACTTCATTCTCCCCTTTATTATTGCAGCAGCAAGTATGATCCACCTACTCTTTCTTCACCAAACTGGGTCCTCTAACCCAACAGGACTAAATTCTAACCTAGACAAAGTCTCTTTTCACCCCTACTTCTCGTACAAGGACCTCCTCGGATTTGTTATTATGTTAGGTGCCCTAGCCTCTCTCTCCACCTTCGCCCCTAACCTGCTTGGAGACCCAGACAATTTTACACCAGCTAACCCACTCGTTACACCCCCCCACATTAAGCCAGAATGATACTTCCTTTTCGCCTACGCCATCCTTCGCTCAATCCCCAACAAATTAGGAGGTGTCCTGGCCCTCCTTCTCTCAATCATAGTCCTCTTTCTGATGCCTATTATTCACACATCTAAACTGCGCTCCCTTATATTTCGCCCAATCGCAAAAACCTTCTTCTGAGCACTAATTGCCAATACAGCCATTCTCACATGGATCGGGGGCCAACCAGTCGAGGATCCCTTTATTACCATTGGTCAAATCGCCTCCGGACTTTACTTTCTTATCTTTGTCCTTCTTATCCCATCACTAGGACTCCTGGAAAACAAGCTCCTAAAAATTTAA   [1143]
' DQ006238nigroGA1+ AJ880665nigroFZ9'                                    ATGGCCCCCACAATCCGAAAAACCCACCCCCTTCTCAAAATCATCAATGGCTCCTTCATTGACCTTCCTACCCCAGCCAACATCTCTGCATGATGAAACTTCGGCTCCCTCCTCGGAGTCTGCTTAATTGCCCAAATCGCCACCGGCTTATTCCTAGCCATGCACTATACAGCCGATACATCCCTTGCATTCTCATCTATTGCTCACATCTGCCGAGATGTCAATAACGGCTGACTCCTACGAAACCTTCACGCCAACGGCGCATCTTTTTTCTTTATCTGCATCTACTTCCACATTGGCCGGGGTCTT-TACTATGGCTCCTACCTCTACAAAGAAACCTGAAACATTGGCGTCATCCTGTTGTTCCTAGTCATAGCCACCGCCTTTGTAGGCTATGTCCTCCCTTGAGGGCAAATATCTTTCTGAGGCGCCACAGTCATTACCAATCTCCTATCAGCCGCCCCCTACATCGGCCCAGACCTAGTTCAATGAATCTGAGGAGGCTTCTCAGTAGACAACGCCACCCTCACCCGTTTCTTTACATTTCACTTCATTCTCCCCTTTATTATTGCAGCAGCAAGTATGATCCACCTACTCTTTCTTCACCAAACTGGGTCCTCTAACCCAACAGGACTAAATTCTAACCTAGACAAAGTCTCTTTTCACCCCTACTTCTCGTACAAGGACCTCCTCGGATTTGTTATTATGTTAGGTGCCCTAGCCTCTCTCTCCACCTTCGCCCCTAACCTGCTTGGAGACCCAGACAATTTTACACCAGCTAACCCACTCGTTACACCCCCCCACATTAAGCCAGAATGATACTTCCTTTTCGCCTACGCCATCCTTCGCTCAATCCCCAACAAATTAGGAGGTGTCCTGGCCCTCCTTCTCTCAATCATAGTCCTCTTTCTGATGCCTATTATTCACACATCCAAACTGCGCTCCCTTATATTTCGCCCAATCGCAAAAACCTTCTTCTGAGCACTAATTGCCAATACAGCCATTCTCACATGGATCGGGGGCCAACCAGTCGAGGATCCCTTTATTACCATTGGTCAAATCGCCTCCGGACTTTACTTTCTTATCTTTGTCCTTCTTATCCCATCACTAGGACTCCTGGAAAACAAGCTCCTAAAAATTTAA   [1143]
_DQ006237nigroDS9                                    ATGGCCCCCACAATCCGAAAAACCCACCCCCTTCTCAAAATCATCAATGGCTCCTTCATTGACCTTCCTACCCCAGCCAACATCTCTGCATGATGAAACTTCGGCTCCCTCCTCGGAGTCTGCTTAATTGCCCAAATCGCCACCGGCTTATTCCTAGCCATGCACTATACAGCCGATACATCCCTTGCATTCTCATCTATTGCCCACATCTGCCGAGATGTTAATAACGGCTGACTCCTACGAAACCTTCACGCCAACGGCGCATCTTTTTTCTTTATCTGCATCTACTTCCACATTGGCCGGGGTCTT-TACTATGGCTCCTACCTCTACAAAGAAACCTGAAACATTGGCGTCATCCTGTTGTTCCTAGTCATAGCCACCGCCTTTGTAGGCTATGTCCTCCCTTGAGGGCAAATATCTTTCTGAGGCGCCACAGTCATTACCAATCTCCTATCAGCCGCCCCCTACATCGGCCCAGACCTAGTTCAATGAATTTGAGGAGGCTTCTCAGTAGACAACGCCACCCTCACCCGTTTCTTTACATTCCACTTCATTCTCCCCTTTATTATTGCAGCAGCAAGTATGATCCACCTACTCTTTCTTCACCAAACTGGGTCCTCTAACCCAACAGGACTAAATTCTAACCTAGATAAAGTCTCTTTTCACCCCTACTTCTCATATAAGGACCTCCTCGGGTTTGTTATTATGTTAGGCGCCCTAGCCTCTCTCTCCACCTTCGCCCCTAACCTGCTTGGAGACCCAGACAATTTTACACCAGCTAACCCACTCGTTACACCCCCCCACATTAAGCCAGAATGATACTTCCTTTTCGCCTACGCCATCCTTCGCTCAATCCCCAACAAATTAGGAGGTGTCCTGGCCCTCCTTCTCTCAATCATAGTCCTCTTTCTGATGCCTATTATTCACACATCTAAACTGCGCTCCCTTATATTTCGCCCAATCGCAAAAACCTTCTTCTGAGCACTAATTGCCAATACAGCCATTCTCACATGGATCGGGGGCCAACCAGTCGAAGATCCCTTTATTACCATTGGTCAAATCGCCTCCGGACTTTACTTTCTTATCTTTGTCCTTCTTATCCCATCACTAGGACTCCTGGAAAACAAGCTCCTAAAAATTTAA   [1143]
_DQ006236nigroCX5                                    ATGGCCCCCACAATCCGAAAAACCCACCCCCTTCTCAAAATCATCAATGGCTCCTTCATTGACCTTCCTACCCCAGCCAACATCTCTGCATGATGAAACTTCGGCTCCCTCCTCGGAGTCTGCCTAATTGCCCAAATCGCCACCGGCTTATTCCTAGCCATACACTATACAGCCGATACATCCCTTGCATTCTCATCTATTGCTCACATCTGCCGAGATGTCAATAACGGCTGACTCCTACGAAACCTTCACGCCAACGGCGCATCTTTTTTCTTTATCTGCATCTACTTCCACATTGGCCGGGGTCTT-TACTATGGCTCCTACCTCTACAAAGAAACCTGAAACATTGGCGTCATCCTGTTATTCCTAGTCATAGCCACCGCCTTTGTAGGCTATGTCCTCCCTTGAGGACAAATATCTTTCTGAGGCGCCACAGTCATTACCAATCTCCTATCAGCCGCCCCCTACATCGGCCCAGACCTAGTTCAATGAATCTGAGGAGGCTTCTCAGTAGACAACGCCACCCTCACCCGTTTCTTTACATTTCACTTCATTCTCCCCTTTATTATTGCAGCAGCAAGTATGATTCACCTACTCTTTCTTCACCAAACTGGGTCCTCTAACCCAACAGGACTAAATTCTAACCTAGACAAAGTCTCTTTTCACCCCTACTTCTCATACAAGGACCTCCTCGGATTTGTTATTATGCTAGGTGCCCTAGCCTCTCTCTCCACCTTCGCCCCTAACCTGCTTGGGGACCCAGACAATTTTACACCAGCTAACCCACTCGTCACACCCCCCCACATTAAGCCAGAATGATACTTCCTTTTCGCCTACGCCATCCTTCGCTCAATCCCCAACAAATTAGGAGGTGTCCTGGCCCTCCTTCTCTCAATCATAGTCCTCTTTCTGATGCCTATTATTCACACATCTAAACTGCGCTCCCTTATATTTCGCCCAATCGCAAAAACCTTCTTCTGAGCACTAATTGCCAATACAGCCATTCTCACATGAATCGGGGGCCAACCAGTCGAGGATCCCTTTATCACCATTGGTCAAATCGCCTCCGGACTTTACTTTCTTATCTTTGTCCTTCTTATCCCATCACTAGGACTCCTGGAAAACAAGCTCCTAAAAATTTAA   [1143]
_DQ006235nigroCX2                                    ATGGCCCCCACAATCCGAAAAACCCACCCCCTTCTCAAAATCATCAATGGCTCCTTCATTGACCTTCCTACCCCAGCCAACATCTCTGCATGATGAAACTTCGGCTCCCTCCTCGGAGTCTGCTTAATTGCCCAAATCGCCACCGGCTTATTCCTAGCCATGCACTATACAGCCGATACATCCCTTGCATTCTCATCTATTGCTCACATCTGCCGAGATGTCAATAACGGCTGACTCCTACGAAACCTTCACGCCAACGGCGCATCTTTCTTCTTTATCTGCATCTACTTCCACATTGGCCGGGGTCTT-TACTATGGCTCCTACCTCTACAAAGAAACCTGAAACATTGGCGTCATCCTGTTGTTCCTAGTCATAACCACCGCCTTTGTAGGCTATGTCCTCCCTTGAGGGCAAATATCTTTCTGAGGCGCCACAGTCATTACCAATCTCCTATCAGCCGCCCCCTACATCGGCCCAAACCTAGTTCAATGAATCTGAGGAGGCTTCTCAGTAGACAACGCCACCCTCACCCGTTTCTTTACATTTCACTTCATTCTCCCCTTTATTATTGCAGCAGCAAGTATGATCCACCTACTCTTTCTTCACCAAACTGGGTCCTCTAACCCAACAGGACTAAATTCTAACCTAGATAAAGTCTCTTTTCACCCCTACTTCTCATACAAGGACCTCCTCGGATTTGTTATTATGTTAGGTGCCCTAGCCTCTCTCTCCACCTTCGCCCCTAACCTGCTTGGAGACCCAGACAATTTTACACCAGCTAACCCACTCGTTACACCCCCCCACATTAAGCCAGAATGATATTTCCTTTTCGCCTACGCCATCCTTCGCTCAATCCCCAACAAATTAGGAGGTGTCCTGGCCCTCCTTCTCTCAATCATAGTCCTCTTTCTGATGCCTATTATTCACACATCTAAACTGCGCTCCCTTATATTTCGCCCAATCGCAAAAACCTTCTTCTGGGCACTAATTGCCAATACAGCCATTCTCACATGGATTGGGGGCCAACCAGTCGAGGATCCCTTTATCACCATTGGTCAAATCGCCTCCGGACTTTACTTTCTTATCTTTGTCCTTCTTATCCCATCACTAGGACTCCTGGAAAACAAGCTCCTAAAAATTTAA   [1143]
_DQ006234nigroCX9                                    ATGGCCCCCACAATCCGAAAAACCCACCCCCTTCTCAAAATCATCAATGGCTCCTTCATTGACCTTCCTACCCCAGCCAACATCTCTGCATGATGAAACTTCGGCTCCCTCCTCGGAGTCTGCTTAATTGCCCAAATCGCCACCGGCTTATTCCTAGCCATGCACTATACAGCCGATACATCCCTTGCATTCTCATCTATTGCTCACATCTGCCGAGATGTCAATAACGGCTGACTCCTACGAAACCTTCACGCCAACGGCGCATCTTTTTTCTTTATCTGCATCTACTTCCACATTGGCCGGGGCCTT-TACTATGGCTCCTACCTCTACAAAGAAACCTGAAACATTGGCGTCATCCTGTTGTTCCTAGTCATAGCCACCGCCTTTGTAGGCTATGTCCTCCCTTGAGGGCAAATATCTTTCTGAGGCGCCACAGTCATTACCAATCTCCTATCAGCCGCCCCCTACATCGGCCCAGACCTAGTTCAATGAATCTGAGGAGGCTTCTCAGTAGACAACGCCACCCTCACCCGTTTCTTTACATTTCACTTCATTCTCCCCTTTATTATTGCGGCAGCAAGTATGATCCACCTACTCTTTCTTCACCAAACTGGGTCCTCTAACCCAACAGGACTAAATTCTAACCTAGATAAAGTCTCTTTCCACCCCTACTTCTCATACAAGGACCTCCTCGGATTTGTTATTATGTTAGGCGCCCTGGCCTCTCTCTCCACCTTCGCCCCTAACCTGCTTGGAGACCCAGACAATTTTACACCAGCTAACCCACTCGTTACACCCCCCCACATTAAGCCAGAATGATACTTCCTTTTCGCCTACGCCATCCTTCGCTCAATCCCCAACAAATTAGGAGGTGTCCTGGCCCTCCTTCTCTCAATCATAGTCCTCTTTCTGATGCCTATTATTCACACATCTAAACTGCGCTCCCTTATATTTCGCCCAATCGCAAAAACCTTCTTCTGAGCACTAATTGCCAATACAGCCATTCTCACATGGATCGGGGGCCAACCAGTCGAGGATCCCTTTATTACCATTGGTCAAATCGCCTCCGGACTTTACTTTCTTATCTTTGTCCTTCTTATCCCATCACTAGGACTCCTGGAAAACAAGCTCCTAAAAATTTAA   [1143]
_DQ006233nigroCX7                                    ATGGCCCCCACAATCCGAAAAACCCACCCCCTTCTCAAAATCATCAATGGCTCCTTCATTGACCTTCCTACCCCAGCCAACATCTCTGCATGATGAAACTTCGGCTCCCTCCTCGGGGTCTGCTTAATTGCCCAAATCGCCACCGGCTTATTCCTAGCCATGCACTATACAGCCGATACATCCCTTGCATTCTCATCTATTGCTCACATCTGCCGAGATGTCAATAACGGCTGACTCCTACGAAACCTTCACGCCAACGGCGCATCTTTTTTCTTTATCTGCATCTACTTCCACATTGGCCGAGGTCTT-TACTATGGCTCCTACCTCTACAAAGAAACCTGAAACATTGGCGTCATCCTGTTGTTCCTAGTCATAGCCACCGCCTTTGTAGGCTATGTCCTCCCTTGAGGGCAAATATCTTTCTGAGGCGCCACAGTCATTACCAATCTCCTATCAGCCGCCCCCTACATCGGCCCAGACCTAGTTCAATGAATCTGAGGAGGCTTCTCAGTAGACAACGCCACCCTCACCCGTTTCTTTACATTTCACTTCATTCTCCCCTTTATTATTGCAGCAGCAAGTATGATCCACCTACTCTTTCTTCACCAAACTGGGTCCTCTAACCCAACAGGACTAAATTCTAACCTAGATAAAGTCTCTTTTCACCCCTACTTCTCATACAAGGACCTCCTCGGATTTGTTATTATGTTAGGTGCCCTAGCCTCTCTCTCCACCTTCGCCCCTAACCTGCTTGGAGACCCAGACAATTTTACACCAGCTAACCCACTCGTTACACCCCCCCACATTAAGCCAGAATGATATTTCCTTTTCGCCTACGCCATCCTTCGCTCAATCCCCAACAAATTAGGAGGTGTCCTGGCCCTCCTTCTCTCAATCATAGTCCTCTTTCTGATGCCTATTATTCACACATCTAAACTGCGCTCCCTTATATTTCGCCCAATCGCAAAAACCTTCTTCTGGGCACTAATTGCCAATACAGCCATTCTCACATGGATTGGGGGCCAACCAGTCGAGGATCCCTTTATCACCATTGGTCAAATCGCCTCCGGACTTTACTTTCTTATCTTTGTCCTTCTTATCCCATCACTAGGACTCCTGGAAAACAAGCTCCTAAAAATTTAA   [1143]
' AY803895nigroLY2+nigroDD 02+nigroDD 03'                                    ATGGCCCCAACAATCCGAAAAACCCACCCCCTTCTCAAAATCATCAACGGCTCCTTCATTGACCTCCCAACCCCAGCTAACATCTCTGCATGATGAAACTTCGGCTCCCTCCTCGGAGTCTGCTTAATTGCCCAAATCGCCACCGGCTTATTCCTAGCCATGCATTACACAGCCGATACATCCCTTGCGTTCTCATCTATCGCTCACATCTGCCGAGACGTTAACAACGGCTGACTCCTACGTAACCTCCATGCTAACGGCGCATCTTTTTTCTTTATCTGCATCTACTTCCACATTGGCCGAGGTCTT-TACTATGGCTCCTACCTCTATAAAGAAACCTGAAACATTGGCGTCATTCTATTATTCCTAGTTATAGCCACCGCCTTTGTAGGCTATGTTCTCCCTTGAGGCCAAATATCCTTCTGAGGCGCCACAGTCATCACTAACCTCCTATCAGCTGCCCCCTACATCGGCCCAGACCTAGTTCAATGAATCTGAGGAGGCTTCTCAGTAGATAACGCCACCCTAACCCGTTTCTTTACATTTCACTTCATTCTCCCCTTTATTATTGCAGCAGCAAGCATAATCCACCTCCTGTTTCTTCACCAAACCGGATCCTCTAACCCAACAGGACTAAACTCCAATCTAGACAAAGTCTCTTTTCACCCTTACTTCTCCTACAAAGACCTCCTCGGGTTTGTTATTATGTTGGGCGCCCTGGCCTCTCTCTCTACCTTCGCCCCTAACCTACTTGGAGACCCAGACAACTTTACACCAGCAAACCCACTCGTTACACCCCCTCACATTAAGCCAGAATGGTATTTCCTTTTCGCCTACGCCATCCTTCGCTCAATCCCAAACAAACTAGGAGGTGTCCTGGCCCTCCTTCTTTCAATTATAGTCCTCTTCCTAATGCCCATTATTCACACATCTAAACTGCGCTCCCTAATGTTTCGTCCCATCGCAAAAACCTTCTTCTGGGCCCTAATTGCCAACACAGCTATTCTCACATGAATCGGCGGTCAACCGGTTGAAGACCCCTTTATCACCATCGGTCAAATCGCCTCCGGACTTTACTTTCTTATCTTTGTCCTTCTTATTCCATCACTAGGACTCCTGGAAAATAAGCTCCTAAAAATTTAA   [1143]
_AY803894nigroLY1                                    ATGGCCCCAACAATCCGAAAAACCCACCCCCTTCTCAAAATCATCAACGGCTCCTTCATTGACCTCCCAACCCCAGCTAACATCTCTGCATGATGAAACTTCGGCTCCCTCCTCGGAGTCTGCTTAATTGCCCAAATCGCCACCGGCTTATTCCTAGCCATGCATTACACAGCCGATACGTCCCTTGCGTTCTCATCTATCGCTCACATCTGCCGAGACGTTAACAACGGCTGACTCCTACGTAACCTCCATGCTAACGGCGCATCTTTTTTCTTTATCTGCATCTACTTCCACATTGGCCGAGGTCTT-TACTATGGCTCCTACCTCTATAAAGAAACCTGAAACATTGGCGTCATTCTATTGTTTCTAGTTATAGCCACCGCCTTTGTAGGCTATGTTCTCCCTTGAGGCCAAATATCCTTCTGAGGCGCCACAGTCATCACTAACCTCCTATCAGCTGCCCCCTACATCGGCCCAGACCTAGTTCAATGAATCTGAGGAGGCTTCTCAGTAGATAACGCCACCCTAACCCGTTTCTTTACATTTCACTTCATTCTCCCCTTTATTATTGCAGCAGCAAGCATAATCCACCTCCTGTTTCTTCACCAAACCGGATCCTCTAACCCAACAGGACTAAACTCCAATCTAGACAAAGTCTCTTTTCACCCTTACTTCTCCTACAAAGACCTCCTCGGGTTTGTTATTATGTTGGGCGCCCTGGCCTCTCTCTCTACCTTCGCCCCTAACCTACTTGGAGACCCAGACAATTTTACACCAGCAAACCCACTCGTTACACCCCCTCACATTAAGCCAGAATGGTATTTCCTTTTCGCCTACGCCATCCTTCGCTCAATCCCAAACAAACTAGGAGGTGTCCTGGCCCTCCTTCTTTCAATTATAGTCCTCTTCCTAATGCCCATTATTCACACATCTAAGCTGCGCTCCCTAATGTTTCGTCCCATCGCAAAAACCTTCTTCTGGGCCCTAATTGCCAACACAGCTATTCTCACATGAATCGGCGGTCAACCGGTTGAAGACCCCTTTATCACCATCGGTCAAATCGCCTCCGGACTTTACTTTCTTATCTTTGTCCTTCTTATTCCATCACTAGGACTCCTGGAAAATAAGCTCCTAAAAATTTAA   [1143]
_AY803893nigroTH5                                    ATGGCCCCAACAATCCGAAAAACCCACCCCCTTCTCAAAATCATCAACGGCTCCTTCATTGACCTCCCAACCCCAGCTAACATCTCTGCATGATGAAACTTCGGCTCCCTCCTCGGAGTCTGCTTAATTGCCCAAATCGCCACCGGCTTATTCCTAGCCATGCATTACACAGCCGATACATCCCTTGCGTTCTCATCTATCGCTCACATCTGCCGAGACGTTAACAACGGCTGACTCCTACGTAACCTCCATGCTAACGGCGCATCTTTTTTCTTTATCTGCATCTACTTCCACATTGGCCGAGGTCTT-TACTATGGCTCCTACCTCTATAAAGAAACCTGAAACATTGGCGTCATTCTATTGTTTCTAGTTATAGCCACCGCCTTTGTAGGCTATGTTCTCCCTTGAGGCCAAATATCCTTCTGAGGCGCCACAGTCATCACTAACCTCCTATCAGCTGCCCCCTACATCGGCCCAGACCTAGTTCAATGAATCTGAGGGGGCTTCTCAGTAGATAACGCCACCCTAACCCGTTTCTTTACATTTCACTTCATTCTCCCCTTTATTATTGCAGCAGCAAGCATAATCCACCTCCTGTTTCTTCACCAAACCGGATCCTCTAACCCAACAGGACTAAACTCCAATCTAGACAAAGTCTCTTTTCACCCTTACTTCTCCTACAAAGACCTCCTCGGGTTTGTTATTATGTTGGGCGCCCTAGCCTCTCTCTCTACCTTCGCCCCTAACCTACTTGGAGACCCAGACAATTTTACACCAGCAAACCCACTCGTTACACCCCCTCACATTAAGCCAGAATGGTATTTCCTTTTCGCCTACGCCATCCTTCGCTCAATCCCAAACAAACTAGGAGGTGTCCTGGCCCTCCTTCTTTCAATTATAGTCCTCTTCCTAATGCCCATTATTCACACATCTAAACTGCGCTCCCTAATGTTTCGTCCCATCGCAAAAACCTTCTTCTGGGCCCTAATTGCCAACACAGCTATTCTCACATGAATCGGCGGTCAACCGGTTGAAGACCCCTTTATCACCATCGGTCAAATCGCCTCCGGACTTTACTTTCTTATCTTTGTCCTTCTTATTCCATCGCTAGGACTCCTGGAAAATAAGCTCCTAAAAATTTAA   [1143]
_AY803892nigroTH2                                    ATGGCCCCAACAATCCGAAAAACCCACCCCCTTCTCAAAATCATCAACGGCTCCTTCATTGACCTCCCAACCCCAGCTAACATCTCTGCATGATGAAACTTCGGCTCCCTCCTCGGAGTCTGCTTAATTGCCCAAATCGCCACCGGCTTATTCCTAGCCATGCATTACACAGCCGATACATCCCTTGCGTTCTCATCTATCGCTCACATCTGCCGAGACGTTAACAACGGCTGACTCCTACGTAACCTCCACGCTAACGGCGCATCTTTTTTCTTTATCTGCATCTACTTCCACATTGGCCGAGGTCTT-TACTATGGCTCCTACCTCTATAAAGAAACCTGAAACATTGGCGTCATTCTATTGTTTCTAGTTATGGCCACCGCCTTTGTAGGCTATGTTCTCCCTTGAGGCCAAATATCCTTCTGAGGCGCCACAGTCATCACTAACCTCCTATCAGCTGCCCCCTACATCGGCCCAGACCTAGTTCAATGAATCTGAGGAGGCTTCTCAGTAGATAACGCCACCCTAACCCGTTTCTTTACATTTCACTTCATTCTCCCCTTTATTATTGCAGCAGCAAGCATAATCCACCTCCTGTTTCTTCACCAAACCGGATCCTCTAACCCAACAGGACTAAACTCCAATCTAGACAAAGTCTCTTTTCACCCTTACTTCTCCTACAAAGACCTCCTCGGGTTTGTTATTATGTTGGGCGCCCTGGCCTCTCTCTCTACCTTCGCCCCTAACCTACTTGGAGACCCAGACAATTTTACACCAGCAAACCCACTCGTTACACCCCCTCACATTAAGCCAGAATGGTATTTCCTTTTCGCCTACGCCATCCTTCGCTCAATCCCAAACAAACTAGGAGGTGTCCTGGCCCTCCTTCTTTCAATTATAGTCCTCTTCCTAATGCCCATTATTCACACATCTAAACTGCGCTCCCTAATGTTTCGTCCCATCGCAAAAACCTTCTTCTGGGCCCTAATTGCCAACACAGCTATTCTCACATGAATCGGCGGTCAACCGGTTGAAGACCCCTTTATCACCATCAGTCAAATCGCCTCCGGACTTTACTTTCTTATCTTTGTCCTTCTTATTCCATCACTAGGACTCCTGGAAAATAAGCTCCTAAAAATTTAA   [1143]
' AY803891nigroTH1+nigroDD 5405'                                    ATGGCCCCAACAATCCGAAAAACCCACCCCCTTCTCAAAATCATCAACGGCTCCTTCATTGACCTCCCAACCCCAGCTAACATCTCTGCATGATGAAACTTCGGCTCCCTCCTCGGAGTCTGCTTAATTGCCCAAATCGCCACCGGCTTATTCCTAGCCATGCATTACACAGCCGATACATCCCTTGCGTTCTCATCTATCGCTCACATCTGCCGAGACGTTAACAACGGCTGACTCCTACGTAACCTCCATGCTAACGGCGCATCTTTTTTCTTTATCTGCATCTACTTCCACATTGGCCGAGGTCTT-TACTATGGCTCCTACCTCTATAAAGAAACCTGAAACATTGGCGTCATTCTATTGTTTCTAGTTATAGCCACCGCCTTTGTAGGCTATGTTCTCCCTTGAGGCCAAATATCCTTCTGAGGCGCCACAGTCATCACTAACCTCCTATCAGCTGCCCCCTACATCGGCCCAGACCTAGTTCAATGAATCTGAGGAGGCTTCTCAGTAGATAACGCCACCCTAACCCGTTTCTTTACATTTCACTTCATTCTCCCCTTTATTATTGCAGCAGCAAGCATAATCCACCTCCTGTTTCTTCACCAAACCGGATCCTCTAACCCAACAGGACTAAACTCCAATCTAGACAAAGTCTCTTTTCACCCTTACTTCTCCTACAAAGACCTCCTCGGGTTTGTTATTATGTTGGGCGCCCTGGCCTCTCTCTCTACCTTCGCCCCTAACCTACTTGGAGACCCAGACAATTTTACACCAGCAAACCCACTCGTTACACCCCCTCACATTAAGCCAGAATGGTATTTCCTTTTCGCCTACGCCATCCTTCGCTCAATCCCAAACAAACTAGGAGGTGTCCTGGCCCTCCTTCTTTCAATTATAGTCCTCTTCCTAATGCCCATTATTCACACATCTAAACTGCGCTCCCTAATGTTTCGTCCCATCGCAAAAACCTTCTTCTGGGCCCTAATTGCCAACACAGCTATTCTCACATGAATCGGCGGTCAACCGGTTGAAGACCCCTTTATCACCATCGGTCAAATCGCCTCCGGACTTTACTTTCTTATCTTTGTCCTTCTTATTCCATCGCTAGGACTCCTGGAAAATAAGCTCCTAAAAATTTAA   [1143]
_AY803890nigroLH9                                    ATGGCCCCAACAATCCGAAAAACCCACCCCCTTCTCAAAATCATCAACGGCTCCTTCATTGACCTCCCAACCCCAGCTAACATCTCTGCATGATGAAACTTCGGCTCCCTCCTCGGAGTCTGCTTAATTGCCCAAATCGCCACCGGCTTATTCCTAGCCATGCATTACACAGCCGATACATCCCTTGCGTTCTCATCTATCGCTCACATCTGCCGAGACGTTAACAACGGCTGACTCCTACGTAACCTCCACGCTAACGGCGCATCTTTTTTCTTTATCTGCATCTACTTCCACATTGGCCGAGGTCTT-TACTATGGCTCCTACCTCTATAAAGAAACCTGAAACATTGGCGTCATTCTATTGTTTCTAGTTATGGCCACCGCCTTTGTAGGCTATGTTCTCCCTTGAGGCCAAATATCCTTCTGAGGCGCCACAGTCATCACTAACCTCCTATCAGCTGCCCCCTACATCGGCCCAGACCTAGTTCAATGAATCTGAGGAGGCTTCTCAGTAGATAACGCCACCCTAACCCGTTTCTTTACATTTCACTTCATTCTCCCCTTTATTATTGCAGCAGCAAGCATAATCCACCTCCTGTTTCTTCACCAAACCGGATCCTCTAACCCAACAGGACTAAACTCCAATCTAGACAAAGTCTCTTTTCACCCTTACTTCTCCTACAAAGACCTCCTCGGGTTTGTTATTATGTTGGGCGCCCTGGCCTCTCTCTCTACCTTCGCCCCTAACCTACTTGGAGACCCAGACAATTTTACACCAGCAAACCCACTCGTTACACCCCCTCACATTAAGCCAGAATGGTATTTCCTTTTCGCCTACGCCATCCTTCGCTCAATCCCAAACAAACTAGGAGGTGTCCTGGCCCTCCTTCTTTCAATTATAGTCCTCCTCCTAATGCCCATTATTCACACATTTAAACTGCGCTCCCTAATGTTTCGTCCCATCGCAAAAACCTTCTTCTGGGCCCTAATTGCCAACACAGCTATTCTCACATGAATCGGCGGTCAACCGGTTGAAGACCCCTTTATCACCATCGGTCAAATCGCCTCCGGACTTTACTTTCTTATCTTTGTCCTTCTTATTCCATCACTAGGACTCCTGGAAAATAAGCTCCTAAAAATTTAA   [1143]
_AY803889nigroLH2                                    ATGGCCCCAACAATCCGAAAAACCCACCCCCTTCTCAAAATCATCAACGGCTCCTTCATTGACCTCCCAACCCCAGCTAACATCTCTGCATGATGAAACTTCGGCTCCCTCCTCGGAGTCTGCTTAATTGCCCAAATCGCCACCGGCTTATTCCTAGCCATGCATTACACAGCCGATACATCCCTTGCGTTCTCATCTATCGCTCACATCTGCCGAGACGTTAACAACGGCTGACTCCTACGTAACCTCCACGCTAACGGCGCATCTTTTTTCTTTATCTGCATCTACTTCCACATTGGCCGAGGTCTT-TACTATGGCTCCTACCTCTATAAAGAAACCTGAAACATTGGCGTCATTCTATTGTTTCTAGTTATGGCCACCGCCTTTGTAGGCTATGTTCTCCCTTGAGGCCAAATATCCTTCTGAGGCGCCACAGTCATCACTAACCTCCTATCAGCTGCCCCCTACATCGGCCCAGACCTAGTTCAATGAATCTGAGGAGGCTTCTCAGTAGATAACGCCACCCTAACCCGTTTCTTTACATTTCACTTCATTCTCCCCTTTATTATTGCAGCAGCAAGCATAATCCACCTCCTGTTTCTTCACCAAACCGGATCCTCTAACCCAACAGGACTAAACTCCAATCTAGACAAAGTCTCTTTTCACCCTTACTTCTCCTACAAAGACCTCCTCGGGTTTGTTATTATGTTGGGCGCCCTGGCCTCTCTCTCTACCTTCGCCCCTAACCTACTTGGAGACCCAGACAATTTTACACCAGCAAACCCACTCGTTACACCCCCTCACATTAAGCCAGAATGGTATTTCCTTTTCGCCTACGCCATCCTTCGCTCAATCCCAAACAAACTAGGAGGTGTCCTGGCCCTCCTTCTTTCAATTATAGTCCTCTTCCTAATGCCCATTATTCACACATCTAAACTGCGCTCCCTAATGTTTCGTCCCATCGCAAAAACCTTCTTCTGGGCCCTAATTGCCAACACAGCTATTCTCACATGAATCGGCGGTCAACCGGTTGAAGACCCCTTTATCACCATCGGTCAAATCGCCTCCGGACTTTACTTTCTTATCTTTGTCCTTCTTATTCCATCACTAGGACTCCTGGAAAATAAGCTCCTAAAAATTTAA   [1143]
_AY803888nigroLH1                                    ATGGCCCCAACAATCCGAAAAACCCACCCCCTTCTCAAAATCATCAACGGCTCCTTCATTGACCTCCCAACCCCAGCTAACATCTCTGCATGATGAAACTTCGGCTCCCTCCTCGGAGTCTGCTTAATTGCCCAAATCGCCACCGGCTTATTCCTAGCCATGCATTACACAGCCGATACATCCCTTGCGTTCTCATCTATCGCTCACATCTGCCGAGACGTTAACAACGGCTGACTCCTACGTAACCTCCACGCTAACGGCGCATCTTTTTTCTTTATCTGCATCTACTTCCACATTGGCCGAGGTCTT-TACTATGGCTCCTACCTCTATAAAGAAACCTGAAACATTGGCGTCATTCTATTGTTTCTAGTTATGGCCACCGCCTTTGTAGGCTATGTTCTCCCTTGAGGCCAAATATCCTTCTGAGGCGCCACAGTCATCACTAACCTCCTATCAGCTGCCCCCTACATCGGCCCAGACCTAGTTCAATGAATCTGAGGAGGCTTCTCAGTAGATAACGCCACCCTAACCCGTTTCTTTACATTTCACTTCATTCTCCCCTTTATTATTGCAGCAGCAAGCATAATCCACCTCCTGTTTCTTCACCAAACCGGATCCTCTAACCCAACAGGACTAAACTCCAATCTAGACAAAGTCTCTTTTCACCCTTACTTCTCCTACAAAGACCTCCTCGGGTTTGTTATTATGTTGGGCGCCCTGGCCTCTCTCTCTACCTTCGCCCCTAACCTACTTGGAGACCCAGACAATTTTACACCAGCAAACCCACTCGTTACACCCCCTCACATTAAGCCAGAATGGTATTTCCTTTTCGCCTACGCCATCCTTCGCTCAATCCCAAACAAACTAGGAGGTGTCCTGGCCCTCCTTCTTTCAATTATAGTCCTCTTCCTAATGCCCATTATTCACACATCTAAACTGCGCTCCCTAATGTTTCGTCCCATCGCAAAAACCTTCTTCTGGGCCCTAATTGCCAACACAACTATTCTCACATGAATCGGCGGTCAACCGGTTGAAGACCCCTTTATCACCATCGGTCAAATCGCCTCCGGACTTTACTTTCTTATCTTTGTCCTTCTTATTCCATCACTAGGACTCCTGGAAAATAAGCTCCTAAAAATTTAA   [1143]
' AY803887nigroDL8+ AJ880539nigroHJJHLS+nigro4972+nigro 4973+nigroPG004'                                    ATGGCCCCCACAATCCGAAAAACACACCCCCTTCTCAAAATCATCAATGGCTCCTTCATTGACCTTCCCACCCCAGCCAACATCTCTGCATGATGAAACTTCGGCTCCCTCCTCGGAGTCTGCTTAATTGCCCAAATCGCCACCGGCTTATTCCTAGCCATGCACTATACAGCCGATACATCCCTTGCATTCTCATCTATTGCTCACATCTGCCGAGATGTTAATAACGGCTGACTCCTACGAAACCTTCACGCCAACGGCGCATCTTTTTTCTTTATCTGCATCTACTTCCACATTGGCCGGGGTCTT-TACTATGGCTCCTACCTCTACAAAGAAACCTGAAACATTGGCGTCATCCTGTTGTTCCTAGTCATAGCCACCGCCTTTGTAGGCTATGTCCTCCCTTGAGGGCAAATATCTTTCTGAGGCGCCACAGTCATTACCAATCTCCTATCAGCCGCCCCCTACATCGGCCCAGACCTAGTTCAATGAATCTGAGGAGGCTTCTCAGTAGACAACGCCACCCTCACCCGTTTCTTTACATTTCACTTCATTCTCCCCTTTATTATTGCAGCAGCAAGTATGATCCACCTACTCTTTCTTCACCAAACTGGGTCCTCTAACCCAACAGGACTAAATTCTAACCTAGATAAAGTCTCTTTTCACCCCTACTTCTCATACAAGGACCTCCTCGGATTTGTTATTATGTTAGGTGCCCTAGCCTCTCTCTCCACCTTCGCCCCTAACCTGCTTGGAGACCCAGACAATTTTACACCAGCTAACCCACTCGTCACGCCCCCCCACATCAAGCCAGAATGATACTTCCTTTTCGCCTACGCCATCCTTCGCTCAATCCCCAACAAATTAGGAGGTGTCCTGGCCCTCCTTCTCTCAATCATAGTCCTCTTTCTAATGCCTATTATTCACACATCTAAACTGCGCTCCCTTATATTTCGCCCAATCGCAAAAACCTTCTTCTGAGCACTAATTGCCAATACAGCCATTCTCACATGGATCGGGGGCCAACCAGTCGAGGATCCCTTTGTTACCATTGGTCAAATCGCCTCCGGACTTTACTTTCTTATCTTTGTCCTTCTTATTCCATCACTAGGACTCCTGGAAAACAAGCTCCTAAAAATTTAA   [1143]
' AY803886nigroDL7+ AJ880553nigroHRB41'                                    ATGGCCCCCACAATCCGAAAAACACACCCCCTTCTCAAAATCATCAATGGCTCCTTCATTGACCTTCCCACCCCAGCCAACATCTCTGCATGATGAAACTTCGGCTCCCTCCTCGGAGTCTGCTTAATTGCCCAAATCGCCACCGGCTTATTCCTAGCCATGCACTATACAGCCGATACATCCCTTGCATTCTCATCTATTGCTCACATCTGCCGAGATGTTAATAACGGCTGACTCCTACGAAACCTTCACGCCAACGGCGCATCTTTTTTCTTTATCTGCATCTACTTCCACATTGGCCGGGGTCTT-TACTATGGCTCCTACCTCTACAAAGAAACCTGAAACATTGGCGTCATCCTGTTGTTCCTAGTCATAGCCACCGCCTTTGTAGGCTATGTCCTCCCTTGAGGGCAAATATCTTTCTGAGGCGCCACAGTCATTACCAATCTCCTATCAGCCGCCCCCTACATCGGCCCAGACCTAGTTCAATGAATCTGAGGAGGCTTCTCAGTAGACAACGCCACCCTCACCCGTTTCTTTACATTTCACTTCATTCTCCCCTTTATTATTGCAGCAGCAAGTATGATCCACCTACTCTTTCTTCACCAAACTGGGTCCTCTAACCCAACAGGACTAAATTCTAACCTAGATAAAGTCTCTTTTCACCCCTACTTCTCATACAAGGACCTCCTCGGATTTGTCATTATGTTAGGTGCCCTAGCCTCTCTCTCCACCTTCGCCCCCAACCTGCTTGGAGACCCAGACAATTTTACACCAGCTAACCCACTCGTCACGCCCCCCCACATCAAGCCAGAATGATACTTCCTTTTCGCCTACGCCATCCTTCGCTCAATCCCCAACAAATTAGGAGGTGTCCTGGCCCTCCTTCTCTCAATCATAGTCCTCTTTCTAATGCCTATTATTCACACATCTAAACTGCGCTCCCTTATATTTCGCCCAATCGCAAAAACCTTCTTCTGAGCACTAATTGCCAATACAGCCATTCTCACATGGATCGGGGGCCAACCAGTCGAGGATCCCTTTGTTACCATTGGTCAAATCGCCTCCGGACTTTACTTTCTTATCTTTGTCCTTCTTATTCCATCACTAGGACTCCTGGAAAACAAGCTCCTAAAAATTTAA   [1143]
_AY803885nigroDL1                                    ATGGCCCCAACAATCCGAAAAACCCACCCCCTTCTCAAAATCATCAACGGCTCCTTCATTGACCTCCCAACCCCAGCTAACATCTCTGCATGATGAAACTTCGGCTCCCTCCTCGGAGTCTGCTTAATTGCCCAAATCGCCACCGGCTTATTCCTAGCCATGCATTACACAGCCGATACATCCCTTGCGTTCTCATCTATCGCTCACATCTGCCGAGACGTTAACAACGGCTGACTCCTACGTAACCTCCACGCTAACGGCGCATCTTTTTTCTTTATCTGCATCTACTTCCACATTGGCCGAGGTCTT-TACTATGGCTCCTACCTCTATAAAGAAACCTGAAACATTGGCGTCATTCTATTGTTTCTAGTTATGGCCACCGCCTTTGTAGGCTATGTTCTCCCTTGAGGCCAAATATCCTTCTGAGGCGCCACAGTCATCACTAACCTCCTATCAGCTGCCCCCTACATCGGCCCAGACCTAGTTCAATGAATCTGAGGAGGCTTCTCAGTAGATAACGCCACCCTAACCCGTTTCTTTACATTTCACTTCATTCTCCCCTTTATTATTGCAGCAGCAAGCATAATCCACCTCCTGTTTCTTCACCAAACCGGATCCTCTAACCCAACAGGACTAAACTCCAATCTAGACAAAGTCTCTTTTCACCCTTACTTCTCCTACAAAGACCTCCTCGGGTTTGTTATTATGTTGGGCGCCCTGGCCTCTCTCTCTACCTTCGCCCCTAACCTACTTGGAGACCCAGACAATTTTACACCAGCAAACCCACTCGTTACACCCCCTCACATTAAGCCAGAATGGTATTTCCTTTTCGCCTACGCCATCCTTCGCTCAATCCCAAACAAACTAGGAGGTGTCCTGGCCCTCCTTCTTTCAATTATAGTCCTCTTCCTAATGCCCATTATTCACACATCTAAACTGCGCTCCCTAATGTTTCGTCCCATCGCAAAAACCTTCTTCTGGGCCCTAATTGCCAACACAGCTATTCTCACATGAATCGGCGGTCAACCGGTTGAAGACCCCTTTATCACCATCGGTCAAATCGCCTCCGGACTTTACTTTCTTATCTTTGTCCTTCTTATTCCATCACTAGGACTCCTGGAAAACAAGCTCCTAAAAATTTAA   [1143]
_AY803884nigroQQ9                                    ATGGCCCCCACAATCCGAAAAACCCACCCCCTTCTCAAAATCATCAATGGCTCCTTCATTGACCTTCCCACCCCAGCCAACATCTCTGCATGATGAAACTTCGGCTCCCTCCTCGGAGTCTGCTTAATTGCCCAAATCGCCACCGGCTTATTCCTAGCCATGCACTATACAGCCGATACATCCCTTGCATTCTCATCTATTGCTCACATCTGCCGAGATGTTAATAACGGCTGACTCCTACGAAACCTTCACGCCAACGGCGCATCTTTTTTCTTTATCTGCATCTACTTCCACATTGGCCGGGGTCTT-TACTATGGCTCCTACCTCTACAAAGAAACCTGAAACATTGGCGTCATCCTGTTGTTCCTAGTCATAGCCACCGCCTTTGTAGGCTATGTCCTCCCTTGAGGGCAAATATCTTTCTGAGGCGCCACAGTCATTACCAATCTCCTATCAGCCGCCCCCTACATCGGCCCAGACCTAGTTCAATGAATCTGAGGAGGCTTCTCAGTAGACAACGCCACCCTCACCCGTTTCTTTACATTTCACTTCATTCTCCCCTTTATTATTGCAGCAGCAAGTATGATCCACCTACTCTTTCTTCACCAAACTGGGTCCTCTAACCCAACAGGACTAAATTCTAACCTAGATAAAGTCTCTTTTCACCCCTACTTCTCATACAAGGACCTCCTCGGATTTGTTATTATGTTAGGTGCCCTAGCCTCTCTCTCCACCTTCGCCCCTAACCTGCTTGGAGACCCAGACAATTTTACACCAGCTAACCCACTCGTCACGCCCCCCCACATCAAGCCAGAATGATACTTCCTTTTCGCCTACGCCATCCTTCGCTCAATCCCCAACAAATTAGGAGGTGTCCTGGCCCTCCTTCTCTCAATCATAGTCCTCTTTCTAATGCCTATTATTCACACATCTAAACTGCGCTCCCTTATATTTCGCCCAATCGCAAAAACCTTCTTCTGAGCACTAATTGCCAATACAGCCATTCTCACATGGATCGGGGGCCAACCAGTCGAGGATCCCTTTGTTACCATTGGTCAAATCGCCTCCGGACTTTACTTTCTTATCTTTGTCCTTCTTATTCCATCACTAGGACTCCTGGAAAACAAGCTCCTAAAAATTTAA   [1143]
' AY803883nigroQQ7+ AJ880544nigroHJJH'                                    ATGGCCCCCACAATCCGAAAAACCCACCCCCTTCTCAAAATCATCAATGGCTCCTTCATTGACCTTCCCACCCCAGCCAACATCTCTGCATGATGAAACTTCGGCTCCCTCCTCGGAGTCTGCTTAATTGCCCAAATCGCCACCGGCTTATTCCTAGCCATGCACTATACAGCCGATACATCCCTTGCATTCTCATCTATTGCTCACATCTGCCGAGATGTTAATAACGGCTGACTCCTACGAAACCTTCACGCCAACGGCGCATCTTTTTTCTTTATCTGCATCTACTTCCACATTGGCCGGGGTCTT-TACTATGGCTCCTACCTCTACAAAGAAACCTGAAACATTGGCGTCATCCTGTTGTTCCTAGTCATAGCCACCGCCTTTGTAGGCTATGTACTCCCTTGAGGGCAAATATCTTTCTGAGGCGCCACAGTCATTACCAATCTCCTATCAGCCGCCCCCTACATCGGCCCAGACCTAGTTCAATGAATCTGAGGAGGCTTCTCAGTAGACAACGCCACCCTCACCCGTTTCTTTACATTTCACTTCATTCTCCCCTTTATTATTGCAGCAGCAAGTATGATCCACCTACTCTTTCTTCACCAAACTGGGTCCTCTAACCCAACAGGACTAAATTCTAACCTAGATAAAGTCTCTTTTCACCCCTACTTCTCATACAAGGACCTCCTCGGATTTGTTATTATGTTAGGTGCCCTAGCCTCTCTCTCCACCTTCGCCCCTAACCTGCTTGGAGACCCAGACAATTTTACACCAGCTAACCCACTCGTCACGCCCCCCCACATCAAGCCAGAATGATACTTCCTTTTCGCCTACGCCATCCTTCGCTCAATCCCCAACAAATTAGGAGGTGTCCTGGCCCTCCTTCTCTCAATCATAGTCCTCTTTCTAATGCCTATTATTCACACATCTAAACTGCGCTCCCTTATATTTCGCCCAATCGCAAAAACCTTCTTCTGAGCACTAATTGCCAATACAGCCATTCTCACATGGATCGGGGGCCAACCAGTCGAGGATCCCTTTGTTACCATTGGTCAAATCGCCTCCGGACTTTACTTTCTTATCTTTGTCCTTCTTATTCCATCACTAGGACTCCTGGAAAACAAGCTCCTAAAAATTTAA   [1143]
_AY803882nigroQQ6                                    ATGGCCCCCACAATCCGAAAAACCCACCCCCTTCTCAAAATCATCAATGGCTCCTTCATTGACCTTCCCACCCCAGCCAACATCTCTGCATGATGAAACTTCGGCTCCCTCCTCGGAGTCTGCTTAATTGCCCAAATCGCCACCGGCTTATTCCTAGCCATGCACTATACAGCCGATACATCCCTTGCATTCTCATCTATTGCTCACATCTGCCGAGATGTTAATAACGGCTGACTCCTACGAAACCTTCACGCCAACGGCGCATCTTTTTTCTTTATCTGCATCTACTTCCACATTGGCCGGGGTCTT-TACTATGGCTCCTACCTCTACAAAGAAACCTGAAACATTGGCGTCATCCTGTTGTTCCTAGTCATAGCCACCGCCTTTGTAGGCTATGTCCTCCCTTGAGGGCAAATATCTTTCTGAGGCGCCACAGTCATTACCAATCTCCTATCAGCCGCCCCCTACATCGGCCCAGACCTAGTTCAATGAATCTGAGGAGGCTTCTCAGTAGACAACGCCACCCTCACCCGTTTCTTTACATTTCACTTCATTCTCCCCTTTATTATTGCAGCAGCAAGTATGATCCACCTACTCTTTCTTCACCAAACTGGGTCCTCTAACCCAACAGGACTAAATTCTAACCTAGATAAAGTCTCTTTTCACCCCTACTTCTCATACAAGGACCTCCTCGGATTTGTTATTATGTTAGGTGCCCTAGCCTCTCTCTCCACCTTCGCCCCTAACCTGGTTGGAGACCCAGACAATTTTACACCAGCTAACCCACTCGTCACGCCCCCCCACATCAAGCCAGAATGATACTTCCTTTTCGCCTACGCCATCCTTCGCTCAATCCCCAACAAATTAGGAGGTGTCCTGGCCCTCCTTCTCTCAATCATAGTCCTCTTTCTAATGCCTATTATTCACACATCTAAACTGCGCTCCCTTATATTTCGCCCAATCGCAAAAACCTTCTTCTGAGCACTAATTGCCAATACAGCCATTCTCACATGGATCGGGGGCCAACCAGTCGAGGATCCCTTTGTTACCATTGGTCAAATCGCCTCCGGACTTTACTTTCTTATCTTTGTCCTTCTTATTCCATCACTAGGACTCCTGGAAAACAAGCTCCTAAAAATTTAA   [1143]
_AY803881nigroWG6                                    ATGGCCCCCACAATCCGAAAAACCCACCCCCTTCTCAAAATCATCAATGGCTCCTTCATTGACCTTCCTACCCCAGCCAACATCTCTGCATGATGAAACTTCGGCTCCCTCCTCGGAGTCTGCTTAATTGCCCAAATCGCCACCGGCTTATTCCTAGCCATGCACTATACAGCCGATACATCCCTTGCATTCTCATCTATTGCCCACATCTGCCGAGATGTTAATAACGGCTGACTCCTACGAAACCTTCACGCCAACGGCGCATCTTTTTTCTTTATCTGCATCTACTTCCACATTGGCCGGGGTCTT-TACTATGGCTCCTACCTCTACAAAGAAACCTGAAACATTGGCGTCATCCTGTTGTTCCTAGTCATAGCCACCGCCTTTGTAGGCTATGTCCTCCCTTGAGGGCAAATATCTTTCTGAGGCGCCACAGTCATTACCAATCTCCTATCAGCCGCCCCCTACATCGGCCCAGACCTAGTTCAATGAATTTGAGGAGGCTTCTCAGTAGACAACGCCACCCTCACCCGTTTCTTTACATTCCACTTCATTCTCCCCTTTATTATTGCAGCAGCAAGTATGATCCACCTACTCTTTCTTCACCAAACTGGGTCCTCTAACCCAACAGGACTAAATTCTAACCTAGATAAAGTCTCTTTTCACCCCTACTTCTCATATAAGGACCTCCTCGGATTTGTTATTATGTTAGGCGCCCTAGCTTCTCTCTCCACCTTCGCCCCTAACCTGATTGGAGACCCAGACAATTTTACACCAGGTAACCCACTCGTTACACCCCCCCACATTAAGCCAGAATGATACTTCCTTTTCGCCTACGCCATCCTTCGCTCAATCCCCAACAAATTAGGAGGTGTCCTGGCCCTCCTTATCTCAATCATAGTCCTCTTTCTGATGCCTATTATTCACACATCTAAACTGCGCTCCCTTATATTTCGCCCAATCGCAAAAACCTTCTTCTGAGCACTAATTGCCAATACAGCCATTCTCACATGGATCGGGGGCCAACCAGTCGAAGATCCCTTTATTACCATTGGTCAAATCGCCTCCGGACTTTACTTTCTTATCTTTGTCCTTCTTATCCCATCACTAGGACTCCTGGAAAACAAGCTCCTAAAAATTTAA   [1143]
_AY803880nigroWG3                                    ATGGCCCCCACAATCCGAAAAACCCACCCCCTTCTCAAAATCATCAATGGCTCCTTCATTGACCTTCCTACCCCAGCCAACATCTCTGCATGATGAAACTTCGGCTCCCTCCTCGGAGTCTGCTTAATTGCCCAAATCGCCACCGGCTTATTCCTAGCCATACACTATACAGCCGATACATCCCTTGCATTCTCATCTATTGCCCACATCTGCCGAGATGTTAATAACGGCTGACTCCTACGAAACCTTCACGCCAACGGCGCATCTTTTTTCTTTATCTGCATCTACTTCCACATTGGCCGGGGTCTT-TACTATGGCTCCTACCTTTACAAAGAAACCTGAAACATTGGCGTCATCCTGTTGTTCCTAGTCATAGCCACCGCCTTTGTAGGCTATGTCCTCCCTTGAGGGCAAATATCTTTCTGAGGCGCCACAGTCATTACCAATCTCCTATCAGCCGCCCCCTACATCGGCCCAGACCTAGTTCAATGAATTTGAGGAGGCTTCTCAGTAGACAACGCCACCCTCACCCGTTTCTTTACATTCCACTTCATTCTCCCCTTTATTATTGCAGCAGCAAGTATGATCCACCTACTCTTTCTTCACCAAACTGGGTCCTCTAACCCAACAGGACTAAATTCTAACCTAGATAAAGTCTCTTTTCACCCCTACTTCTCATATAAGGACCTCCTCGGATTTGTTATTATGTTAGGCGCCCTAGCCTCTCTCTCCACCTTCGCCCCTAACCTGCTTGGAGACCCAGACAATTTTACACCAGCTAACCCACTCGTTACACCCCCCCACATTAAGCCAGAATGATACTTCCTTTTCGCCTACGCCATCCTTCGCTCAATCCCCAACAAATTAGGAGGTGTCCTGGCCCTCCTTCTCTCAATCATAGTCCTCTTTCTGATGCCTATTATTCACACATCTAAACTGCGCTCCCTTATATTTCGCCCAATCGCAAAAACCTTCTTCTGAGCACTAATTGCCAATACAGCCATTCTCACATGGATCGGGGACCAACCAGTCGAAGATCCCTTTATTACCATTGGTCAAATCGCCTCCGGACTTTACTTTCTTATCTTTGTCCTTCTTATCCCATCACTAGGACTCCTGGAAAACAAGCTCCTAAAAATTTAA   [1143]
_AY803879nigroWG1                                    ATGGCCCCCACAATCCGAAAAACCCACCCCCTTCTCAAAATCATCAATGGCTCCTTCATTGACCTTCCTACCCCAGCCAACATCTCTGCATGATGAAACTTCGGCTCCCTCCTCGGAGTCTGCTTAATTGCCCAAATCGCCACCGGCTTATTCCTAGCCATACACTATACAGCCGATACATCCCTTGCATTCTCATCTATTGCCCACATCTGCCGAGATGTTAATAACGGCTGACTCCTACGAAACCTTCACGCCAACGGCGCATCTTTTTTCTTTATCTGCATCTACTTCCACATTGGCCGGGGTCTT-TACTATGGCTCCTACCTTTACAAAGAAACCTGAAACATTGGCGTCATCCTGTTGTTCCTAGTCATAGCCACCGCCTTTGTAGGCTATGTCCTCCCTTGAGGGCAAATATCTTTCTGAGGCGCCACAGTCATTACCAATCTCCTATCAGCCGCCCCCTACATCGGCCCAGACCTAGTTCAATGAATTTGAGGAGGCTTCTCAGTAGACAACGCCACCCTCACCCGTTTCTTTACATTCCACTTCATTCTCCCCTTTATTATTGCAGCAGCAAGTATGATCCACCTACTCTTTCTTCACCAAACTGGGTCCTCTAACCCAACAGGACTAAATTCTAACCTAGATAAAGTCTCTTTTCACCCCTACTTCTCATATAAGGACCTCCTCGGATTTGTTATTATGTTAGGCGCCCTAGCCTCTCTCTCCACCTTCGCCCCTAACCTGCTTGGAGACCCAGACAATTTTACACCAGCTAACCCACTCGTTACACCCCCCCACATTAAGCCAGAATGATACTTCCTTTTCGCCTACGCCATCCTTCGCTCAATCCCCAACAAATTAGGAGGTGTCCTGGCCCTCCTTCTCTCAATCATAGTCCTCTTTCTGATGCCTATTATTCACACATCTAAACTGCGCTCCCTTATATTTCGCCCAATCGCAAAAACCTTCTTCTGAGCACTAATTGCCAATACAGCCATTCTCACATGGATCGGGGGCCAACCAGTCGAAGATCCCTTTATTACCATTGGTCAAATCGCCTCCGGACTTTACTTTCTTATCTTTGTCCTTCTTATCCCATCACTAGGACTCCTGGAAAACAAGCTCCTAAAAATTTAA   [1143]
_AY803878nigroDZ6                                    ATGGCCCCCACAATCCGAAAAACCCACCCCCTTCTCAAAATCATCAATGGCTCCTTCATTGACCTTCCTACCCCAGCCAACATCTCTGCATGATGAAACTTCGGCTCCCTCCTCGGAGTCTGCTTAATTGCCCAAATCGCCACCGGCTTATTCCTAGCCATGCACTATACAGCCGATACATCCCTTGCATTCTCATCTATTGCTCACATCTGCCGAGATGTCAATAACGGCTGACTCCTACGAAACCTTCACGCCAACGGCGCATCTTTTTTCTTTATCTGCATCTACTTCCACATTGGCCGGGGTCTT-TACTATGGCTCCTACCTCTACAAAGAAACCTGAAACATTGGCGTCATCCTGTTGTTCCTAGTCATAGCCACCGCCTTTGTAGGCTATGTCCTTCCTTGAGGACAAATATCTTTCTGAGGCGCCACAGTCATTACCAATCTCCTATCAGCCGCCCCCTACATCGGCCCAGACCTAGTTCAATGAATCTGAGGAGGCTTCTCAGTAGACAACGCCACCCTCACCCGTTTCTTTACATTTCACTTCATTCTCCCCTTTATTATTGCAGCAGCAAGTATGATTCACCTACTCTTTCTTCACCAAACTGGGTCCTCTAACCCAACAGGACTAAATTCTAACCTAGACAAAGTCTCTTTTCACCCCTACTTCTCATACAAGGACCTCCTCGGATTTGTTATTATGTTAGGTGCCCTAGCCTCTCTCTCCACCTTCGCCCCTAACCTGCTTGGGGACCCAGACAATTTTACACCAGCTAACCCACTCGTTACACCCCCCCACATTAAGCCAGAATGATACTTCCTTTTCGCCTACGCCATCCTTCGCTCAATCCCCAACAAGTTAGGAGGTGTCCTGGCCCTCCTTCTCTCAATCATAGTCCTCTTTCTGATGCCTATTATTCACACATCTAAACTGCGCTCCCTTATATTTCGCCCACTCGCAAAAACCTTCTTCTGAGCACTAATTGCCAATACAGCCATTCTCACATGGATCGGGGGCCAACCAGTCGAGGATCCCTTTATTACCATTGGTCAAATCGCCTCCGGACTTTACTTTCTTATCTTTGTCCTTCTTATCCCATCACTAGGACTCCTGGAAAACAAGCTCCTAAAAATTTAA   [1143]
' AY803877nigroDZ1+ AJ880671nigroHSG+JS002+BD001+nigroIOZ4022+nigroIOZ3743+nigroIOZ3670+nigroLC 4916+...'                        ATGGCCCCCACAATCCGAAAAACCCACCCCCTTCTCAAAATCATCAATGGCTCCTTCATTGACCTTCCTACCCCAGCCAACATCTCTGCATGATGAAACTTCGGCTCCCTCCTCGGAGTCTGCTTAATTGCCCAAATCGCCACCGGCTTATTCCTAGCCATGCACTATACAGCCGATACATCCCTTGCATTCTCATCTATTGCCCACATCTGCCGAGATGTTAATAACGGCTGACTCCTACGAAACCTTCACGCCAACGGCGCATCTTTTTTCTTTATCTGCATCTACTTCCACATTGGCCGGGGTCTT-TACTATGGCTCCTACCTCTACAAAGAAACCTGAAACATTGGCGTCATCCTGTTGTTCCTAGTCATAGCCACCGCCTTTGTAGGCTATGTCCTCCCTTGAGGGCAAATATCTTTCTGAGGCGCCACAGTCATTACCAATCTCCTATCAGCCGCCCCCTACATCGGCCCAGACCTAGTTCAATGAATTTGAGGAGGCTTCTCAGTAGACAACGCCACCCTCACCCGTTTCTTTACATTCCACTTCATTCTCCCCTTTATTATTGCAGCAGCAAGTATGATCCACCTACTCTTTCTTCACCAAACTGGGTCCTCTAACCCAACAGGACTAAATTCTAACCTAGATAAAGTCTCTTTTCACCCCTACTTCTCATATAAGGACCTCCTCGGATTTGTTATTATGTTAGGCGCCCTAGCCTCTCTCTCCACCTTCGCCCCTAACCTGCTTGGAGACCCAGACAATTTTACACCAGCTAACCCACTCGTTACACCCCCCCACATTAAGCCAGAATGATACTTCCTTTTCGCCTACGCCATCCTTCGCTCAATCCCCAACAAATTAGGAGGTGTCCTGGCCCTCCTTCTCTCAATCATAGTCCTCTTTCTGATGCCTATTATTCACACATCTAAACTGCGCTCCCTTATATTTCGCCCAATCGCAAAAACCTTCTTCTGAGCACTAATTGCCAATACAGCCATTCTCACATGGATCGGGGGCCAACCAGTCGAAGATCCCTTTATTACCATTGGTCAAATCGCCTCCGGACTTTACTTTCTTATCTTTGTCCTTCTTATCCCATCACTAGGACTCCTGGAAAACAAGCTCCTAAAAATTTAA   [1143]
_AY803876nigroGY10                                    ATGGCCCCCACAATCCGAAAAACCCACCCCCTTCTCAAAATCATCAATGGCTCCTTCATTGACCTTCCTACCCCAGCCAACATCTCTGCATGATGAAACTTCGGCTCCCTCCTCGGAGTCTGCTTAATTGCCCAAATCGCCACCGGCTTATTCCTAGCCATGCACTATACAGCCGATACATCCCTTGCATTCTCATCTATTGCCCACATCTGCCGAGATGTTAATAACGGCTGACTCCTACGAAACCTTCACGCCAACGGCGCATCTTTTTTCTTTATCTGCATCTACTTCCACATTGGCCGGGGTCTT-TACTATGGCTCCTACCTCTACAAAGAAACCTGAAACATTGGCGTCATCCTGTTGTTCCTAGTCATAGCCACCGCCTTTGTAGGCTATGTCCTCCCTTGAGGGCAAATATCTTTCTGAGGCGCCACAGTCATTACCAATCTCCTATCAGCCGCCCCCTACATCGGCCCAGACCTAGTTCAATGAATTTGAGGAGGCTTCTCAGTAGACAACGCCACCCTCACCCGTTTCTTTACATTCCACTTCATTCTCCCCTTTATTATTGCAGCAGCAAGTATGATCCACCTACTCTTTCTTCACCAAACTGGGTCCTCTAACCCAACAGGACTAAATTCTAACCTAGATAAAGTCTCTTTTCACCCCTACTTCTCATATAAGGACCTCCTCGGATTTGTTATTATGTTAGGCGCCCTAGCCTCTCTCTCCACCTTCGCCCCTAACCTGCTTGGAGACCCAGACAATTTTACACCAGCTAACCCACTCGTTACACCCCCCCACATTAAGCCAGAATGATACTTCCTTTTCGCCTACGCCATCCTTCGCTCAATCCCCAACAAATTAGGAGGTGTCCTGGCCCTCCTTCTCTCAATCATAGTCCTCTTTCTGATGCCTATTATTCACACATCTAAACTGCGCTCCCTTATATTCCGCCCAATCGCAAAAACCTTCTTCTGAGCACTAATTGCCAATACAGCCATTCTCACATGGATCGGGGGCCAACCAGTCGAAGATCCCTTTATTACCATTGGTCAAATCGCCTCCGGACTTTACTTTCTTATCTTTGTCCTTCTTATCCCATCACTAGGACTCCTGGAAAACAAGCTCCTAAAAATTTAA   [1143]
_AY803875nigroGY7                                    ATGGCCCCCACAATCCGAAAAACCCACCCCCTTCTCAAAATCATCAATGGCTCCTTCATTGACCTTCCTACCCCAGCCAACATCTCTGCATGATGAAACTTCGGCTCCCTCCTCGGAGTCTGCTTAATTGCCCAAATCGCCACCGGCTTATTCCTAGCCATGCACTATACAGCCGATACATCCCTTGCATTCTCATCTATTGCCCACATCTGCCGAGATGTTAATAACGGCTGACTCCTACGAAACCTTCACGCCAACGGCGCATCTTTTTTCTTTATCTGCATCTACTTCCACATTGGCCGGGGTCTT-TACTATGGCTCCTACCTCTACAAAGAAACCTGAAACATTGGCGTCATCCTGTTGTTCCTAGTCATAGCCACCGCCTTTGTAGGCTATGTCCTCCCTTGAGGGCAAATATCTTTCTGAGGCGCCACAGTCATTACCAATCTCCTATCAGCCGCCCCCTACATCGGCCCAGACCTAGTTCAATGAATTTGAGGAGGCTTCTCAGTAGACAACGCCACCCTCACCCGTTTCTTTACATTCCACTTCATTCTCCCCTTTATTATTGCAGCAGCAAGTATGATCCACCTACTCTTTCTTCACCAAACTGGGTCCTCTAACCCAACAGGACTAAATTCTAACCTAGATAAAGTCTCTTTTCACCCCTACTTCTCATATAAGGACCTCCTCGGATTTGTTATTATGTTAGGCGCCCTAGCCTCTCTCTCCACCTTCGCCCCTAACCTGCTTGGAGACCCAGACAATTTTACACCAGCTAACCCACTCGTTACACCCCCCCACATTAAGCCAGAATGATACTTCCTTTTCGCCTACGCCATCCTTCGCTCAATCCCCAACAAATTAGGAGGTGTCCTGGCCCTCCTTCTCTCAATCATAGTCCTCTTTCTGATGCCTATTATTCACACATCTAAACTGCGCTCCCTTATATTTCGCCCAATCGCAAAAACCTTCTTCTGAGCACTAATTGCCAATACAGCCATTCTCACATGGATCGGGGGCCAACCAGTCGAGGATCCCTTTATTACCATTGGTCAAATCGCCTCCGGACTTTACTTTCTTATCTTTGTCCTTCTTATCCCATCACTAGGACTCCTGGAAAACAAGCTCCTAAAAATTTAA   [1143]
_AY803874nigroDS6                                    ATGGCCCCCACAATCCGAAAAACCCACCCCCTTCTCAAAATCATCAATGGCTCCTTCATTGACCTTCCTACCCCAGCCAACATCTCTGCATGATGAAACTTCGGCTCCCTCCTCGGAGTCTGCTTAATTGCCCAAATCGCCACCGGCTTATTCCTAGCCATGCACTATACAGCCGATACATCCCTTGCATTCTCATCTATTGCCCACATCTGCCGAGATGTTAATAACGGCTGACTCCTACGAAACCTTCACGCCAACGGCGCATCTTTTTTCTTTATCTGCATCTACTTCCACATTGGCCGGGGTCTT-TACTATGGCTCCTACCTCTACAAAGAAACCTGAAACATTGGCGTCATCCTGTTGTTCCTAGTCATAGCCACCGCCTTTGTAGGCTATGTCCTCCCTTGAGGGCAAATATCTTTCTGAGGCGCCACAGTCATTACCAATCTCCTATCAGCCGCCCCCTACATCGGCCCAGACCTAGTTCAATGAATTTGAGGAGGCTTCTCAGTAGACAACGCCACCCTCACCCGTTTCTTTACATTCCACTTCATTCTCCCCTTTATTATTGCAGCAGCAAGTATGATCCACCTACTCTTTCTTCACCAAACTGGGTCCTCTAACCCAACAGGACTAAATTCTAACCTAGATAAAGTCTCTTTTCACCCCTACTTCTCATATAAGGACCTCCTCGGATTTGTTATTATGTTAGGCGCCCTAGCCTCTCTCTCCACCTTCGCCCCTAACCTGCTTGGAGACCCAGACAATTTTACACCAGCTAACCCACTCGTTACACCCCCCCACATTAAGCCAGAATGATACTTCCTTTTCGCCTACGCCATCCTTCGCTCAATCCCCAACAAATTAGGAGGTGTCCTGGCCCTCCTTCTCTCAATCATAGTCCTCTTTCTGATGCCTATTATTCACACATCTAAACTGCGCTCCCTTATATTTCGCCCAATCGCAAAAACCTTCTTCTGAGCACTAATTGCCAATACAACCATTCTCACATGGATCGGGGGCCAACCAGTCGAAGATCCCTTTATTACCATTGGTCAAATCACCTCCGGACTTTACTTTCTTATCTTTGTCCTTCTTATCCCATCACTAGGACTCCTGGAAAACAAGCTCCTAAAAATTTAA   [1143]
_AY803873nigroDS5                                    ATGGCCCCCACAATCCGAAAAACCCACCCCCTTCTCAAAATCATCAATGGCTCCTTCATTGACCTTCCTACCCCAGCCAACATCTCTGCATGATGAAACTTCGGCTCCCTCCTCGGAGTCTGCTTAATTGCCCAAATCGCCACCGGCTTATTCCTAGCCATGCACTATACAGCCGATACATCCCTTGCATTCTCATCTATTGCCCACATCTGCCGAGATGTTAATAACGGCTGACTCCTACGAAACCTTCACGCCAACGGCGCATCTTTTTTCTTTATCTGCATCTACTTCCACATTGGCCGGGGTCTT-TACTATGGCTCCTACCTCTACAAAGAAACCTGAAACATTGGCGTCATCCTGTTGTTCCTAGTCATAGCCACCGCCTTTGTAGGCTATGTCCTCCCTTGAGGGCAAATATCTTTCTGAGGCGCCACAGTCATTACCAATCTCCTATCAGCCGCCCCCTACATCGGCCCAGACCTAGTTCAATGAATTTGAGGAGGCTTCTCAGTAGACAACGCCACCCTCACCCGTTTCTTTACATTCCACTTCATTCTCCCCTTTATTATTGCAGCAGCAAGTATGATCCACCTACTCTTTCTTCACCAAACTGGGTCCTCTAACCCAACAGGACTAAATTCTAACCTAGATAAAGTCTCTTTTCACCCCTACTTCTCATATAAGGACCTCCTCGGATTTGTTATTATGTTAGGCGCCCTAGCCTCTCTCTCCACCTTCGCCCCTAACCTGCTTGGAGACCCAGACAATTTTACACCAGCTAACCCACTCGTTACACCCCCCCACATTAAGCCAGAATGATACTTCCTTTTCGCCTACGCCATCCTTCGCTCAATCCCAAACAAATTAGGAGGTGTCCTGGCCCTCCTTCTCTCAATCATAGTCCTCTTTCTGATGCCTATTATTCACACATCTAAACTGCGCTCCCTTATATTCCGCCCAATCGCAAAAACCTTCTTCTGAGCACTAATTGCCAATACAGCCATTCTCACATGGATCGGGGGCCAACCAGTCGAAGATCCCTTTATTACCATTGGTCAAATCGCCTCCGGACTTTACTTTCTTATCTTTGTCCTTCTTATCCCATCACTAGGACTCCTGGAAAACAAGCTCCTAAAAATTTAA   [1143]
_AY803872nigroGL7                                    ATGGCCCCCACAATCCGAAAAACCCACCCCCTTCTCAAAATCATCAATGGCTCCTTCATTGACCTTCCTACCCCAGCCAACATCTCTGCATGATGAAACTTCGGCTCCCTCCTCGGAGTCTGCTTAATTGCCCAAATCGCCACCGGCTTATTCCTAGCCATGCACTATACAGCCGATACATCCCTTGCATTCTCATCTATTGCCCACATCTGCCGAGATGTTAATAACGGCTGACTCCTACGAAACCTTCACGCCAACGGCGCATCTTTTTTCTTTATCTGCATCTACTTCCACATTGGCCGGGGTCTT-TACTATGGCTCCTACCTCTACAAAGAAACCTGAAACATTGGCGTCATCCTGTTGTTCCTAGTCATAGCCACCGCCTTTGTAGGCTATGTCCTCCCTTGAGGGCAAATATCTTTCTGAGGCGCCACAGTCATTACTAATCTCCTATCAGCCGCCCCCTACATCGGCCCAGACCTAGTTCAATGAATTTGAGGAGGCTTCTCAGTAGACAACGCCACCCTCACCCGTTTCTTTACATTCCACTTCATTCTCCCCTTTATTATTGCAGCAGCAAGTATGATCCACCTACTCTTTCTTCACCAAACTGGGTCCTCTAACCCAACAGGACTAAATTCTAACCTAGATAAAGTCTCTTTTCACCCCTACTTCTCATATAAGGACCTCCTCGGATTTGTTATTATGTTAGGCGCCCTAGCCTCTCTCTCCACCTTCGCCCCTAACCTGCTTGGAGACCCAGACAATTTTACACCAGCTAACCCACTCGTTACACCCCCTCACATTAAGCCAGAATGATACTTCCTTTTCGCCTACGCCATCCTTCGCTCAATCCCCAACAAATTAGGAGGTGTCCTGGCCCTCCTTCTCTCAATCATAGTCCTCTTTCTGATGCCTATTATTCACACATCTAAACTGCGCTCCCTTATATTTCGCCCAATCGCAAAAACCTTCTTCTGAGCACTAATTGCCAATACAGCCATTCTCACATGGATCGGGGGCCAACCAGTCGAAGATCCCTTTATTACCATTGGTCAAATCGCCTCCGGACTTTACTTTCTTATCTTTGTCCTTCTTATCCCATCACTAGGACTCCTGGAAAACAAGCTCCTAAAAATTTAA   [1143]
_AY803871nigroGL6                                    ATGGCCCCCACAATCCGAAAAACCCACCCCCTTCTCAAAATCATCAATGGCTCCTTCATTGACCTTCCTACCCCAGCCAACATCTCTGCATGATGAAACTTCGGCTCCCTCCTCGGAGTCTGCTTAATTGCCCAAATCGCCACCGGCTTATTCCTAGCCATGCACTATACAGCCGATACATCCCTTGCATTCTCATCTATTGCCCACATCTGCCGAGATGTTAATAACGGCTGACTCCTACGAAACCTTCACGCCAACGGCGCATCTTTTTTCTTTATCTGCATCTACTTCCACATTGGCCGGGGTCTT-TACTATGGCTCCTACCTCTACAAAGAAACCTGAAACATTGGCGTCATCCTGTTGTTCCTAGTCATAGCCACCGCCTTTGTAGGCTATGTCCTCCCTTGAGGGCAAATATCTTTCTGAGGCGCCACAGTCATTACCAATCTCCTATCAGCCGCCCCCTACATCGGCCCAGACCTAGTTCAATGAATTTGAGGAGGCTTCTCAGTAGACAACGCCACCCTCACCCGTTTCTTTACATTCCACTTCATTCTCCCCTTTACTATTGCAGCAGCAAGTATGATCCACCTACTCTTTCTTCACCAAACTGGGTCCTCTAACCCAACAGGACTAAATTCTAACCTAGATAAAGTCTCTTTTCACCCCTACTTCTCATATAAGGACCTCCTCGGATTTGTTATTATGTTAGGCGCCCTAGCCTCTCTCTCCACCTTCGCCCCTAACCTGCTTGGAGACCCAGACAATTTTACACCAGCTAACCCACTCGTTACACCCCCCCACATTAAGCCAGAATGATACTTCCTTTTCGCCTACGCCATCCTTCGCTCAATCCCCAACAAATTAGGAGGTGTCCTGGCCCTCCTTCTCTCAATCATAGTCCTCTTTCTGATGCCTATTATTCACACATCTAAACTGCGCTCCCTTATATTCCGCCCAATCGCAAAAACCTTCTTCTGAGCACTAATTGCCAATACAGCCATTCTCACATGGATCGGGGGCCAACCAGTCGAAGATCCCTTTATTACCATTGGTCAAATCGCCTCCGGACTTTACTTTCTTATCTTTGTCCTTCTTATCCCATCACTAGGACTCCTGGAAAACAAGCTCCTAAAAATTTAA   [1143]
_AY803870nigroGL2                                    ATGGCCCCCACAATCCGAAAAACCCACCCCCTTCTCAAAATCATCAATGGCTCCTTCATTGACCTTCCTACCCCAGCCAACATCTCTGCATGATGAAACTTCGGCTCCCTCCTCGGAGTCTGCTTAATTGCCCAAATCGCCACCGGCTTATTCCTAGCCATGCACTATACAGCCGATACATCCCTTGCATTCTCATCTATTGCCCACATCTGCCGAGATGTTAATAACGGCTGACTCCTACGAAACCTTCACGCCAACGGCGCATCTTTTTTCTTTATCTGCATCTACTTCCACATTGGCCGGGGTCTT-TACTATGGCTCCTACCTCTACAAAGAAACCTGAAACATTGGCGTCATCCTGTTGTTCCTAGTCATAGCCACCGCCTTTGTAGGCTATGTCCTCCCTTGAGGGCAAATATCTTTCTGAGGCGCCACAGTCATTACCAATCTCCTATCAGCCGCCCCCTACATCGGCCCAGACCTAGTTCAATGAATTTGAGGAGGCTTCTCAGTAGACAACGCCACCCTCACCCGTTTCTTTACATTCCACTTCATTCTCCCCTTTATTATTGCAGCAGCAAGTATGATCCACCTACTCTTTCTTCACCAAACTGGGTCCTCTAACCCAACAGGACTAAATTCTAACCTAGATAAAGTCTCTTTTCACCCCTACTTCTCGTATAAGGACCTCCTCGGATTTGTTATTATGTTAGGCGCCCTAGCCTCTCTCTCCACCTTCGCCCCTAACCTGCTTGGAGACCCAGACAATTTTACACCAGCTAACCCACTCGTTACACCCCCCCACATTAAGCCAGAATGATACTTCCTTTTCGCCTACGCCATCCTTCGCTCAATCCCCAACAAATTAGGAGGTGTCCTGGCCCTCCTTCTCTCAATCATAGTCCTCTTTCTGATGCCTATTATTCACACATCTAAACTGCGCTCCCTTATATTTCGCCCAATCGCAAAAACCTTCTTCTGAGCACTAATTGCCAATACAGCCATTCTCACATGGATCGGGGGCCAACCAGTCGAGGATCCCTTTATTACCATTGGTCAAATCGCCTCCGGACTTTACTTTCTTATCTTTGTCCTTCTTATCCCATCACTAGGACTCCTGGAAAACAAGCTCCTAAAAATTTAA   [1143]
_AY803869nigroBS5                                    ATGGCCCCCACAATACGAAAAACCCACCCCCTTCTCAAAATCATCAATGGCTCCTTCATTGACCTTCCTACCCCAGCCAACATCTCTGCATGATGAAACTTCGGCTCCCTCCTCGGAGTCTGCTTAATTGCCCAAATCGCCACCGGCTTATTCCTAGCCATGCACTATACAGCCGATACATCCCTTGCATTCTCATCTATTGCTCACATCTGCCGAGATGTTAATAACGGCTGACTCCTACGAAACCTTCACGCCAACGGCGCATCTTTTTTCTTTATCTGCATCTACTTCCACATTGGCCGGGGTCTT-TACTATGGCTCCTACCTCTACAAAGAAACCTGAAACATTGGCGTCATCCTGTTGTTCCTAGTCATAGCCACCGCCTTTGTAGGCTATGTCCTCCCTTGAGGGCAAATATCTTTCTGAGGCGCCACAGTCATTACCAATCTCCTATCAGCCGCCCCCTACATCGGCCCAGACCTAGTTCAATGAATCTGAGGAGGCTTCTCAGTAGACAACGCCACCCTCACCCGTTTCTTTACATTTCACTTCATTCTCCCCTTTATTATTGCAGCAGCAAGTATGATCCACCTACTCTTTCTTCACCAAACTGGGTCCTCTAACCCAACAGGACTAAATTCTAACCTAGATAAAGTCTCTTTTCACCCCTACTTCTCATACAAGGACCTCCTCGGATTTGTTATTATGTTAGGTACCCTAGCCTCTCTCTCCACCTTCGCCCCTAACCTGCTTGGAGACCCAGACAATTTTACACCAGCTAACCCACTCGTTACACCCCCCCACATTAAGCCAGAATGATACTTCCTTTTCGCCTACGCCATCCTTCGCTCAATCCCCAACAAATTAGGAGGTGTCCTGGCCCTCCTTCTCTCAATCATAGTCCTCTTTCTGATGCCTATTATTCACACATCTAAACTGCGCTCCCTTATATTTCGCCCAATCGCAAAAACCTTCTTCTGGACACTAATTGCCAATACAGCCATTCTCACATGGATCGGGGGCCAACCAGTCGAGGATCCCTTTATTACCATTGGTCAAATCGCCTCCGGACTTTACTTTCTTATCTTTGTCCTTCTTATCCCATCACTAGGACTCCTGGAAAACAAGCTCCTAAAAATTTAA   [1143]
_AY803868nigroBS3                                    ATGGCCCCCACAATCCGAAAAACCCACCCCCTTCTCAAAATCATCAATGGCTCCTTCATTGACCTTCCTACCCCAGCCAACATCTCTGCATGATGAAACTTCGGCTCCCTCCTCGGAGTCTGCTTAATTGCCCAAATCGCCACCGGCTTATTCCTAGCCATGCACTATACAGCCGATACATCCCTCGCATTCTCATCTATTGCTCACATCTGCCGAGATGTCAATAACGGCTGACTCCTACGAAACCTTCACGCCAACGGCGCATCTTTTTTCTTTATCTGCATCTACTTCCACATTGGCCGGGGTCTT-TACTATGGCTCCTACCTCTACAAAGAAACCTGAAACATTGGCGTCATCCTGTTGTTCCTAGTCATAGCCACCGCCTTTGTAGGCTATGTCCTCCCTTGAGGGCAAATATCTTTCTGAGGCGCCACAGTCATTACCAATCTCCTATCAGCCGCCCCCTACATCGGCCCAGACCTAGTTCAATGAATCTGAGGAGGCTTCTCAGTAGACAACGCCACCCTCACCCGTTTCTTTACATTTCACTTCATTCTCCCCTTTATTATTGCAGCAGCAAGTATGATCCACCTACTCTTTCTTCACCAAACTGGGTCCTCTAACCCAACAGGACTAAATTCTAACCTAGATAAAGTCTCTTTTCACCCCTACTTCTCATACAAGGACCTCCTCGGATTTGTTATTATGTTAGGTGCCCTAGCCTCTCTCTCCACCTTCGCCCCTAACCTGCTTGGAGACCCAGACAATTTTACACCAGCTAACCCACTCGTTACACCCCCCCACATTAAGCCAGAATGATACTTCCTTTTCGCCTACGCCATCCTTCGCTCAATCCCCAACAAATTAGGAGGTGTCCTGGCCCTCCTTCTCTCAATCATAGTCCTCTTTCTGATGCCTATTATTCACACATCTAAACTGCGCTCCCTTATATTTCGCCCAATCGCAAAAACCTTCTTCTGAGCACTAATTGCCAATACAGCCATTCTCACATGGATCGGGGGCCAACCAGTCGAGGATCCCTTTATTACCATTGGTCAAATCGCCTCCGGACTTTACTTTCTTATCTTTGTCCTTCTTATCCCATCACTAGGACTCCTGGAAAACAAGCTCCTAAAAATTTAA   [1143]
_AY803867nigroBS2                                    ATGGCCCCCACAATCCGAAAAACCCACCCCCTTCTCAAAATCATCAATGGCTCCTTCATTGACCTTCCTACCCCAGCCAACATCTCTGCATGATGAAACTTCGGCTCCCTCCTCGGAGTCTGCTTAATTGCCCAAATCGCCACCGGCTTATTCCTAGCCATGCACTATACAGCCGATACATCCCTTGCATTCTCATCTATTGCTCACATCTGCCGAGATGTTAATAACGGCTGACTCCTACGAAACCTTCACGCCAACGGCGCATCTTTTTTCTTTATCTGCATCTACTTCCACATTGGCCGGGGTCTT-TACTATGGCTCCTACCTCTACAAAGAAACCTGAAACATTGGCGTCATCCTGTTGTTCCTAGTCATAGCCACCGCCTTTGTAGGCTATGTCCTTCCTTGAGGACAAATATCTTTCTGAGGCGCCACAGTCATTACCAATCTCCTATCAGCCGCCCCCTACATCGGCCCAGACCTAGTCCAATGAATCTGAGGAGGCTTCTCAGTAGACAACGCCACCCTCACCCGTTTCTTTACATTTCACTTCATTCTCCCCTTTATTATTGCAGCAGCAAGTATGATTCACCTACTCTTTCTTCACCAAACTGGGTCCTCTAACCCAACAGGACTAAATTCTAACCTAGACAAAGTCTCTTTTCACCCCTACTTCTCATACAAGGACCTCCTCGGATTTGTTATTATGTTAGGTGCCCTAGCCTCTCTCTCCACCTTCGCCCCTAACCTGCTTGGGGACCCAGACAATTTTACACCAGCTAACCCACTCGTCACACCCCCCCACATTAAGCCAGAATGATACTTCCTTTTCGCCTACGCCATCCTTCGCTCGATCCCCAACAAGTTAGGAGGTGTCCTGGCCCTCCTTCTCTCAATCATAGTCCTCTTTCTGATGCCTATTATTCACACATCTAAACTGCGCTCCCTTATATTTCGCCCACTCGCAAAAACCTTCTTCTGAGCACTAATTGCCAATACAGCCATTCTCACATGGATCGGGGGCCAACCAGTCGAGGATCCCTTTATTACCATTGGTCAAATCGCCTCCGGACTTTACTTTCTTATCTTTGTCCTTCTTATCCCATCACTAGGACTCCTGGAAAACAAGCTCCTAAAAATTTAA   [1143]
_AY803866nigroXJ5                                    ATGGCCCCCACAATCCGAAAAACCCACCCCCTTCTCAAAATCATCAATGGCTCCTTCATTGACCTTCCTACCCCAGCCAACATCTCTGCATGATGAAACTTCGGCTCCCTCCTCGGAGTCTGCTTAATTGCCCAAATCGCCACCGGCTTATTCCTAGCCATGCACTATACAGCCGATACATCCCTTGCATTCTCATCTATTGCTCACATCTGCCGAGATGTTAATAACGGCTGACTCCTACGAAACCTCCACGCCAACGGCGCATCTTTTTTCTTTATCTGCATCTACTTCCACATTGGCCGGGGTCTT-TACTATGGCTCCTACCTCTACAAAGAAACCTGAAACATTGGCGTCATCCTGTTGTTCCTAGTCATAGCCACCGCCTTTGTAGGCTATGTCCTCCCTTGAGGGCAAATATCTTTCTGAGGCGCCACAGTCATTACCAATCTCCTATCAGCCGCCCCCTACATCGGCCCAGACCTAGTTCAATGAATCTGAGGAGGCTTCTCAGTAGACAACGCCACCCTCACCCGTTTCTTTACATTTCACTTCATTCTCCCCTTTATTATTGCAGCAGCAAGTATGATCCACCTACTCTTTCTTCACCAAACTGGGTCCTCTAACCCAACAGGACTAAATTCTAACCTAGACAAAGTCTCTTTTCACCCCTACTTCTCGTACAAGGACCTCCTCGGATTTGTTATTATGTTAGGTGCCCTAGCCTCTCTCTCCACCTTCGCCCCTAACCTGCTTGGAGACCCAGACAATTTTACACCAGCTAACCCACTCGTTACACCCCCCCACATTAAGCCAGAATGATACTTCCTTTTCGCCTACGCCATCCTTCGCTCGATCCCCAACAAATTAGGAGGTGTCCTGGCCCTCCTTCTCTCAATCATAGTCCTCTTTCTGATGCCTATTATTCACACATCTAAACTGCGCTCCCTTATATTTCGCCCAATCGCAAAAACCTTCTTCTGAGCACTAATTGCCAATACAGCCATTCTCACATGGATCGGGGGCCAACCAGTCGAGGATCCCTTTATTACCATTGGTCAAATCGCCTCCGGACTTTACTTTATTATCTTTGTCCTTCTTATCCCATCACTAGGACTCCTGGAAAACAAGCTCCTAAAAATTTAA   [1143]
_AY803865nigroXJ3                                    ATGGCCCCCACAATCCGAAAAACCCACCCCCTTCTCAAAATCATCAATGGCTCCTTCATTGACCTTCCTACCCCAGCCAACATCTCTGCATGATGAAACTTCGGCTCCCTCCTCGGAGTCTGCTTAATTGCCCAAATCGCCACCGGCTTATTCCTAGCCATGCACTATACAGCCGATTCATCCCTTGCATTCTCATCTATTGCTCACATCTGCCGAGATGTTAATAACGGCTGACTCCTACGAAACCTTCACGCCAACGGCGCATCTTTTTTCTTTATCTGCATCTACTTCCACATTGGCCGGGGTCTT-TACTATGGCTCCTACCTCTACAAAGAAACCTGAAACATTGGCGTCATCCTGTTGTTCCTAGTCATAGCCACCGCCTTTGTAGGCTATGTCCTCCCTTGAGGGCAAATATCTTTCTGAGGCGCCACAGTCATTACCAATCTCCTATCAGCCGCCCCCTACATCGGCCCAGACCTAGTTCAATGAATCTGAGGAGGCTTCTCAGTAGACAACGCCACCCTCACCCGTTTCTTTACATTTCACTTCATTCTCCCCTTTATTATTGCAGCAGCAAGTATGATCCACCTACTCTTTCTTCACCAAACTGGGTCCTCTAACCCAACAGGACTAAATTCTAACCTAGACAAAGTCTCTTTTCACCCCTACTTCTCGTACAAGGACCTCCTCGGATTTGTTATTATGTTAGGTGCCCTAGCCTCTCTCTCCACCTTCGCCCCTAACCTGCTTGGAGACCCAGACAATTTTACACCAGCTAACCCACTCGTTACACCCCCCCACATTAAGCCAGAATGATACTTCCTTTTCGCCTACGCCATCCTTCGCTCAATCCCCAACAAATTAGGAGGTGTCCTGGCCCTCCTTCTCTCAATCATAGTCCTCTTTCTGATGCCTATCATTCACACATCTAAACTGCGCTCCCTTATATTTCGCCCAATCGCAAAAACCTTCTTCTGAGCACTAATTGCCAATACAGCCATTCTCACATGGATCGGGGGCCAACCAGTCGAGGATCCCTTTATCACCATTGGTCAAATCGCCTCCGGACTTTACTTTCTTATCTTTGTCCTTCTTATCCCATCACTAGGACTCCTGGAAAACAAGCTCCTAAAAATTTAA   [1143]
_AY803864nigroXJ1                                    ATGGCCCCCACAATCCGAAAAACCCACCCCCTTCTCAAAATCATCAACGGCTCCTTCATTGACCTTCCTACCCCAGCCAACATCTCTGCATGATGAAACTTCGGCTCCCTCCTCGGAGTCTGCTTAATTGCCCAAATCGCCACCGGCTTATTCCTAGCCATGCACTATACAGCCGATACATCCCTTGCATTCTCATCTATTGCTCACATCTGCCGAGATGTCAATAACGGCTGACTCCTACGAAACCTTCACGCCAACGGCGCATCTTTTTTCTTTATCTGCATCTACTTCCACATTGGCCGGGGTCTT-TACTATGGCTCCTACCTCTACAAAGAAACCTGAAACATTGGCGTCATCCTGTTGTTCCTAGTCATAGCCACCGCCTTTGTAGGCTATGTCCTCCCTTGAGGGCAAATATCTTTCTGAGGCGCCACAGTTATTACCAATCTCCTATCAGCCGCCCCCTACATCGGCCCAGACCTAGTTCAATGAATCTGAGGAGGCTTCTCAGTAGACAACGCCACCCTCACCCGTTTCTTTACATTTCACTTCATTCTCCCCTTTATTATTGCAGCAGCAAGTATGATCCACCTACTCTTTCTTCACCAAACTGGGTCCTCTAACCCAACAGGACTAAATTCTAACCTAGACAAAGTCTCTTTTCACCCCTACTTCTCGTACAAGGACCTCCTCGGATTTGTTATTATGTTGGGTGCCCTAGCCTCTCTCTCCACCTTCGCCCCTAACCTGCTTGGAGACCCAGACAATTTTACACCAGCTAACCCACTCGTTACACCCCCCCACATTAAGCCAGAATGATACTTCCTTTTCGCCTACGCCATCCTTCGCTCGATCCCCAACAAATTAGGAGGTGTCCTGGCCCTCCTTCTCTCAATCATAGTCCTCTTTCTGATGCCTATTATTCACACATCTAAACTGCGCTCCCTTATATTTCGCCCAATCGCAAAAACCTTCTTCTGAGCACTAATTGCCAATACAGCCATTCTCACATGGATCGGGGGCCAACCAGTCGAGGATCCCTTTATTACCATTGGTCAAATCGCCTCCGGACTTTACTTTCTTATCTTTGTCCTTCTTATCCCATCACTAGGACTCCTGGAAAACAAGCTCCTAAAAATTTAA   [1143]
_AY803863nigroYY3                                    ATGGCCCCCACAATCCGAAAAACCCACCCCCTTCTCAAAATCATCAATGGCTCCTTCATTGACCTTCCTACCCCAGCCAACATCTCTGCATGATGAAACTTCGGCTCCCTCCTCGGAGTCTGCTTAATTGCCCAAATCGCCACCGGCTTATTCCTAGCCATGCACTATACAGCCGATACATCCCTTGCATTCTCATCTATTGCTCACATCTGCCGAGATGTTAATAACGGCTGACTCCTACGAAACCTTCACGCCAACGGCGCATCTTTTTTCTTTATCTGCATCTACTTCCACATTGGCCGGGGTCTT-TACTATGGCTCCTACCTCTACAAAGAAACCTGAAACATTGGCGTCATCCTGTTGTTCCTAGTCATAGCCACCGCCTTCGTAGGCTATGTCCTCCCTTGAGGGCAAATATCTTTCTGAGGCGCCACGGTCATTACCAATCTCCTATCAGCCGCCCCCTACATCGGCCCAGACCTAGTTCAATGAATCTGAGGAGGCTTCTCAGTAGACAACGCCACCCTCACCCGTTTCTTTACATTCCACTTCATTCTCCCCTTTATTATTGCAGCAGCAAGTATGATCCACCTACTCTTTCTTCACCAAACTGGGTCCTCTAACCCAACAGGACTAAATTCTAACCTAGACAAAGTCTCTTTTCACCCCTACTTCTCATACAAGGACCTCCTCGGATTTGTTATTATGTTAGGTGCCCTAGCCTCTCTCTCCACCTTCGCCCCTAACCTGCTTGGAGACCCAGACAATTTTACACCAGCTAACCCACTCGTTACACCCCCCCACATTAAGCCAGAATGATACTTCCTTTTCGCTTACGCCATCCTTCGCTCAATCCCCAACAAATTAGGAGGTGTCCTGGCCCTCCTTCTCTCAATCATAGTCCTCTTTCTGATGCCTATTATTCATACATCTAAACTGCGCTCCCTTATATTTCGCCCAATCGCAAAAACCTTCTTCTGAGCACTAATTGCCAATACAGCCATTCTCACATGGATCGGGGGTCAACCAGTCGAGGATCCCTTTATTACCATTGGTCAAATCGCCTCCGGACTTTACTTTCTTATCTTTGTCCTTCTTATCCCATCACTAGGACTCCTGGAAAACAAGCTCCTAAAAATTTAA   [1143]
_AY803862nigroYY1                                    ATGGCCCCCACAATCCGAAAAACCCACCCCCTTCTCAAAATCATCAATGGCTCCTTCATTGACCTTCCTACCCCAGCCAACATCTCTGCATGATGAAACTTCGGCTCCCTCCTCGGAGTCTGCTTAATTGCCCAAATCGCCACCGGCTTATTCCTAGCCATGCACTATACAGCCGATACATCCCTTGCATTCTCATCTATTGCTCACATCTGCCGAGATGTCAATAACGGCTGACTCCTACGAAACCTTCACGCCAACGGCGCATCTTTTTTCTTTATCTGCATCTACTTCCACATTGGCCGGGGTCTT-TACTATGGCTCCTACCTCTACAAAGAAACCTGAAACATTGGCGTCATCCTGTTGTTCCTAGTCATAGCCACCGCCTTTGTAGGCTATGTCCTCCCTTGAGGGCAAATATCTTTCTGAGGCGCCACAGTCATTACCAATCTCCTATCAGCCGCCCCCTACATCGGCCCAGACCTAGTTCAATGAATCTGAGGAGGCTTCTCAGTAGACAACGCCACCCTCACCCGTTTCTTTACATTTCACTTCATTCTCCCCTTTATTATTGCAGCAGCAAGTATGATCCACCTACTCTTTCTTCACCAAACTGGGTCCTCTAACCCAACAGGACTAAATTCTAACCTAGACAAAGTCTCTTTTCACCCCTACTTCTCGTACAAGGACCTCCTCGGATTTGTTATTATGTTAGGTGCCCTAGCCTCTCTCTCCACCTTCGCCCCTAACCTGCTTGGAGACCCAGACAATTTTACACCAGCTAACCCACTCGTTACACCCCCCCACATTAAGCCAGAATGATACTTCCTTTTCGCCTACGCCATCCTTCGCTCAATCCCCAACAAATTAGGAGGTGTCCTGGCCCTCCTTCTCTCAATCATAGTCCTCTTTCTGATGCCTATTATTCACACATCTAAACTGCGCTCCCTTATATTTCGCCCAATCGCAAAAACCTTCTTCTGGGCACTAATTGCCAATACAGCCATTCTCACATGGATCGGGGGCCAACCAGTCGAGGATCCCTTTATTACCATTGGTCAAATCGCCTCCGGACTTTACTTTCTTATCTTTGTCCTTCTTATCCCATCACTAGGACTCCTGGAAAACAAGCTCCTAAAAATTTAA   [1143]
_AY803861nigroGA5                                    ATGGCCCCCACAATCCGAAAAACCCACCCCCTTCTTAAAATCATCAATGGCTCCTTCATTGACCTTCCTACCCCAGCCAACATCTCTGCATGATGAAACTTCGGCTCCCTCCTCGGAGTCTGCTTAATTGCCCAAATCGCCACCGGCTTATTCCTAGCCATGCACTATACAGCCGATACATCCCTTGCATTCTCATCTATTGCTCACATCTGCCGAGATGTCAATAACGGCTGACTCCTACGAAACCTTCACGCCAACGGCGCATCTTTTTTCTTTATCTGCATCTACTTCCACATTGGCCGGGGTCTT-TACTATGGCTCCTACCTCTACAAAGAAACCTGAAACATTGGCGTCATCCTGTTGTTCCTAGTCATAGCCACCGCCTTTGTAGGCTATGTCCTCCCTTGAGGGCAAATATCTTTCTGAGGCGCCACAGTCATTACCAATCTCCTATCAGCCGCCCCCTACATCGGCCCAGACCTAGTTCAATGAATCTGAGGAGGCTTCTCAGTAGACAACGCCACCCTCACCCGTTTCTTTACATTTCACTTCATTCTCCCCTTTATTATTGCAGCAGCAAGTATGATCCACCTACTCTTTCTTCACCAAACTGGGTCCTCTAACCCAACAGGACTAAATTCTAACCTAGACAAAGTCTCTTTTCACCCCTACTTCTCGTACAAGGACCTCCTCGGATTTGTTATTATGTTAGGTGCCCTAGCCTCTCTCTCCACCTTCGCCCCTAACCTGCTTGGAGACCCAGACAATTTTACACCAGCTAACCCACTCGTTACACCCCCCCACATTAAGCCAGAATGATACTTCCTTTTCGCCTACGCCATCCTTCGCTCAATCCCCAACAAATTAGGAGGTGTCCTGGCCCTCCTTCTCTCAATCATAGTCCTCTTTCTGATGCCTATTATTCACACATCTAAACTGCGCTCCCTTATATTTCGCCCAATCGCAAAAACCTTCTTCTGAGCACTAATTGCCAATACAGCCATTCTCACATGGATCGGGGGCCAACCAGTCGAGGATCCCTTTATTACCATTGGTCAAATCGCCTCCGGACTTTACTTTCTTATCTTTGTCCTTCTTATCCCATCACTAGGACTCCTGGAAAACAAGCTCCTAAAAATTTAA   [1143]
_AY803860nigroGA4                                    ATGGCCCCCACAATCCGAAAAACCCACCCCCTTCTCAAAATCATCAATGGCTCCTTCATTGACCTTCCTACCCCAGCCAACATCTCTGCATGATGAAACTTCGGCTCCCTCCTCGGAGTCTGCTTAATTGCCCAAATCGCCACCGGCTTATTCCTAGCCATGCACTATACAGCCGATACATCCCTTGCATTCTCATCTATTGCTCACATCTGCCGAGATGTTAATAACGGCTGACTCCTACGAAACCTTCACGCCAACGGCGCATCTTTTTTCTTTATCTGCATCTACTTCCACATTGGCCGGGGTCTT-TACTATGGCTCCTACCTCTACAAAGAAACCTGAAACATTGGCGTCATCCTGTTGTTCCTAGTCATAGCCACCGCCTTTGTAGGCTATGTCCTCCCTTGAGGGCAAATATCTTTCTGAGGCGCCACAGTCATTACCAATCTCCTATCAGCCGCCCCCTACATCGGCCCAGACCTAGTTCAATGAATCTGAGGAGGCTTCTCAGTAGACAACGCCACCCTCACCCGTTTCTTTACATTTCACTTCATTCTCCCCTTTATTATTGCAGCAGCAAGTATGATCCACCTACTCTTTCTTCACCAAACTGGGTCCTCTAACCCAACAGGACTAAATTCTAACCTAGACAAAGTCTCTTTTCACCCCTACTTCTCGTACAAGGACCTCCTCGGATTTGTTATTATGTTAGGTGCCCTAGCCTCTCTCTCCACCTTCGCCCCTAACCTGCTTGGAGACCCAGACAATTTTACACCAGCTAACCCACTCGTTACACCCCCCCACATTAAGCCAGAATGATACTTCCTTTTCGCCTACGCCATCCTGCGCTCGATCCCCAACAAATTAGGAGGTGTCCTGGCCCTCCTTCTCTCAATCATAGTCCTCTTTCTGATGCCTATTATTCACACATCTAAACTGCGCTCCCTTATATTTCGCCCAATCGCAAAAACCTTCTTCTGAGCACTAATTGCCAATACAGCCATTCTCACATGGATCGGGGGCCAACCAGTCGAGGATCCCTTTATTACCATTGGTCAAATCGCCTCCGGACTTTACTTTCTTATCTTTGTCCTTCTTATCCCATCACTAGGACTCCTGGAAAACAAGCTCCTAAAAATTTAA   [1143]
_AY803859nigroGA3                                    ATGGCCCCCACAATCCGAAAAACCCACCCCCTTCTCAAAATCATCAATGGCTCCTTCATTGACCTTCCTACCCCAGCCAACATCTCTGCATGATGAAACTTCGGCTCCCTCCTCGGAGTCTGCTTAATTGCCCAAATCGCCACCGGCTTATTCCTAGCCATGCACTATACAGCCGATACATCCCTTGCATTCTCATCTATTGCTCACATCTGCCGAGATGTCAATAACGGCTGACTCCTACGAAACCTTCACGCCAACGGCGCATCTTTTTTCTTTATCTGCATCTACTTCCACATTGGCCGGGGTCTT-TACTATGGCTCCTACCTCTACAAAGAAACCTGAAACATTGGCGTCATCCTATTGTTCCTAGTCATAGCCACCGCCTTTGTGGGCTATGTCCTCCCTTGAGGGCAAATATCTTTCTGAGGCGCCACAGTCATTACCAATCTCCTATCAGCCGCCCCCTACATCGGCCCAGACCTAGTTCAATGAATCTGAGGAGGCTTCTCAGTAGACAACGCCACCCTCACCCGTTTCTTTACATTTCACTTCATTCTCCCCTTTATTATTGCAGCAGCAAGTATGATCCACCTACTCTTTCTTCACCAAACTGGGTCCTCTAACCCAACAGGACTAAACTCTAACCTAGACAAAGTCTCTTTTCACCCCTACTTCTCGTACAAGGACCTCCTCGGATTTATTATTATGTTAGGTGCCCTAGCCTCTCTCTCCACCTTCGCCCCTAACCTGCTTGGAGACCCAGACAATTTTACACCAGCTAACCCACTCGTTACACCCCCCCACATTAAGCCAGAATGATACTTCCTTTTCGCCTACGCCATCCTTCGCTCAATCCCCAACAAATTAGGAGGTGTCCTGGCCCTCCTTCTCTCAATCATAGTCCTCTTTCTGATGCCTATTATTCACACATCTAAACTGCGCTCCCTTATATTTCGCCCAATCGCAAAAACCTTCTTCTGAGCACTAATTGCCAATACAGCCATTCTCACATGGATCGGGGGCCAACCAGTCGAGGATCCCTTTATTACCATTGGTCAAATCGCCTCCGGACTTTACTTTCTTATCTTTGTCCTTCTTATCCCATCACTAGGACTCCTGGAAAACAAGCTCCTAAAAATTTAA   [1143]
_AY803858nigroNX4                                    ATGGCCCCCACAATCCGAAAAACCCACCCCCTTCTCAAAATCATCAATGGCTCCTTCATTGACCTTCCTACCCCAGCCAACATCTCTGCATGATGAAACTTCGGCTCCCTCCTCGGAGTCTGCTTAATTGCCCAAATCGCCACCGGCTTATTCCTAGCCATGCACTATACAGCCGACACATCCCTTGCATTCTCATCTATTGCTCACATCTGCCGAGATGTCAATAACGGCTGACTCCTACGAAACCTTCACGCCAACGGCGCATCTTTTTTCTTTATCTGCATCTACTTCCACATTGGCCGGGGTCTT-TACTATGGCTCCTACCTCTACAAAGAAACCTGAAACATTGGCGTCATCCTGTTGTTCCTAGTCATAGCCACCGCCTTTGTAGGCTATGTCCTCCCTTGAGGGCAAATATCTTTCTGAGGCGCCACAGTCATTACCAATCTCCTATCAGCCGCCCCCTACATCGGCCCAGACCTAGTTCAATGAATCTGAGGAGGCTTCTCAGTAGACAACGCCACCCTCACCCGTTTCTTTACATTTCACTTCATTCTCCCCTTTATTATTGCAGCAGCAAGTATGATCCACCTACTCTTTCTTCACCAAACTGGGTCCTCTAACCCAACAGGACTAAATTCTAACCTAGATAAAGTCTCTTTTCACCCCTACTTCTCATACAAGGACCTCCTCGGATTTGTTATTATGTTAGGTGCCCTAGCCTCTCTCTCCACCTTCGCCCCTAACCTGCTTGGAGACCCAGACAATTTTACACCAGCTAACCCACTCGTTACACCCCCCCACATTAAGCCAGAATGATACTTCCTTTTCGCCTACGCCATCCTTCGCTCAATCCCCAACAAATTAGGAGGTGTCCTGGCCCTCCTTCTCTCAATCATAGTCCTCTTTCTGATGCCTATTATTCACACATCTAAACTGCGCTCCCTTATATTTCGCCCAATCGCAAAAACCTTCTTCTGGGCACTAATTGCCAATACAGCCATTCTCACATGGATCGGGGGCCAACCAGTCGAGGATCCCTTTATTACCATTGGTCAAATCGCCTCCGGACTTTACTTTCTTATCTTTGTCCTTCTTATCCCATCACTAGGACTCCTGGAAAACAAGCTCCTAAAAATTTAA   [1143]
_AY803857nigroNX3                                    ATGGCCCCCACAATCCGAAAAACCCACCCCCTTCTCAAAATCATCAATGGCTCCTTCATTGACCTTCCTACCCCAGCCAACATCTCTGCATGATGAAACTTCGGCTCCCTCCTCGGAGTCTGCTTAATTGCCCAAATCGCCACCGGCTTATTCCTAGCCATGCACTATACAGCCGATACATCCCTTGCATTCTCATCTATTGCTCACATCTGCCGAGATGTCAATAACGGCTGACTCCTACGAAACCTTCACGCCAACGGCGCATCTTTTTTCTTTATCTGCATCTACTTCCACATTGGCCGGGGTCTT-TACTATGGCTCCTACCTCTACAAAGAAACCTGAAACATTGGCGTCATCCTGTTGTTCCTAGTCATAGCCACCGCCTTTGTAGGCTATGTCCTCCCTTGAGGGCAAATATCTTTCTGAGGCGCCACAGTCATTACCAATCTCCTATCAGCCGCCCCCTACATCGGCCCAGACCTAGTTCAATGAATCTGAGGAGGCTTCTCAGTAGACAACGCCACCCTCACCCGTTTCTTTACATTTCACTTCATTCTCCCCTTTATTATTGCAGCAGCAAGTATGATCCACCTACTCTTTCTTCACCAAACTGGGTCCTCTAACCCAACAGGACTAAATTCTAACCTAGATAAAGTCTCTTTTCACCCCTACTTCTCATACAAGGACCTCCTCGGATTTGTTATTATGTTAGGTGCCCTAGCCTCTCTCTCCACCTTCGCCCCTAACCTGCTTGGAGACCCAGACAATTTTACACCAGCTAACCCACTCGTTACACCCCCCCACATTAAGCCAGAATGATACTTCCTTTTCGCCTACGCCATCCTTCGCTCAATCCCCAACAAATTAGGAGGTGTCCTAGCCCTCCTTCTCTCAATCATAGTCCTCTTTCTAATGCCTATTATTCACACATCTAAACTGCGCTCCCTTATATTTCGCCCAATCGCAAAAACCTTCTTCTGAGCACTAATTGCCAATACAGCCATTCTCACATGGATCGGGGGCCAACCAGTCGAGGATCCCTTTATTACCATTGGTCAAATCGCCTCCGGACTTTACTTTCTTATCTTTGTCCTTCTTATCCCATCACTAGGACTCCTGGAAAACAAGCTCCTAAAAATTTAA   [1143]
_AY803856nigroNX1                                    ATGGCCCCCACAATCCGAAAAACCCACCCCCTTCTCAAAATCATCAATGGCTCCTTCATTGACCTTCCTACCCCAGCCAACATCTCTGCATGATGAAACTTCGGCTCCCTCCTCGGAGTCTGCTTAATTGCCCAAATCGCCACCGGCTTATTCCTAGCCATGCACTATACAGCCGATACATCCCTTGCATTCTCATCTATTGCTCACATCTGCCGAGATGTCAATAACGGCTGACTCCTACGAAACCTTCACGCCAACGGCGCATCTTTTTTCTTTATCTGCATCTACTTCCACATTGGCCGGGGTCTT-TACTATGGCTCCTACCTCTACAAAGAAACCTGAAACATTGGCGTCATCCTGTTGTTCCTAGTCATAGCCACCGCCTTTGTAGGCTATGTCCTCCCTTGAGGGCAAATATCTTTCTGAGGCGCCACAGTCATTACCAATCTCCTATCAGCCGCCCCCTACATCGGCCCAGACCTAGTTCAATGAATCTGAGGAGGCTTCTCAGTAGACAACGCCACCCTCACCCGTTTCTTTACATTTCACTTCATTCTCCCCTTTATTATTGCAGCAGCAAGTATGATCCACCTACTCTTTCTTCACCAAACTGGGTCCTCTAACCCAACAGGACTAAATTCTAACCTAGATAAAGTCTCTTTTCACCCCTACTTCTCATACAAGGACCTCCTCGGATTTGTCATTATGTTAGGTGCCCTAGCCTCTCTCTCCACCTTCGCCCCTAACCTGCTTGGAGACCCAGACAATTTTACACCAGCTAACCCACTCGTTACACCCCCCCACATTAAGCCAGAATGATACTTCCTTTTCGCCTACGCCATCCTTCGCTCAATCCCCAACAAATTAGGAGGTGTCCTGGCCCTCCTTCTCTCAATCATAGTCCTCTTTCTGATGCCTATTATTCACACATCTAAACTGCGCTCCCTTATATTTCGCCCAATCGCAAAAACCTTCTTCTGGGCACTAATTGCCAATACAGCCATTCTCACATGGATCGGGGGCCAACCAGTCGAGGATCCCTTTATTACCATTGGTCAAATCGCCTCCGGACTTTACTTTCTTATCTTTGTCCTTCTTATCCCATCACTAGGACTCCTGGAAAACAAGCTCCTAAAAATTTAA   [1143]
_AY803855nigroSS4                                    ATGGCCCCCACAATCCGAAAAACCCACCCCCTTCTCAAAATCATCAATGGCTCCTTCATTGACCTTCCTACCCCAGCCAACATCTCTGCATGATGAAACTTCGGCTCCCTCCTCGGAGTCTGCTTAATTGCCCAAATCGCCACCGGCTTATTCCTAGCCATGCACTATACAGCCGATACATCCCTTGCATTCTCATCTATTGCTCACATCTGCCGAGATGTCAATAACGGCTGACTCCTACGAAACCTTCACGCCAACGGCGCATCTTTTTTCTTTATCTGCATCTACTTCCACATTGGCCGGGGTCTT-TACTATGGCTCCTACCTCTACAAAGAAACCTGAAACATTGGCGTCATCCTGTTGTTCCTAGTCATAGCCACCGCCTTTGTAGGCTATGTCCTCCCTTGAGGGCAAATATCTTTCTGAGGCGCCACAGTCATTACCAATCTCCTATCAGCCGCCCCCTACATCGGCCCAGACCTAGTTCAATGAATCTGAGGAGGCTTCTCAGTAGACAACGCCACCCTCACCCGTTTCTTTACATTTCACTTCATTCTCCCCTTTATTATTGCAGCAGCAAGTATGATCCACCTGCTCTTTCTTCACCAAACTGGGTCCTCTAACCCAACAGGACTAAATTCTAACCTAGATAAAGTCTCTTTTCACCCCTACTTCTCATACAAGGACCTCCTCGGATTTGTTATTATGTTAGGTGCCCTAGCCTCTCTCTCCACCTTCGCCCCTAACCTGCTTGGAGACCCAGACAATTTTACACCAGCTAACCCACTCGTTACACCCCCCCACATTAAGCCAGAATGATACTTCCTTTTCGCCTACGCCATCCTTCGCTCAATCCCCAACAAATTAGGAGGTGTCCTGGCCCTCCTTCTCTCAATCATAGTCCTCTTTCTGATGCCTATTATTCACACATCTAAACTGCGCTCCCTTATATTTCGCCCAATCGCAAAAACCTTCTTCTGGGCACTAATTGCCAATACAGCCATTCTCACATGGATCGGGGGCCAACCAGTCGAGGATCCCTTTATTACCATTGGTCAAATCGCCTCCGGACTTTACTTTCTTATCTTTGTCCTTCTTATCCCATCACTAGGACTCCTGGAAAACAAGCTCCTAAAAATTTAA   [1143]
_AY803854nigroSS2                                    ATGGCCCCCACAATCCGAAAAACCCACCCCCTTCTCAAAATCATCAATGGCTCCTTCATTGACCTTCCTACCCCAGCCAACATCTCTGCATGATGAAACTTCGGCTCCCTCCTCGGAGTCTGCTTAATTGCCCAAATCGCCACCGGCTTATTCCTAGCCATGCACTATACAGCCGATACATCCCTTGCATTCTCATCTATTGCTCACATCTGCCGAGATGTCAATAACGGCTGACTCCTACGAAACCTTCACGCCAACGGCGCATCTTTTTTCTTTATCTGCATCTACTTCCACATTGGCCGGGGTCTT-TACTATGGCTCCTACCTCTACAAAGAAACCTGAAACATTGGCGTCATCCTGTTGTTCCTAGTCATAGCCACCGCCTTTGTAGGCTATGTCCTCCCTTGAGGGCAGATATCTTTCTGAGGCGCCACAGTCATTACCAATCTCCTATCAGCCGCCCCCTACATCGGCCCAGACCTAGTTCAATGAATCTGAGGAGGCTTCTCAGTAGACAACGCCACCCTCACCCGTTTCTTTACATTTCACTTCATTCTCCCCTTTATTATTGCAGCAGCAAGTATGATCCACCTACTCTTTCTTCACCAAACTGGGTCCTCTAACCCAACAGGACTAAATTCTAACCTAGATAAAGTCTCTTTTCACCCCTACTTCTCATACAAGGACCTCCTCGGATTTGTTATTATGTTAGGTGCCCTAGCCTCTCTCTCCACCTTCGCCCCTAACCTGCTTGGAGACCCAGACAATTTTACACCAGCTAACCCACTCGTTACACCCCCCCACATTAAGCCAGAATGATATTTCCTTTTCGCCTACGCCATCCTTCGCTCAATCCCCAACAAATTAGGAGGTGTCCTGGCCCTCCTTCTCTCAATCATAGTCCTCTTTCTGATGCCTATTATTCACACATCTAAACTGCGCTCCCTTATATTTCGCCCAATCGCAAAAACCTTCTTCTGAGCACTAATTGCCAATACAGCCATTCTCACATGGATCGGGGGCCAACCAGTCGAGGATCCCTTTATTACCATTGGTCAAATCGCCTCCGGACTTTACTTTCTTATCTTTGTCCTTCTTATTCCATCACTAGGACTCCTGGAAAACAAGCTCCTAAAAATTTAA   [1143]
_AY803853nigroSS1                                    ATGGCCCCCACAATCCGAAAAACCCACCCCCTTCTCAAAATCATCAATGGCTCCTTCATTGACCTTCCTACCCCAGCCAACATCTCTGCATGATGAAACTTCGGCTCCCTCCTCGGAGTCTGCTTAATTGCCCAAATCGCCACCGGCTTATTCCTAGCCATGCACTATACAGCCGATACATCCCTTGCATTCTCATCTATTGCTCACATCTGCCGAGATGTCAATAACGGCTGACTTCTACGAAACCTTCACGCCAACGGCGCATCTTTTTTCTTTATCTGCATCTACTTCCACATTGGCCGGGGTCTT-TACTATGGCTCCTACCTCTACAAAGAAACCTGAAACATTGGCGTCATCCTGTTGTTCCTAGTCATAGCCACCGCCTTTGTAGGCTATGTCCTCCCTTGAGGGCAAATATCTTTCTGAGGCGCCACAGTCATTACCAATCTCCTATCAGCCGCCCCCTACATCGGCCCAGACCTAGTTCAATGAATCTGAGGAGGCTTCTCAGTAGACAACGCCACCCTCACCCGTTTCTTTACATTTCACTTCATTCTCCCCTTTATTATTGCAGCAGCAAGTATGATCCACCTACTCTTTCTTCACCAAACTGGCTCCTCTAACCCAACAGGACTAAATTCTAACCTAGATAAAGTCTCTTTTCACCCCTACTTCTCATACAAGGACCTCCTCGGATTTGTTATTATGTTAGGTGCCCTAGCCTCTCTCTCCACCTTCGCCCCTAACCTGCTTGGAGACCCAGACAATTTTACACCAGCTAACCCACTCGTTACACCCCCCCACATTAAGCCAGAATGATACTTCCTTTTCGCCTACGCCATCCTTCGCTCAATCCCCAACAAATTAGGAGGTGTCCTGGCCCTCCTTCTCTCAATCATAGTCCTCTTTCTGATGCCTATTATTCACACATCTAAACTGCGCTCCCTTATATTTCGCCCAATCGCAAAAACCTTCTTCTGAGCACTAATTGCCAATACAGCCATTCTCACATGGATCGGGGGCCAACCAGTCGAGGATCCCTTTATTACCATTGGTCAAATCGCCTCCGGACTTTACTTTCTTATCTTTGTCCTTCTTATCCCATCACTAGGACTCCTGGAAAACAAGCTCCTAAAAATTTAA   [1143]
_AY803852nigroHC6                                    ATGGCCCCCACAATCCGAAAAACCCACCCCCTTCTCAAAATCATCAATGGCTCCTTCATTGACCTTCCTACCCCAGCCAACATCTCTGCATGATGAAACTTCGGCTCCCTCCTCGGAGTCTGCTTAATTGCCCAAATCGCCACCGGCTTATTCCTAGCCATGCACTATACAGCCGATACATCCCTTGCATTCTCATCTATTGCTCACATCTGCCGAGATGTCAATAACGGCTGACTCCTACGAAACCTTCACGCCAACGGCGCATCTTTTTTCTTTATCTGCATCTACTTCCACATTGGCCGGGGTCTT-TACTATGGCTCCTACCTCTACAAAGAAACCTGAAACATTGGCGTCATCCTGTTGTTCCTAGTCATAGCCACCGCCTTTGTAGGCTATGTCCTCCCTTGGGGGCAAATATCTTTCTGAGGCGCCACAGTCATTACCAATCTCCTATCAGCCGCCCCCTACATCGGCCCAGACCTAGTTCAATGAATCTGAGGAGGCTTCTCAGTAGACAACGCCACCCTCACCCGTTTCTTTACATTTCACTTCATTCTCCCCTTTATTATTGCAGCAGCAAGTATGATCCACCTCCTCTTTCTTCACCAAACTGGGTCCTCTAACCCAACAGGACTAAATTCTAACCTAGATAAAGTCTCTTTTCACCCCTACTTCTCATACAAGGACCTCCTCGGATTTGTTATTATGTTAGGTGCCCTAGCCTCTCTCTCCACCTTCGCCCCCAACCTGCTTGGAGACCCAGACAATTTTACACCAGCTAACCCACTCGTTACACCCCCCCACATTAAGCCAGAATGATACTTCCTTTTCGCCTACGCCATCCTTCGCTCAATCCCCAACAAATTAGGAGGTGTCCTGGCCCTCCTTCTCTCAATCATAGTCCTCTTTCTGATGCCTATTATTCACACATCTAAACTGCGCTCCCTTATATTTCGCCCAATCGCAAAAACCTTCTTCTGAGCACTAATTGCCAATACAGCCATTCTCACATGGATCGGGGGCCAACCAGTCGAGGATCCCTTTATTACCATTGGTCAAATCGCCTCCGGACTTTACTTTCTTATCTTTGTCCTTCTTATCCCATCACTAGGACTCCTGGAAAACAAGCTCCTAAAAATTTAA   [1143]
' AY803851nigroHC4+ AJ880581nigroSDJX'                                    ATGGCCCCCACAATCCGAAAAACCCACCCCCTTCTCAAAATCATCAATGGCTCCTTCATTGACCTTCCTACCCCAGCCAACATCTCTGCATGATGAAACTTCGGCTCCCTCCTCGGAGTCTGCTTAATTGCCCAAATCGCCACCGGCTTATTCCTAGCCATGCACTATACAGCCGATACATCCCTTGCATTCTCATCTATTGCTCACATCTGCCGAGATGTCAATAACGGCTGACTCCTACGAAACCTTCACGCCAACGGCGCATCTTTTTTCTTTATCTGCATCTACTTCCACATTGGCCGGGGTCTT-TACTATGGCTCCTACCTTTACAAAGAAACCTGAAACATTGGCGTCATCCTGTTGTTCCTAGTCATAGCCACCGCCTTTGTAGGCTATGTCCTCCCTTGAGGGCAAATATCTTTCTGAGGCGCCACAGTCATTACCAATCTCCTATCAGCCGCCCCCTACATCGGCCCAGACCTAGTTCAATGAATCTGAGGAGGCTTCTCAGTAGACAACGCCACCCTCACCCGTTTCTTTACATTTCACTTCATTCTCCCCTTTATTATTGCAGCAGCAAGTATGATCCACCTCCTCTTTCTTCACCAAACTGGGTCCTCTAACCCAACAGGACTAAATTCTAACCTAGATAAAGTCTCTTTTCACCCCTACTTCTCATACAAGGACCTCCTCGGATTTGTTATTATGTTAGGTGCCCTAGCCTCTCTCTCCACCTTCGCCCCCAACCTGCTTGGAGACCCAGACAATTTTACACCAGCTAACCCACTCGTTACACCCCCCCACATTAAGCCAGAATGATACTTCCTTTTCGCCTACGCCATCCTTCGCTCAATCCCCAACAAATTAGGAGGTGTCCTGGCCCTCCTTCTCTCAATCATAGTCCTCTTTCTGATGCCTATTATCCACACATCTAAACTGCGCTCCCTTATATTTCGCCCAATCGCAAAAACCTTCTTCTGAGCACTAATTGCCAATACAGCCATTCTCACATGGATCGGGGGCCAACCAGTCGAGGATCCCTTTATTACCATTGGTCAAATCGCCTCCGGACTTTACTTTCTTATCTTTGTCCTTCTTATCCCATCACTAGGACTCCTGGAAAACAAGCTCCTAAAAATTTAA   [1143]
_AY803850nigroHC3                                    ATGGCCCCCACAATCCGAAAAACCCACCCCCTTCTCAAAATCATCAATGGCTCCTTCATTGACCTTCCTACCCCAGCCAACATCTCTGCATGATGAAACTTCGGCTCCCTCCTCGGAGTCTGCTTAATTGCCCAAATCGCCACCGGCTTATTCCTAGCCATGCACTATACAGCCGATACATCCCTTGCATTCTCATCTATTGCTCACATCTGCCGAGATGTCAATAACGGCTGACTCCTACGAAACCTTCACGCCAACGGCGCATCTTTTTTCTTTATCTGCATCTACTTCCACATTGGCCGGGGTCTT-TACTATGGCTCCTACCTCTACAAAGAAACCTGAAACATTGGCGTCATCCTGTTGTTCCTAGTCATAGCCACCGCCTTTGTAGGCTATGTCCTTCCTTGAGGACAAATATCTTTCTGAGGCGCCACAGTCATTACCAATCTCCTATCAGCCGCCCCCTACATCGGCCCAGACCTAGTTCAATGAATCTGAGGAGGCTTCTCAGTAGACAACGCCACCCTCACCCGTTTCTTTACATTTCACTTCATTCTCCCCTTTATTATTGCAGCAGCAAGTATGATTCACCTACTCTTTCTTCACCAAACTGGGTCCTCTAACCCAACAGGACTAAATTCTAACCTAGACAAAGTCTCTTTTCACCCCTACTTCTCATACAAGGACCTCCTCGGATTTGTTATTATGTTAGGTGCCCTAGCCTCTCTCTCCACCTTCGCCCCTAACCTGCTTGGGGACCCAGACAATTTTACACCAGCTAACCCACTCGTCACACCCCCCCACATTAAGCCAGAATGATACTTCCTTTTCGCCTACGCCATCCTTCGCTCAATCCCCAACAAGTTAGGAGGTGTCCTGGCCCTCCTTCTCTCAATCATAGTCCTCTTTCTGATGCCTATTATTCACACATCTAAACTGCGCTCCCTTATATTTCGCCCACTCGCAAAAACCTTCTTCTGAGCACTAATTGCCAATACAGCCATTCTCACATGGATCGGGGGCCAACCAGTCGAGGATCCCTTTATTACCATTGGTCAAATCGCCTCCGGACTTTACTTTCTTATCTTTGTCCTTCTTATCCCATCACTAGGACTCCTGGAAAACAAGCTCCTAAAAATTTAA   [1143]
_AY803849nigroHC2                                    ATGGCCCCCACAATCCGAAAAACCCACCCCCTTCTCAAAATCATCAATGGCTCCTTCATTGACCTTCCTACCCCAGCCAACATCTCTGCATGATGAAACTTCGGCTCCCTCCTCGGAGTCTGCTTAATTGCCCAAATCGCCACCGGCTTATTCCTAGCCATGCACTATACAGCCGATACATCCCTTGCATTCTCATCTATTGCTCACATCTGCCGAGATGTCAATAACGGCTGACTCCTACGAAACCTTCACGCCAACGGCGCATCTTTTTTCTTTATCTGCATCTACTTCCACATTGGCCGGGGTCTT-TACTATGGCTCCTACCTCTACAAAGAAACCTGAAACATTGGCGTCATCCTGTTGTTCCTAGTCATAGCCACCGCCTTTGTAGGCTATGTCCTCCCTTGAGGGCAGATATCTTTCTGAGGCGCCACAGTCATTACCAATCTCCTATCAGCCGCCCCCTACATCGGCCCAGACCTAGTTCAATGAATCTGAGGAGGCTTCTCAGTAGACAACGCCACCCTCACCCGTTTCTTTACATTTCACTTCATTCTCCCCTTTATTATTGCAGCAGCAAGTATGATCCACCTACTCTTTCTTCACCAAACTGGGTCCTCTAACCCAACAGGACTAAATTCTAACCTAGATAAAGTCTCTTTTCACCCCTACTTCTCATACAAGGACCTCCTCGGATTTGTTATTATGTTAGGTGCCCTAGCCTCTCTCTCCACCTTCGCCCCTAACCTGCTTGGAGACCCAGACAATTTTACACCAGCTAACCCACTCGTTACACCCCCCCACATTAAGCCAGAATGATACTTCCTTTTCGCCTACGCCATCCTTCGCTCAATCCCCAACAAATTAGGAGGTGTCCTGGCCCTCCTTCTCTCAATCATAGTCCTCTTTCTGATGCCTATTATTCACACATCTAAACTGCGCTCCCTTATATTTCGCCCAATCGCAAAAACCTTCTTCTGAGCACTAATTGCCAATACAGCCATTCTCACATGGATCGGGGGCCAACCAGTCGAGGATCCCTTTATTACCATTGGTCAAATCGCCTCCGGACTTTACTTTCTTATCTTTGTCCTTCTTATCCCATCACTAGGACTCCTGGAAAACAAGCTCCTAAAAATTTAA   [1143]
_AY803848nigroHC1                                    ATGGCCCCCACAATCCGAAAAACCCACCCCCTTCTCAAAATCATCAATGGCTCCTTCATTGACCTTCCTACCCCAGCCAACATCTCTGCATGATGAAACTTCGGCTCCCTCCTCGGAGTCTGCTTAATTGCCCAAATCGCCACCGGCTTATTCCTAGCCATGCACTATACAGCCGATACATCCCTTGCATTCTCATCTATTGCTCACATCTGCCGAGATGTCAATAACGGCTGACTCCTACGAAACCTTCACGCCAACGGCGCATCTTTTTTCTTTATCTGCATCTACTTCCACATTGGCCGGGGTCTT-TACTATGGCTCCTACCTCTACAAAGAAACCTGAAACATTGGCGTCATCCTGTTGTTCCTAGTCATAGCCACCGCCTTTGTAGGCTATGTCCTCCCTTGAGGGCAAATATCTTTCTGAGGCGCCACAGTCATTACCAATCTCCTATCAGCCGCCCCCTACATCGGCCCAGACCTAGTTCAATGAATCTGAGGAGGCTTCTCAGTAGATAACGCCACCCTCACCCGTTTCTTTACATTTCACTTCATTCTCCCCTTTATTATTGCAGCAGCAAGTATGATCCACCTCCTCTTTCTCCACCAAACTGGGTCCTCTAACCCAACAGGACTAAATTCTAACCTAGATAAAGTCTCTTTTCACCCCTACTTCTCATACAAGGACCTCCTCGGATTTGTTATTATGTTAGGTGCCCTAGCCTCTCTCTCCACCTTCGCCCCCAACCTGCTTGGAGACCCAGACAATTTTACACCAGCTAACCCACTCGTTACACCCCCCCACATTAAGCCAGAATGATACTTCCTTTTCGCCTACGCCATCCTTCGCTCAATCCCCAACAAATTAGGAGGTGTCCTGGCCCTCCTTCTCTCAATCATAGTCCTCTTTCTGATGCCTATTATTCACACATCTAAACTGCGCTCCCTTATATTTCGCCCAATCGCAAAAACCTTCTTCTGAGCACTAATTGCCAATACAGCCATTCTCACATGGATCGGGGGCCAACCAGTCGAGGATCCCTTTATTACCATTGGTCAAATCGCCTCCGGACTTTACTTTCTTATCTTTGTCCTTCTTATCCCATCACTAGGACTCCTGGAAAACAAGCTCCTAAAAATTTAA   [1143]
_AY803847nigroLQ6                                    ATGGCCCCCACAATCCGAAAAACCCACCCCCTTCTCAAAATCATCAATGGCTCCTTCATTGACCTTCCTACCCCAGCCAACATCTCTGCATGATGAAACTTCGGCTCCCTCCTCGGAGTCTGCTTAATTGCCCAAATCGCCACCGGCTTATTCCTAGCCATGCACTATACAGCCGATACATCCCTTGCATTCTCATCTATTGCTCACATCTGCCGAGATGTCAATAACGGCTGACTCCTACGAAACCTTCACGCCAACGGCGCATCTTTTTTCTTTATCTGCATCTACTTCCACATTGGCCGGGGTCTT-TACTATGGCTCCTACCTCTACAAAGAAACCTGAAACATTGGCGTCATCCTGTTGTTCCTAGTCATAGCCACCGCCTTTGTAGGCTATGTCCTCCCTTGAGGGCAAATATCTTTCTGAGGCGCCACAGTCATTACCAATCTCCTATCAGCCGCCCCCTACATCGGCCCAGACCTAGTTCAATGAATCTGAGGAGGCTTCTCAGTAGACAACGCCACCCTCACCCGTTTCTTTACATTTCACTTCATTCTCCCCTTTATTATTGCAGCAGCAAGTATGATCCACCTCCTCTTTCTTCACCAAACTGGGTCCTCTAACCCAACAGGACTAAATTCTAACCTAGATAAAGTCTCTTTTCACCCCTACTTCTCATACAAGGACCTCCTCGGATTTGTTATTATGTTAGGTGCCCTAGCCTCTCTCTCCACCTTCGCCCCCAACCTGCTTGGAGACCCAGACAATTTTACACCAGCTAACCCACTCGTTACACCCCCCCACATTAAGCCAGAATGATACTTCCTTTTCGCCTACGCCATCCTTCGCTCAATCCCCAACAAATTAGGAGGTGTCCTGGCCCTCCTTCTCTCAATCATAGTCCTCTTTCTGATGCCTATTATTCACACATCTAAACTGCGCTCCCTTATATTTCGCCCAATCGCAAAAACCTTCTTCTGAGCACTAATTGCCAATACAACCATTCTCACATGGATCGGGGGCCAACCAGTCGAGGATCCCTTTATTACCATTGGTCAAATCGCCTCCGGACTTTACTTTCTTATCTTTGTCCTTCTTATCCCATCACTAGGACTCCTGGAAAACAAGCTCCTAAAAATTTAA   [1143]
' AY803846nigroLQ4+ AJ880634nigroNT17'                                    ATGGCCCCCACAATCCGAAAAACCCACCCCCTTCTCAAAATCATCAATGGCTCCTTCATTGACCTTCCTAGCCCAGCCAACATCTCTGCATGATGAAACTTCGGCTCCCTCCTCGGAGTCTGCCTAATTGCCCAAATCGCCACCGGCTTATTCCTAGCCATGCACTATACAGCCGATACATCCCTTGCATTCTCATCTATTGCTCACATCTGCCGAGATGTCAATAATGGCTGACTCCTACGAAACCTTCACGCCAACGGCGCATCTTTTTTCTTTATCTGCATCTACTTCCACATTGGCCGGGGTCTT-TACTATGGCTCCTACCTCTACAAAGAAACCTGAAACATTGGCGTCATCCTGTTGTTCCTAGTCATAGCCACCGCCTTTGTAGGCTATGTCCTCCCTTGAGGACAAATATCTTTCTGAGGCGCCACAGTCATTACCAATCTCCTATCAGCCGCCCCCTACATTGGCCCAGACCTAGTTCAATGAATCTGAGGAGGCTTCTCAGTAGACAACGCCACCCTCACCCGTTTCTTTACATTTCACTTCATTCTCCCCTTTATTATTGCAGCAGCAAGTATGATTCACCTACTCTTTCTTCACCAAACTGGGTCCTCTAACCCAACAGGACTAAATTCTAACCTAGACAAAGTCTCTTTTCACCCCTACTTCTCATACAAGGACCTCCTCGGATTTGTTATCATGCTAGGTGCCCTAGCCTCTCTCTCCACCTTCGCCCCTAACCTGCTTGGGGACCCAGACAATTTTACACCAGCTAACCCACTCGTCACACCCCCCCACATTAAGCCAGAATGATACTTCCTTTTCGCCTACGCCATCCTTCGCTCAATCCCCAACAAATTAGGAGGTGTCCTGGCCCTCCTTCTCTCAATCATAGTCCTCTTTCTGATGCCTTTTATTCACACATCTAAACTGCGCTCCCTTATATTTCGCCCAATCGCAAAAACCTTCTTCTGAGCACTAATTGCCAATACAGCCATTCTCACATGGATCGGGGGCCAACCAGTCGAGGATCCCTTCATCACCATTGGTCAAATCGCCTCCGGACTTTACTTTCTTATCTTTGTCCTTCTTATCCCATCACTAGGACTCCTGGAAAACAAGCTCCTAAAAATTTAA   [1143]
_AY803845nigroLQ3                                    ATGGCCCCCACAATCCGAAAAACCCACCCCCTTCTCAAAATCATCAATGGCTCCTTCATTGACCTTCCTACCCCAGCCAACATCTCTGCATGATGAAACTTCGGCTCCCTCCTCGGAGTCTGCTTAATTGCCCAAATCGCCACCGGCTTATTCCTAGCCATGCACTATACAGCCGATACATCCCTTGCATTCTCATCTATTGCTCACATCTGCCGAGATGTCAATAACGGCTGACTCCTACGAAACCTTCACGCCAACGGCGCATCTTTTTTCTTTATCTGCATCTACTTCCACATTGGCCGGGGTCTT-TACTATGGCTCCTACCTCTACAAAGAAACCTGAAACATTGGCGTCATCCTGTTGTTCCTAGTCATAGCCACCGCCTTTGTAGGCTATGTCCTCCCTTGAGGGCAAATATCTTTCTGAGGCGCCACAGTCATTACCAATCTCCTATCAGCCGCCCCCTACATCGGCCCAGACCTAGTTCAATGAATCTGAGGAGGCTTCTCAGTAGACAACGCCACCCTCACCCGTTTCTTTACATTTCACTTCATTCTCCCCTTTATTATTGCAGCAGCAAGTATGATCCACCTACTCTTTCTTCACCAAACTGGGTCCTCTAACCCAACAGGACTTAATTCTAACCTAGATAAAGTCTCTTTTCACCCCTACTTCTCATACAAGGACCTCCTCGGATTTGTTATTATGTTAGGTGCCCTAGCCTCTCTCTCCACCTTCGCCCCTAACCTGCTTGGAGACCCAGACAATTTTACACCAGCTAACCCACTCGTCACACCCCCCCACATTAAGCCAGAATGATACTTCCTTTTCGCCTACGCCATCCTTCGCTCAATCCCCAACAAATTAGGAGGTGTCCTGGCCCTCCTTCTCTCAATCACAGTCCTCTTTCTGATGCCTATTATTCACACATCTAAACTGCGCTCCCTTATATTTCGCCCAATCGCAAAAACCTTCTTCTGAGCACTAATTGCCAATACAGCCATTCTCACATGGATCGGGGGCCAACCAGTCGAGGATCCCTTTATTACCATTGGTCAAATCGCCTCCGGACTTTACTTTCTTATCTTTGTCCTTCTTATTCCATCACTAGGACTCCTGGAAAACAAGCTCCTAAAAATTTAA   [1143]
_AY803844nigroLQ2                                    ATGGCCCCCACAATCCGAAAAACCCACCCCCTTCTCAAAATCATCAATGGCTCCTTCATTGACCTTCCTACCCCAGCCAACATCTCTGCATGATGAAACTTCGGCTCCCTCCTCGGAGTCTGCCTAATTGCCCAAATCGCCACCGGCTTATTCCTAGCCATGCACTATACAGCCGATACATCCCTTGCATTCTCATCTATTGCTCACATCTGCCGAGATGTCAATAACGGCTGACTCCTACGTAACCTTCACGCCAACGGCGCATCTTTTTTCTTTATCTGCATCTACTTCCACATTGGCCGGGGTCTT-TACTATGGCTCCTACCTCTACAAAGAAACCTGAAACATTGGCGTCATCCTGTTGTTCCTAGTCATAGCCACCGCCTTTGTAGGCTATGTCCTCCCTTGAGGACAAATATCTTTCTGAGGCGCCACAGTCATTACCAATCTCCTATCAGCCGCCCCCTACATCGGCCCAGACCTAGTTCAATGAATCTGAGGAGGCTTCTCAGTAGACAACGCCACCCTCACCCGTTTCTTTACATTTCACTTCATTCTCCCCTTTATTATTGCAGCAGCAAGTATGATCCACCTACTCTTTCTTCACCAAACTGGGTCCTCTAACCCAACAGGACTAAATTCTAACCTAGACAAAGTCTCTTTTCACCCCTACTTCTCATACAAGGACCTCCTCGGATTTGTTATTATGCTAGGTGCCCTAGCCTCTCTCTCCACCTTCGCCCCTAACCTGCTTGGGGACCCAGACAATTTTACACCAGCTAACCCACTCGTCACACCCCCCCACATTAAGCCAGAATGATACTTCCTTTTCGCCTACGCCATCCTTCGCTCAATCCCCAACAAATTAGGAGGTGTCCTGGCCCTCCTTCTCTCAATCATAGTCCTCTTTCTGATGCCTATTATTCACACATCTAAACTGCGCTCCCTTATATTTCGCCCAATCGCAAAAACCTTCTTCTGAGCACTAATTGCCAATACAGCCATTCTCACATGGATCGGGGGCCAACCAGTCGAGGATCCCTTTATCACCATTGGCCAAATCGCCTCCGGACTTTACTTTCTTATCTTTGTCCTTCTTATCCCATCACTAGGACTCCTGGAAAACAAGCTCCTAAAAATTTAA   [1143]
_AY803843nigroLQ1                                    ATGGCCCCCACAATCCGAAAAACCCACCCCCTTCTCAAAATCATCAATGGCTCCTTCATTGACCTTCCTACCCCAGCCAACATCTCTGCATGATGAAACTTCGGCTCCCTCCTCGGAGTCTGCTTAATTGCCCAAATCGCCACCGGCTTATTCCTAGCCATGCACTATACAGCCGATACATCCCTTGCATTCTCATCTATTGCTCACATCTGCCGAGATGTCAATAACGGCTGACTCCTACGAAACCTTCACGCCAACGGCGCATCTTTTTTCTTTATCTGCATCTACTTCCACATTGGCCGGGGTCTT-TACTATGGCTCCTACCTCTACAAAGAAACCTGAAACATTGGCGTCATCCTGTTGTTCCTAGTCATAGCCACCGCCTTTGTAGGCTATGTCCTCCCTTGAGGGCAAATATCTTTCTGAGGCGCCACAGTCATTACCAATCTCCTATCAGCCGCCCCCTACATCGGCCCAGACCTAGTTCAATGAATCTGAGGAGGCTTCTCAGTAGACAACGCCACCCTCACCCGTTTCTTTACATTTCACTTCATTCTCCCCTTTATTATTGCAGCAGCAAGTATGATCCACCTCCTCTTTCTTCACCAAACTGGGTCCTCTAACCCAACAGGACTAAATTCTAACCTAGATAAAGTCTCTTTTCACCCCTACTTCTCATACAAGGACCTCCTCGGATTTGTTATTATGTTAGGTGCCCTAGCCTCTCTCTCCACCTTCGCCCCCAACCTGCTTGGAGACCCAGACAATTTTACACCAGCTAACCCACTCGTTACACCCCCCCACATTAAGCCAGAATGATACTTCCTTTTCGCCTACGCCATCCTTCGCTCAATCCCCAACAAATTAGGAGGTGTCCTGGCCCTCCTTCTCTCAATCATAGTCCTCTTTCTGATGCCTATTATTCACACATCTAAACTGCGCTCCCTTATATTTCGCCCAATCGCAAAAACCTTCTTCTGAGCACTAATTGCCAATACAGCCATTCTCACATGGATCGGGGGCCAACCAGTCGAGGATCCCTTTATTACCATTGGTCAAATCGCCTCCGGACTTTACTTTCTTATCTTTGTCCTTCTTATCCCATCACTAGGACTCCTGGAAAACAAGCTCCTAAAAATTTAA   [1143]
' AY803842nigroZZ5+ AJ880629nigroNT2+nigroPG005'                                    ATGGCCCCCACAATCCGAAAAACCCACCCCCTTCTCAAAATCATCAATGGCTCCTTCATTGACCTTCCTACCCCAGCCAACATCTCTGCATGATGAAACTTCGGCTCCCTCCTCGGAGTCTGCCTAATTGCCCAAATCGCCACCGGCTTATTCCTAGCCATGCACTATACAGCCGATACATCCCTTGCATTCTCATCTATTGCTCACATCTGCCGAGATGTCAATAACGGCTGACTCCTACGTAACCTTCACGCCAACGGCGCATCTTTTTTCTTTATCTGCATCTACTTCCACATTGGCCGGGGTCTT-TACTATGGCTCCTACCTCTACAAAGAAACCTGAAACATTGGCGTCATCCTGTTGTTCCTAGTCATAGCCACCGCCTTTGTAGGCTATGTCCTCCCTTGAGGACAAATATCTTTCTGAGGCGCCACAGTCATTACCAATCTCCTATCAGCCGCCCCCTACATCGGCCCAGACCTAGTTCAATGAATCTGAGGAGGCTTCTCAGTAGACAACGCCACCCTCACCCGTTTCTTTACATTTCACTTCATTCTCCCCTTTATTATTGCAGCAGCAAGTATGATCCACCTACTCTTTCTTCACCAAACTGGATCCTCTAACCCAACAGGACTAAATTCTAACCTAGACAAAGTCTCTTTTCACCCCTACTTCTCATACAAGGACCTCCTCGGATTTGTTATTATGCTAGGTGCCCTAGCCTCTCTCTCCACCTTCGCCCCTAACCTGCTTGGGGACCCAGACAATTTTACACCAGCTAACCCACTCGTCACACCCCCCCACATTAAGCCAGAATGATACTTCCTTTTCGCCTACGCCATCCTTCGCTCAATCCCCAACAAATTAGGAGGTGTCCTGGCCCTCCTTCTCTCAATCATAGTCCTCTTTCTGATGCCTATTATTCACACATCTAAACTGCGCTCCCTTATATTTCGCCCAATCGCAAAAACCTTCTTCTGAGCACTAATTGCCAATACAGCCATTCTCACATGGATCGGGGGCCAACCAGTCGAGGATCCCTTTATCACCATTGGCCAAATCGCCTCCGGACTTTACTTTCTTATCTTTGTCCTTCTTATCCCATCACTAGGACTCCTGGAAAACAAGCTCCTAAAAATTTAA   [1143]
_AY803841nigroZZ4                                    ATGGCCCCCACAATCCGAAAAACCCACCCCCTTCTCAAAATCATCAATGCCTCCTTCATTGACCTTCCTACCCCAGCCAACATCTCTGCATGATGAAACTTCGGCTCCCTCCTCGGAGTCTGCTTAATTGCCCAAATCGCCACCGGCTTATTCCTAGCCATGCACTATACAGCCGATACATCCCTTGCATTCTCATCTATTGCTCACATCTGCCGAGATGTCAATAACGGCTGACTCCTACGAAACCTTCACGCCAACGGCGCATCTTTTTTCTTTATCTGCATCTACTTCCACATTGGCCGGGGTCTT-TACTATGGCTCCTACCTCTACAAAGAAACCTGAAACATTGGCGTCATCCTGTTGTTCCTAGTCATAGCCACCGCCTTTGTAGGCTATGTCCTCCCTTGAGGGCAAATATCTTTCTGAGGCGCCACAGTCATTACCAATCTCCTATCAGCCGCCCCCTACATCGGCCCAGACCTAGTTCAATGAATCTGAGGAGGCTTCTCAGTAGACAACGCCACCCTCACCCGTTTCTTTACATTTCACTTCATTCTCCCCTTTATTATTGCAGCAGCAAGTATGATCCACCTACTCTTTCTTCACCAAACTGGCTCCTCTAACCCAACAGGACTAAATTCTAACCTAGATAAAGTCTCTTTTCACCCCTACTTCTCATACAAGGACCTCCTCGGATTTGTTATTATGTTAGGTGCCCTAGCCTCTCTCTCCACCTTCGCCCCTAACCTGCTTGGAGACCCAGACAATTTTACACCAGCTAACCCACTCGTTACACCCCCCCACATTAAGCCAGAATGATACTTCCTTTTCGCCTACGCCATCCTTCGCTCAATCCCCAACAAATTAGGAGGTGTCCTGGCCCTCCTTCTCTCAATCATAGTCCTCTTTCTGATGCCTATTATTCACACATCTAAACTGCGCTCCCTTATATTTCGCCCAATCGCAAAAACCTTCTTCTGAGCACTAATTGCCAATACAGCCATTCTCACATGGATCGGGGGCCAACCAGTCGAGGATCCCTTCATTACCATTGGTCAAATCGCCTCCGGACTTTACTTTCTTATCTTTGTCCTTCTTATCCCATCACTAGGACTCCTGGAAAACAAGCTCCTAAAAATTTAA   [1143]
_AY803840nigroZZ3                                    ATGGCCCCCACAATCCGAAAAACCCACCCCCTTCTCAAAATCATCAATGGCTCCTTCATTGACCTTCCTACCCCAGCCAACATCTCTGCATGATGAAACTTCGGCTCCCTCCTCGGAGTCTGCCTAATTGCCCAAATCGCCACCGGCTTATTCCTAGCCATGCACTATACAGCCGATACATCCCTTGCATTCTCATCTATTGCTCACATCTGCCGAGATGTCAATAACGGCTGACTCCTACGAAACCTTCACGCCAACGGCGCATCTTTCTTCTTTATCTGCATCTACTTCCACATTGGCCGGGGTCTT-TACTATGGCTCCTACCTCTACAAAGAAACCTGAAACATTGGCGTCATCCTGTTATTCCTAGTCATAGCCACCGCCTTTGTAGGCTATGTCCTCCCTTGAGGACAAATATCTTTCTGAGGCGCCACAGTCATTACCAATCTCCTATCAGCCGCCCCCTACATCGGCCCAGACCTAGTTCAATGAATCTGAGGAGGCTTCTCAGTAGACAACGCCACCCTCACCCGTTTCTTTACATTTCACTTCATTCTCCCCTTTATTATTGCAGCAGCAAGTATGATTCACCTACTCTTTCTTCACCAAACTGGATCCTCTAACCCAACAGGACTAAATTCTAACCTAGACAAAGTCTCTTTTCACCCCTACTTCTCATACAAGGACCTCCTCGGATTTGTTATTATGCTAGGTGCCCTAGCCTCTCTCTCCACCTTCGCCCCTAACCTGCTTGGGGACCCAGACAATTTTACACCAGCTAACCCACTCGTCACACCCCCCCACATTAAGCCAGAATGATACTTCCTTTTCGCCTACGCCATCCTTCGCTCAATCCCCAACAAATTAGGAGGTGTCCTGGCCCTCCTTCTCTCAATCATAGTCCTCTTTCTGATGCCTATTATTCACACATCTAAACTGCGCTCCCTTATATTTCGCCCAATCGCAAAAACCTTCTTCTGAGCACTAATTGCCAATACAGCCATTCTCACATGAATCGGGGGCCAACCAGTCGAGGATCCCTTTGTCACCATTGGTCAAATCGCCTCCGGACTTTACTTTCTTATCTTTGTCCTTCTTATCCCATCACTAGGACTCCTGGAAAACAAGCTCCTAAAAATTTAA   [1143]
_AY803839nigroZZ1                                    ATGGCCCCCACAATCCGAAAAACCCACCCCCTTCTCAAAATCATCAATGGCTCCTTCATTGACCTTCCTACCCCAGCCAACATCTCTGCATGATGAAACTTCGGCTCCCTCCTCGGAGTCTGCCTAATTGCCCAAATCGCCACCGGCTTATTCCTAGCCATGCACTATACAGCCGATACATCCCTTGCATTCTCATCTATTGCTCACATCTGCCGAGATGTCAATAACGGCTGACTCCTACGTAACCTTCACGCCAACGGCGCATCTTTTTTCTTTATCTGCATCTACTTCCACATTGGCCGGGGTCTT-TACTATGGCTCCTACCTCTACAAAGAAACCTGAAACATTGGCGTCATCCTGTTGTTCCTAGTCATAGCCACCGCCTTTGTAGGCTATGTCCTCCCTTGAGGACAAATATCTTTCTGAGGCGCCACAGTCATTACCAATCTCCTATCAGCCGCCCCCTACATCGGCCCAGACCTAGTTCAATGAATCTGAGGAGGCTTCTCAGTAGACAACGCCACCCTCACCCGTTTCTTTACATTTCACTTCATTCTCCCCTTTATTATTGCAGCAGCAAGTATGATCCACCTACTCTTTCTTCACCAAACTGGGTCCTCTAACCCAACAGGACTAAATTCTAACCTAGACAAAGTCTCTTTTCACCCCTACTTCTCATACAAGGACCTCCTCGGATTTGTTATTATGCTAGGTGCCCTAGCCTCTCTCTCCACCTTCGCCCCTAACCTGCTCGGGGACCCAGACAATTTTACACCAGCTAACCCACTCGTCACACCCCCCCACATTAAGCCAGAATGATACTTCCTTTTCGCCTACGCCATCCTTCGCTCAATCCCCAACAAATTAGGAGGTGTCCTGGCCCTCCTTCTCTCAATCATAGTCCTCTTTCTGATGCCCATTATTCACACATCTAAACTGCGCTCCCTTATATTTCGCCCAATCGCAAAAACCTTCTTCTGAGCACTAATTGCCAATACAGCCATTCTCACATGGATCGGGGGCCAACCAGTCGAGGATCCCTTTATCACCATTGGCCAAATCGCCTCCGGACTTTACTTTCTTATCTTTGTCCTTCTTATCCCATCACTAGGACTCCTGGAAAACAAGCTCCTAAAAATTTAA   [1143]
_AY803838nigroLIY4                                    ATGGCCCCCACAATCCGAAAAACCCACCCCCTTCTCAAAATCATCAATGGCTCCTTCATTGACCTTCCTACCCCAGCCAACATCTCTGCATGATGAAACTTCGGCTCCCTCCTCGGAGTCTGCTTAATTGCCCAAATCGCCACCGGCTTATTCCTAGCCATGCACTATACAGCCGATACATCCCTTGCATTCTCATCTATTGCTCACATCTGCCGAGATGTCAATAACGGCTGACTCCTACGAAACCTTCACGCCAACGGCGCATCTTTTTTCTTTATCTGCATCTACTTCCACATTGGCCGGGGTCTT-TACTATGGCTCCTACCTCTACAAAGAAACCTGAAACATTGGCGTCATCCTGTTGTTCCTAGTCATAGCCACCGCCTTTGTAGGCTATGTCCTCCCTTGAGGGCAAATATCTTTCTGAGGCGCCACAGTCATTACCAATCTCCTATCAGCCGCCCCCTACATCGGCCCAGACCTAGTTCAATGAATCTGAGGAGGCTTCTCAGTAGACAACGCCACCCTCACCCGTTTCTTTACATTTCACTTCATTCTCCCCTTTATTATTGCAGCAGCAAGTATGATCCACCTACTCTTTCTTCACCAAACTGGGTCCTCTAACCCAACAGGACTAAATTCTAACCTAGATAAAGTCTCTTTTCACCCCTACTTCTCATACAAGGACCTCCTCGGATTTGTTATTATGTTAGGTGCCCTAGCCTCTCTCTCCACCTTCGCCCCTAACCTGCTTGGAGACCCAGACAATTTTACACCAGCTAACCCACTCGTTACACCCCCCCACATTAAGCCAGAATGATACTTCCTTTTCGCCTACGCCATCCTTCGCTCAATCCCCAACAAATTAGGAGGTGTCCTGGCCCTCCTTCTCTCAATCATAGTCCTCTTTCTGATGCCTATTATTCACACATCTAAACTGCGCTCCCTTATATTTCGCCCAATCGCAAAAACCTTCTTCTGGGCACTAATTGCCAATACAGCCATTCTCACATGGATCGGGGACCAACCAGTCGAGGATCCCTTTATTACCATTGGTCAAATCGCCTCCGGACTTTACTTTCTTATCTTTGTCCTTCTTATCCCATCACTAGGACTCCTGGAAAACAAGCTCCTAAAAATTTAA   [1143]
_AY803837nigroLIY2                                    ATGGCCCCCACAATCCGAAAAACCCACCCCCTTCTCAAAATCATCAATGGCTCCTTCATTGACCTTCCTACCCCAGCCAACATCTCTGCATGATGAAACTTCGGCTCCCTCCTCGGAGTCTGCCTAATTGCCCAAATCGCCACCGGCTTATTCCTAGCCATGCACTATACAGCCGATACATCCCTTGCATTCTCATCTATTGCTCACATCTGCCGAGATGTCAATAACGGCTGACTCCTACGTAACCTTCACGCCAACGGCGCATCTTTTTTCTTTATCTGCATCTACTTCCACATTGGCCGGGGTCTT-TACTATGGCTCCTACCTCTACAAAGAAACCTGAAACATTGGCGTCATCCTGTTGTTCCTAGTCATAGCCACCGCCTTTGTAGGCTATGTCCTCCCTTGAGGACAAATATCTTTCTGAGGCGCCACAGTCATTACCAATCTCCTATCAGCCGCCCCCTACATCGGCCCAGACCTAGTTCAATGAATCTGAGGAGGCTTCTCAGTAGACAACGCCACCCTCACCCGTTTCTTTACATTTCACTTCATTCTCCCCTTTATTATTGCAGCAGCAAGTATGATCCACCTACTCTTTCTTCACCAAACTGGGTCCTCTAACCCAACAGGACTAAATTCTAACCTAGACAAAGTCTCTTTTCACCCCTACTTCTCATACAAGGACCTCCTCGGATTTGTTATTATGCTAGGTGCCCTAGCCTCTCTCTCCACCTTCGCCCCTAACCTGCTTGGGGACCCAGACAATTTTACACCAGCTAACCCACTCGTCACACCCCCCCACATTAAGCCAGAATGATACTTCCTTTTCGCCTACGCCATCCTTCGCTCAATCCCCAACAAATTAGGAGGTGTCCTGGCCCTCCTTCTCTCAATCATGGTCCTCTTTCTGATGCCTATTATTCACACATCTAAACTGCGCTCCCTTATATTTCGCCCAATCGCAAAAACCTTCTTCTGAGCACTAATTGCCAATACAGCCATTCTCACATGGATCGGGGGCCAACCAGTCGAGGATCCCTTTATCACCATCGGCCAAATCGCCTCCGGACTTTACTTTCTTATCTTTGTCCTTCTTATCCCATCACTAGGACTCCTGGAAAACAAGCTCCTAAAAATTTAA   [1143]
_AY803836nigroLIY1                                    ATGGCCCCCACAATCCGAAAAACCCACCCCCTTCTCAAAATCATCAATGGCTCCTTCATTGACCTTCCTACCCCAGCCAACATCTCTGCATGATGAAACTTCGGCTCCCTCCTCGGAGTCTGCCTAATTGCCCAAATCGCCACCGGCTTATTCCTAGCCATGCACTATACAGCCGATACATCCCTTGCATTCTCATCTATTGCTCACATCTGCCGAGATGTCAATAACGGCTGACTCCTACGTAACCTTCACGCCAACGGCGCATCTTTTTTCTTTATCTGCATCTACTTCCACATTGGCCGGGGTCTT-TACTATGGCTCCTACCTCTACAAAGAAACCTGAAACATTGGCGTCATCCTATTGTTCCTAGTCATAGCCACCGCCTTTGTAGGCTATGTCCTCCCTTGAGGACAAATATCTTTCTGAGGCGCCACAGTCATTACCAATCTCCTATCAGCCGCCCCCTACATCGGCCCAGACCTAGTTCAATGAATCTGAGGAGGCTTCTCAGTAGACAACGCCACCCTCACCCGTTTCTTTACATTTCACTTCATTCTCCCCTTTATTATTGCAGCAGCAAGTATGATCCACCTACTCTTTCTTCACCAAACTGGGTCCTCTAACCCAACAGGACTAAATTCTAACCTAGACAAAGTCTCTTTTCACCCCTACTTCTCATACAAGGACCTCCTCGGATTTGTTATTATGCTAGGTGCCCTAGCCTCTCTCTCCACCTTCGCCCCTAACCTGCTTGGGGACCCAGACAATTTTACACCAGCTAACCCACTCGTCACACCCCCCCACATTAAGCCAGAATGATACTTCCTTTTCGCCTACGCCATCCTTCGCTCAATCCCCAACAAATTAGGAGGTGTCCTGGCCCTCCTTCTCTCAATCATAGTCCTCTTTCTGATGCCTATTATTCACACATCTAAACTGCGCTCCCTTATATTTCGCCCAATCGCAAAAACCTTCTTCTGAGCACTAATTGCCAATACAGCCATTCTCACATGGATCGGGGGCCAACCAGTCGAGGATCCCTTTATCACCATTGGCCAAATCGCCTCCGGACTTTACTTTCTTATCTTTGTCCTTCTTATCCCATCACTAGGACTCCTGGAAAACAAGCTCCTAAAAATTTAA   [1143]
_AY803835nigroLAY10                                    ATGGCCCCCACAATCCGAAAAACCCACCCCCTTCTCAAAATCATCAATGGCTCCTTCATTGACCTTCCTACCCCAGCCAACATCTCTGCATGATGAAACTTCGGCTCCCTCCTCGGAGTCTGCCTAATTGCCCAAATCGCCACCGGCTTATTCCTAGCCATGCACTATACAGCCGATACATCCCTTGCATTCTCATCTATTGCTCACATCTGCCGAGATGTCAATAACGGCTGACTCCTACGTAACCTTCACGCCAACGGCGCATCTTTTTTCTTTATCTGCATCTACTTCCACATTGGCCGGGGTCTT-TACTATGGCTCCTACCTCTACAAAGAAACCTGAAACATTGGCGTCATCCTGTTGTTCCTAGTCATAGCCACCGCCTTTGTAGGCTATGTCCTCCCTTGAGGACAAATATCTTTCTGAGGCGCCACAGTCATTACCAATCTCCTATCAGCCGCCCCCTACATCGGCCCAGACCTAGTTCAATGAATCTGAGGAGGCTTCTCAGTAGACAACGCCACCCTCACCCGTTTCTTTACATTTCACTTCATTCTCCCCTTTATTATTGCAGCAGCAAGTATGATCCACCTACTCTTTCTTCACCAAACTGGATCCTCTAACCCAACAGGACTAAATTCTAACCTAGACAAAGTCTCTTTTCACCCCTACTTCTCATACAAGGACCTCCTCGGATTTGTTATTATGCTAGGTGCCCTAGCCTCTCTCTCCACCTTCGCCCCTAACCTGCTTGGGGACCCAGACAATTTTACACCAGCTAACCCACTCGTCACACCCCCCCACATTAAGCCAGAATGATACTTCCTTTTCGCCTACGCCATCCTTCGCTCAATCCCCAACAAATTAGGAGGTGTCCTGGCCCTCCTTCTCTCAATCATAGTCCTCTTTCTGATGCCTATTATTCACACATCTAAACTGCGCTCCCTTATATTTCGCCCAATCGCAAAAACCTTCTTCTGAGCACTAATTGCCAATACAGCCATTCTCACATGGATCGGGGGCCAACCAGTCGAGGATCCCTTTATCACCATTGGCCAAATCGCCTCCGGACTTTACTTTCTTATCTTTGTCCTTCTTATCCCATCACTAGGACTCCTGGAAAACAAGCTCCTAAATATTTAA   [1143]
_AY803834nigroLAY9                                    ATGGCCCCCACAATCCGAAAAACCCACCCCCTCCTCAAAATCATCAATGGCTCCTTCATTGACCTTCCCACCCCAGCCAACATCTCTGCATGATGAAACTTCGGCTCCCTCCTCGGAGTCTGCTTAATTGCCCAAATCGCCACCGGCTTATTCCTAGCCATGCACTATACAGCCGATACATCCCTTGCATTCTCATCTATTGCTCACATCTGCCGAGATGTTAATAACGGCTGACTCCTACGAAACCTTCACGCCAACGGCGCATCTTTTTTCTTTATCTGCATCTACTTCCACATTGGCCGGGGTCTT-TACTATGGCTCCTACCTCTACAAAGAAACCTGAAACATTGGCGTCATCCTGTTGTTCCTAGTCATAGCCACCGCCTTTGTAGGCTATGTCCTCCCTTGAGGGCAAATATCTTTCTGAGGCGCCACAGTCATTACCAATCTCCTATCAGCCGCCCCCTACATCGGCCCAGACCTAGTTCAATGAATCTGAGGAGGCTTCTCAGTAGACAACGCCACCCTCACCCGTTTCTTTACATTTCACTTCATTCTCCCCTTTATTATTGCAGCAGCAAGTATGATCCACCTACTCTTTCTTCACCAAACTGGGTCCTCTAACCCAACAGGACTAAATTCTAACCTAGATAAAGTCTCTTTTCACCCCTACTTCTCATACAAGGACCTCCTTGGATTTGTTATTATGTTAGGTGCCCTAGCCTCTCTCTCCACCTTCGCCCCTAACCTGCTTGGAGACCCAGACAATTTTACACCAGCTAACCCACTCGTCACGCCCCCCCACATCAAGCCAGAATGATACTTCCTTTTCGCCTACGCCATCCTTCGCTCAATCCCCAACAAATTAGGAGGTGTCCTGGCCCTCCTTCTCTCAATCATAGTCCTCTTTCTAATGCCTATTATTCACACATCTAAACTGCGCTCCCTTATATTTCGCCCAATCGCAAAAACCTTCTTCTGAGCACTAATTGCCAATACAGCCATTCTCACATGGATCGGGGGCCAACCAGTCGAGGATCCCTTTGTTACCATTGGTCAAATCGCCTCCGGACTTTACTTTCTTATCTTTGTCCTTCTTATTCCATCACTAGGACTCCTGGAAAACAAGCTCCTAAATATTTAA   [1143]
_AY803833nigroLAY8                                    ATGGCCCCCACAATCCGAAAAACCCACCCCCTTCTCAAAATCATCAATGGCTCCTTCATTGACCTTCCTACCCCAGCCAACATCTCTGCATGATGAAACTTCGGCTCCCTCCTCGGAGTCTGCCTAATTGCCCAAATCGCCACCGGCTTATTCCTAGCCATGCACTATACAGCCGATACATCCCTTGCATTCTCATCTATTGCTCACATCTGCCGAGATGTCAATAACGGCTGACTCCTACGTAACCTTCACGCCAACGGCGCATCTTTTTTCTTTATCTGCATCTACTTCCACATTGGCCGGGGTCTT-TACTATGGCTCCTACCTCTACAAAGAAACCTGAAACATTGGCGTCATCCTGTTGTTCCTAGTCATAGCCACCGCCTTTGTAGGCTATGTCCTCCCTTGAGGACAAATATCTTTCTGAGGCGCCACAGTCATTACCAATCTCCTATCAGCCGCCCCCTACATCGGCCCAGACCTAGTTCAATGAATCTGAGGAGGCTTCTCAGTAGACAACGCCACCCTCACCCGTTTCTTTACATTTCACTTCATTCTCCCCTTTATTATTGCAGCAGCAAGTATGATCCACCTACTCTTTCTTCACCAAACTGGGTCCTCTAACCCAACAGGACTAAATTCTAACCTAGACAAAGTCTCTTTTCACCCCTACTTCTCATACAAGGACCTCCTCGGATTTGTTATTATGCTAGGTGCCCTAGCCTCCCTCTCCACCTTCGCCCCTAACCTGCTTGGGGACCCAGACAATTTTACACCAGCTAACCCACTCGTCACACCCCCCCACATTAAGCCAGAATGATACTTCCTTTTCGCCTACGCCATCCTTCGCTCAATCCCCAACAAATTAGGAGGTGTCCTGGCCCTCCTTCTCTCAATCATAGTCCTCTTTCTGATGCCTATTATTCACACATCTAAACTGCGCTCCCTTATATTTCGCCCAATCGCAAAAACCTTCTTCTGAGCACTAATTGCCAATACAGCCATTCTCACATGGATCGGGGGCCAACCAGTCGAGGATCCCTTTATCACCATTGGCCAAATCGCCTCCGGACTTTACTTTCTTATCTTTGTCCTTCTTATCCCATCACTAGGACTCCTGGAAAACAAGCTCCTAAATATTTAA   [1143]
_AY803832nigroLAY7                                    ATGGCCCCCACAATCCGAAAAACCCACCCCCTTCTCAAAATCATCAATGGCTCCTTCATTGACCTTCCTACCCCAGCCAACATCTCTGCATGATGAAACTTCGGCTCCCTCCTCGGAGTCTGCTTAATTGCCCAAATCGCCACCGGCTTATTCCTAGCCATGCACTATACAGCCGATACATCCCTTGCATTCTCATCTATTGCTCACATCTGCCGAGATGTCAATAACGGCTGACTCCTACGAAACCTTCACGCCAACGGCGCATCTTTTTTCTTTATCTGCATCTACTTCCACATTGGCCGGGGTCTT-TACTATGGCTCCTACCTCTACAAAGAAACCTGAAACATTGGCGTCATCCTGTTGTTCCTAGTCATAGCCACCGCCTTTGTAGGCTATGTCCTCCCTTGAGGGCAAATATCTTTCTGAGGCGCCACAGTCATTACCAATCTCCTATCAGCCGCCCCCTACATCGGCCCAGACCTAGTTCAATGAATCTGAGGAGGCTTCTCAGTAGACAACGCCACCCTCACCCGTTTCTTTACATTTCACTTCATTCTCCCCTTTATTATTGCAGCAGCAAGTATGATCCACCTCCTCTTTCTTCACCAAACTGGGTCCTCTAACCCAACAGGACTAAATTCTAACCTAGATAAAGTCTCTTTTCACCCCTACTTCTCATACAAGGACCTCCTCGGATTTGTTATTATGTTAGGTGCCCTAGCCTCTCTCTCCACCTTCGCCCCCAACCTGCTTGGAGACCCAGACAATTTTACACCAGCTAACCCACTCGTTACACCCCCCCACATTAAGCCAGAATGATACTTCCTTTTCGCCTACGCCATCCTTCGCTCAATCCCCAACAAATTAGGAGGTGTCCTGGCCCTCCTTCTCTCAATCATAGTCCTCTTTCTGATGCCTATTATTCACACATCTAAACTGCGCTCCCTTATATTTCGCCCAATCGCAAAAACCTTCTTCTGAGCACTAATTGCCAATACAGCCATTCTCACATGGATCGGGGGCCAACCAGTCGAGGATCCCTTTATTACCATTGGTCAAATCGCCTCCGGACTTTACTTTCTTATCTTTGTCCTTCTTATCCCATCACTAGGACTCCTGGAAAACAAGCTCCTAAATATTTAA   [1143]
' AY803831nigroXS5+ AJ880648nigroGJ2'                                    ATGGCCCCCACAATCCGAAAAACCCACCCCCTTCTCAAAATCATCAATGGCTCCTTCATTGACCTTCCTACCCCAGCCAACATCTCTGCATGATGAAACTTCGGCTCCCTCCTCGGAGTCTGCTTAATTGCCCAAATCGCCACCGGCTTATTCCTAGCCATGCACTATACAGCCGATACATCCCTTGCATTCTCATCTATTGCTCACATCTGCCGAGATGTCAATAACGGCTGACTCCTACGAAACCTTCACGCCAACGGCGCATCTTTTTTCTTTATCTGCATCTACTTCCACATTGGCCGGGGCCTT-TACTATGGCTCCTACCTCTACAAAGAAACCTGAAACATTGGCGTCATCCTGTTATTCCTAGTCATAGCCACCGCCTTTGTAGGCTATGTCCTCCCTTGAGGGCAAATATCTTTCTGAGGCGCCACAGTCATTACCAATCTCCTATCAGCCGCCCCCTACATCGGCCCAGACCTAGTTCAATGAATCTGAGGAGGCTTCTCAGTAGACAACGCCACCCTCACCCGTTTCTTTACATTTCACTTCATTCTCCCCTTTATTATTGCAGCAGCAAGTATGATCCACCTACTCTTTCTTCACCAAACTGGGTCCTCTAACCCAACAGGACTAAATTCTAACCTAGATAAAGTCTCTTTCCACCCCTACTTCTCATACAAGGACCTCCTCGGATTTGTTATTATGTTAGGCGCCCTAGCCTCTCTCTCCACCTTCGCCCCTAACCTGCTTGGAGACCCAGACAATTTTACACCAGCTAACCCACTCGTTACACCCCCCCACATTAAGCCAGAATGATACTTCCTTTTCGCCTACGCCATCCTTCGCTCAATCCCCAACAAATTAGGAGGTGTCCTGGCCCTCCTTCTCTCAATCATAGTCCTCTTTCTGATGCCTATTATTCACACATCTAAACTGCGCTCCCTTATATTTCGCCCAATCGCAAAAACCTTCTTCTGAGCACTAATTGCCAATACAGCCATTCTCACATGGATCGGGGGCCAACCAGTCGAGGATCCCTTTATTACCATTGGTCAAATCGCCTCCGGACTTTACTTTCTTATCTTTGTCCTTCTTATCCCATCACTAGGACTCCTGGAAAACAAGCTCCTAAAAATTTAA   [1143]
' AY803830nigroXS1+ AJ880624nigroJNNB'                                    ATGGCCCCCACAATCCGAAAAACCCACCCCCTTCTCAAAATCATCAATGGCTCCTTCATTGACCTTCCTACCCCAGCCAACATCTCTGCATGATGAAACTTCGGCTCCCTCCTCGGAGTCTGCTTAATTGCCCAAATCGCCACCGGCTTATTCCTAGCCATGCACTATACAGCCGATACATCCCTTGCATTCTCATCTATTGCTCACATCTGCCGAGATGTCAATAACGGCTGACTCCTACGAAACCTTCACGCCAACGGCGCATCTTTTTTCTTTATCTGCATCTACTTCCACATTGGCCGGGGCCTT-TACTATGGCTCCTACCTCTACAAAGAAACCTGGAACATTGGCGTCATCCTGTTATTCCTAGTCATAGCCACCGCCTTTGTAGGCTATGTCCTCCCTTGAGGGCAAATATCTTTCTGAGGCGCCACAGTCATTACCAATCTCCTATCAGCCGCCCCCTACATCGGCCCAGACCTAGTTCAATGAATCTGAGGAGGCTTCTCAGTAGACAACGCCACCCTCACCCGTTTCTTTACATTTCACTTCATTCTCCCCTTTATTATTGCAGCAGCAAGTATGATCCACCTACTCTTTCTTCACCAAACTGGGTCCTCTAACCCAACAGGACTAAATTCTAACCTAGATAAAGTCTCTTTCCACCCCTACTTCTCATACAAGGACCTCCTCGGATTTGTTATTATGTTAGGCGCCCTAGCCTCTCTCTCCACCTTCGCCCCTAACCTGCTTGGAGACCCAGACAATTTTACACCAGCTAACCCACTCGTTACACCCCCCCACATTAAGCCAGAATGATACTTCCTTTTCGCCTACGCCATCCTTCGCTCAATCCCCAACAAATTAGGAGGTGTCCTGGCCCTCCTTCTCTCAATCATAGTCCTCTTTCTGATGCCTATTATTCACACATCTAAACTGCGCTCCCTTATATTTCGCCCAATCGCAAAAACCTTCTTCTGAGCACTAATTGCCAATACAGCCATTCTCACATGGATCGGGGGCCAACCAGTCGAGGATCCCTTTATTACCATTGGTCAAATCGCCTCCGGACTTTACTTTCTTATCTTTGTCCTTCTTATCCCATCACTAGGACTCCTGGAAAACAAGCTCCTAAAAATTTAA   [1143]
_AY803829nigroCX6                                    ATGGCCCCCACAATCCGAAAAACCCACCCCCTTCTCAAAATCATCAATGGCTCCTTCATTGACCTTCCTACCCCAGCCAACATCTCTGCATGATGAAACTTCGGCTCCCTCCTCGGAGTCTGCTTAATTGCCCAAATCGCCACCGGCTTATTCCTAGCCATGCACTATACAGCCGATACATCCCTTGCATTCTCATCTATTGCTCACATCTGCCGAGATGTCAATAACGGCTGACTCCTACGAAACCTTCACGCCAACGGCGCATCTTTTTTCTTTATCTGCATCTACTTCCACATTGGCCGGGGTCTT-TACTATGGCTCCTACCTCTACAAAGAAACCTGAAACATTGGCGTCATCCTGTTGTTCCTAGTCATAGCCACCGCCTTTGTAGGCTATGTCCTCCCTTGAGGGCAAATATCTTTCTGAGGCGCCACAGTCATTACCAATCTCCTATCAGCCGCCCCCTACATCGGCCCAGACCTAGTTCAATGAATCTGAGGAGGCTTCTCAGTAGACAACGCCACCCTCACCCGTTTCTTTACATTTCACTTCATTCTCCCCTTTATTATTGCAGCAGCAAGTATGATCCACCTACTCTTTCTTCACCAAACTGGGTCCTCTAACCCAACAGGACTAAATTCTAACCTAGATAAAGTCTCTTTTCACCCCTACTTCTCATACAAGGACCTCCTCGGATTTGTTATTATGTTAGGTGCCCTAGCCTCTCTCTCCACCTTCGCCCCTAACCTGCTTGGAGACCCAGACAATTTTACACCAGCTAACCCACTCGTTACACCCCCCCACATTAAGCCAGAATGATATTTCCTTTTCGCCTACGCCATCCTTCGCTCAATCCCCAACAAATTAGGAGGTGTCCTGGCCCTCCTTCTCTCAATCATAGTCCTCTTTCTGATGCCTATTATTCACACATCTAAACTGCGCTCCCTTATATTTCGCCCAATCGCAAAAACCTTCTTCTGGGCACTAATTGCCAATACAGCCATTCTCACATGGATTGGGGGCCAACCAGTCGAGGATCCCTTTATCACCATTGGTCAAATCGCCTCCGGACTTTACTTTCTTATCTTTGTCCTTCTTATCCCATCACTAGGACTCCTGGAAAACAAGCTCCTAAAAATTTAA   [1143]
_AY803828nigroCX4                                    ATGGCCCCCACAATCCGAAAAACCCACCCCCTTCTCAAAATCATCAATGGCTCCTTCATTGACCTTCCTACCCCAGCCAACATCTCTGCATGATGAAACTTCGGCTCCCTCCTCGGAGTCTGCTTAATTGCCCAAATCGCCACCGGCTTATTCCTAGCCATGCACTATACAGCCGATACATCCCTTGCATTCTCATCTATTGCTCACATCTGCCGAGATGTCAATAACGGCTGACTCCTACGAAACCTTCACGCCAACGGCGCATCTTTTTTCTTTATCTGCATCTACTTCCACATTGGCCGGGGTCTT-TACTATGGCTCCTACCTCTACAAAGAAACCTGAAACATTGGCGTCATCCTGTTGTTCCTAGTCATAGCCACCGCCTTTGTAGGCTATGTCCTCCCTTGAGGGCAAATATCTTTCTGAGGCGCCACAGTCATTACCAATCTCCTATCAGCCGCCCCCTACATCGGCCCAGACCTAGTTCAATGAATCTGAGGAGGCTTCTCAGTAGACAACGCCACCCTCACCCGTTTCTTTACATTTCACTTCATTCTCCCCTTTATTATTGCAGCAGCAAGTATGATCCACCTGCTCTTTCTTCACCAAACTGGGTCCTCTAACCCAACAGGACTAAATTCTAACCTAGATAAAGTCTCTTTTCACCCCTACTTCTCATACAAGGACCTCCTCGGATTTGTTATTATGTTAGGTGCCCTAGCCTCTCTCTCCACCTTCGCCCCTAACCTGCTTGGAGACCCAGACAATTTTACACCAGCTAACCCACTCGTTACACCCCCCCACATTAAGCCAGAATGATATTTCCTTTTCGCCTACGCCATCCTTCGCTCAATCCCCAACAAATTAGGAGGTGTCCTGGCCCTCCTTCTCTCAATCATAGTCCTCTTTCTGATGCCTATTATTCACACATCTAAACTGCGCTCCCTTATATTTCGCCCAATCGCAAAAACCTTCTTCTGGGCACTAATTGCCAATACAGCCATTCTCACATGGATTGGGGGCCAACCAGTCGAGGATCCCTTTATCACCATTGGTCAAATCGCCTCCGGACTTTACTTTCTTATCTTTGTCCTTCTTATCCCATCACTAGGACTCCTGGAAAACAAGCTCCTAAAAATTTAA   [1143]
_AY803827nigroCX3                                    ATGGCCCCCACAATCCGAAAAACCCACCCCCTTCTCAAAATCATCAATGGCTCCTTCATTGACCTTCCTACCCCAGCCAACATCTCTGCATGATGAAACTTCGGCTCCCTCCTCGGAGTCTGCTTAATTGCCCAAATCGCCACCGGCTTATTCCTAGCCATGCACTATACAGCCGATACATCCCTTGCATTCTCATCTATTGCTCACATCTGCCGAGATGTCAATAACGGCTGACTCCTACGAAACCTTCACGCCAACGGCGCATCTTTCTTCTTTATCTGCATCTACTTCCACATTGGCCGGGGTCTT-TACTATGGCTCCTACCTCTACAAAGAAACCTGAAACATTGGCGTCATCCTGTTGTTCCTAGTCATAGCCACCGCCTTTGTAGGCTATGTCCTCCCTTGAGGGCAAATATCTTTCTGAGGCGCCACAGTCATTACCAATCTCCTATCAGCCGCCCCCTACATCGGCCCAAACCTAGTTCAATGAATCTGAGGAGGCTTCTCAGTAGACAACGCCACCCTCACCCGTTTCTTTACATTTCACTTCATTCTCCCCTTTATTATTGCAGCAGCAAGTATGATCCACCTACTCTTTCTTCACCAAACTGGGTCCTCTAACCCAACAGGACTAAATTCTAACCTAGATAAAGTCTCTTTTCACCCCTACTTCTCATACAAGGACCTCCTCGGATTTGTTATTATGTTAGGTGCCCTAGCCTCTCTCTCCACCTTCGCCCCTAACCTGCTTGGAGACCCAGACAATTTTACACCAGCTAACCCACTCGTTACACCCCCCCACATTAAGCCAGAATGATATTTCCTTTTCGCCTACGCCATCCTTCGCTCAATCCCCAACAAATTAGGAGGTGTCCTGGCCCTCCTTCTCTCAATCATAGTCCTCTTTCTGATGCCTATTATTCACACATCTAAACTGCGCTCCCTTATATTTCGCCCAATCGCAAAAACCTTCTTCTGGGCACTAATTGCCAATACAGCCATTCTCACATGGATTGGGGGCCAACCAGTCGAGGATCCCTTTATCACCATTGGTCAAATCGCCTCCGGACTTTACTTTCTTATCTTTGTCCTTCTTATCCCATCACTAGGACTCCTGGAAAACAAGCTCCTAAAAATTTAA   [1143]
_AY803826nigroCX1                                    ATGGCCCCCACAATCCGAAAAACCCACCCCCTTCTCAAAATCATCAATGGCTCCTTCATTGACCTTCCTACCCCAGCCAACATCTCTGCATGATGAAACTTCGGCTCCCTCCTCGGAGTCTGCTTAATTGCCCAAATCGCCACCGGCTTATTCCTAGCCATGCACTATACAGCCGATACATCCCTTGCATTCTCATCTATTGCTCACATCTGCCGAGATGTCAATAACGGCTGACTCCTACGAAACCTTCACGCCAACGGCGCATCTTTCTTCTTTATCTGCATCTACTTCCACATTGGCCGGGGTCTT-TACTATGGCTCCTACCTCTACAAAGAAACCTGAAACATTGGCGTCATCCTGTTGTTCCTAGTCATAGCCACCGCCTTTGTAGGCTATGTCCTCCCTTGAGGGCAAATATCTTTCTGAGGCGCCACAGTCATTACCAATCTCCTATCAGCCGCCCCCTACATCGGCCCAGACCTAGTTCAATGAATCTGAGGAGGCTTCTCAGTAGACAACGCCACCCTCACCCGTTTCTTTACATTTCACTTCATTCTCCCCTTTATTATTGCAGCAGCAAGTATGATCCACCTACTCTTTCTTCACCAAACTGGGTCCTCTAACCCAACAGGACTAAATTCTAACCTAGATAAAGTCTCTTTTCACCCCTACTTCTCATACAAGGACCTCCTCGGATTTGTTATTATGTTAGGTGCCCTAGCCTCTCTCTCCACCTTCGCCCCTAACCTGCTTGGAGACCCAGACAATTTTACACCAGCTAACCCACTCGTTACACCCCCCCACATTAAGCCAGAATGATATTTCCTTTTCGCCTACGCCATCCTTCGCTCAATCCCCAACAAATTAGGAGGTGTCCTGGCCCTCCTTCTCTCAATCATAGTCCTCTTTCTGATGCCTATTATTCACACATCTAAACTGCGCTCCCTTATATTTCGCCCAATCGCAAAAACCTTCTTCTGGGCACTAATTGCCAATACAGCCATTCTCACATGGATTGGGGGCCAACCAGTCGAGGATCCCTTTATCACCATTGGTCAAATCGCCTCCGGACTTTACTTTCTTATCTTTGTCCTTCTTATCCCATCACTAGGACTCCTGGAAAACAAGCTCCTAAAAATTTAA   [1143]
_AY803825nigroGYU7                                    ATGGCCCCCACAATCCGAAAAACCCACCCCCTTCTCAAAATCATCAATGGCTCCTTCATTGACCTTCCTACCCCAGCCAACATCTCTGCATGATGAAACTTCGGCTCCCTCCTCGGAGTCTGCCTAATTGCCCAAATCGCCACCGGCTTATTCCTAGCCATGCACTATACAGCCGATACATCCCTTGCATTCTCATCTATTGCTCACATCTGCCGAGATGTCAATAACGGCTGACTCCTACGTAACCTTCACGCCAACGGCGCATCTTTTTTCTTTATCTGCATCTACTTCCACATTGGCCGGGGTCTT-TACTATGGCTCCTACCTCTACAAAGAAACCTGAAACATTGGCGTCATCCTGTTGTTCCTAGTCATAGCCACCGCCTTTGTAGGCTATGTCCTCCCTTGAGGACAAATATCTTTCTGAGGCGCCACAGTCATTACCAATCTCCTATCAGCCGCCCCCTACATCGGCCCAGACCTAGTTCAATGAATCTGAGGAGGCTTCTCAGTAGACAACGCCACCCTCACCCGTTTCTTTACATTTCACTTCATTCTCCCCTTTATTATTGCAGCAGCAAGTATGATCCACCTACTCTTTCTTCACCAAACTGGGTCCTCTAACCCAACAGGACTAAATTCTAACCTAGACAAAGTCTCTTTTCACCCCTACTTCTCATACAAGGACCTCCTCGGATTTGTTATTATGCTAGGTGCCCTAGCCTCTCTCTCCACCTTCGCCCCTAACCTGCTTGGAGACCCAGACAATTTTACACCAGCTAACCCACTCGTCACACCCCCCCACATTAAGCCAGAATGATACTTCCTTTTCGCCTACGCCATCCTTCGCTCGATCCCCAACAAATTAGGAGGTGTCCTGGCCCTCCTTCTCTCAATCATAGTCCTCTTTCTGATGCCTATTACTCACACATCTAAACTGCGCTCCCTTATATTTCGCCCAATCGCAAAAACCTTCTTCTGAGCACTAATTGCCAATACAGCCATTCTCACATGGATCGGGGGCCAACCAGTCGAGGATCCCTTTATCACCATTGGCCAAATCGCCTCCGGACTTTACTTTCTTATCTTTGTCCTTCTTATCCCATCACTAGGACTCCTGGAAAACAAGCTCCTAAAAATTTAA   [1143]
_AY803824nigroGYU5                                    ATGGCCCCCACAATCCGAAAAACCCACCCCCTTCTCAAAATCATCAATGGCTCCTTCATTGACCTTCCTACCCCAGCCAACATCTCTGCATGATGAAACTTCGGCTCCCTCCTCGGAGTCTGCCTAATTGCCCAAATCGCCACCGGCCTATTCCTAGCCATGCACTATACAGCCGATACATCCCTTGCATTCTCATCTATTGCTCACATCTGCCGAGATGTCAATAACGGCTGACTCCTACGTAACCTTCACGCCAACGGCGCATCTTTTTTCTTTATCTGCATCTACTTCCACATTGGCCGGGGTCTT-TACTATGGCTCCTATCTCTACAAAGAAACCTGAAACATTGGCGTCATCCTGTTGTTCCTAGTCATAGCCACCGCCTTTGTAGGCTATGTCCTCCCTTGAGGACAAATATCTTTCTGAGGCGCCACAGTCATTACCAATCTCCTATCAGCCGCCCCCTACATCGGCCCAGACCTAGTTCAATGAATCTGAGGAGGCTTCTCAGTAGACAACGCCACCCTCACCCGTTTCTTTACATTTCACTTCATTCTCCCCTTTATTATTGCAGCAGCAAGTATGATTCACCTACTCTTTCTTCACCAAACTGGGTCCTCTAACCCAACAGGACTAAATTCTAACCTAGACAAAGTCTCTTTTCACCCCTACTTCTCATACAAGGACCTCCTCGGATTTGTTATTATGCTAGGTGCCCTAGCCTCTCTCTCCACCTTCGCCCCTAACCTGCTTGGGGACCCAGACAATTTTACACCAGCTAACCCACTCGTCACACCCCCCCACATTAAGCCAGAATGATACTTCCTTTTCGCCTACGCCATCCTTCGCTCAATCCCCAACAAATTAGGAGGTGTCCTGGCCCTCCTTCTCTCAATCATAGTCCTCTTTCTGATGCCTATTATTCACACATCTAAACTGCGCTCCCTTATATTTCGCCCAATCGCAAAAACCTTCTTCTGAGCACTAATTGCCAATACAGCCATTCTCACATGGATCGGGGGCCAACCAGTCGAGGATCCCTTTATCACCATTGGCCAAATCGCCTCCGGACTTTACTTTCTTATCTTTGTCCTTCTTATCCCATCACTAGGACTCCTGGAAAACAAGCTCCTAAAAATTTAA   [1143]
_AY803823nigroGYU4                                    ATGGCCCCCACAATCCGAAAAACCCACCCCCTTCTCAAAATCATCAATGGCTCCTTCATTGACCTTCCTACCCCAGCCAACATCTCTGCATGATGAAACTTCGGCTCCCTCCTCGGAGTCTGCTTAATTGCCCAAATCGCCACCGGCTTATTCCTAGCCATGCACTATACAGCCGATACATCCCTTGCATTCTCATCTATTGCTCACATCTGCCGAGATGTCAATAACGGCTGACTCCTACGAAACCTTCACGCCAACGGCGCATCTTTTTTCTTTATCTGCATCTACTTCCACATTGGCCGGGGTCTT-TACTATGGCTCCTACCTCTACAAAGAAACCTGAAACATTGGCGTCATCCTGTTGTTCCTAGTCATAGCCACCGCCTTTGTAGGCTATGTCCTCCCTTGAGGGCAAATATCTTTCTGAGGCGCCACAGTCATTACCAATCTCCTATCAGCCGCCCCCTACATCGGCCCAGACCTAGTTCAATGAATCTGAGGAGGCTTCTCAGTAGACAACGCCACCCTCACCCGTTTCTTTACATTTCACTTCATTCTCCCCTTTATTATTGCAGCAGCAAGTATGATCCACCTACTCTTTCTTCACCAAACTGGGTCCTCTAACCCAACAGGACTAAATTCTAACCTAGATAAAGTCTCTTTTCACCCCTACTTCTCATACAAGGACCTCCTCGGATTTGTTATTATGTTAGGTGCCCTAGCCTCTCTCTCCACCTTCGCCCCTAACCTGCTTGGAGACCCAGACAATTTTACACCAGCTAACCCACTCGTTACACCCCCCCACATTAAGCCAGAATGATACTTCCTTTTCGCCTACGCCATCCTTCGCTCAATCCCCAACAAATTAGGAGGTGTCCTGGCCCTCCTTCTCTCAATCATAGTCCTCTTTCTGATGCCTATTATTCACACATCTAAACTGCGCTCCCTTATATTTCGCCCAATCGCAAAAACCTTCTTCTGGGCACTAATTGCCAATACAGCCATTCTCACATGGATCGGGGGCCAACCAGTCGAGGATCCCTTTATTACCATTGGTCAAATCGCCTCCGGACTTTACTTTCTTATCTTTGTCCTTCTTATCCCATCACTAGGACTCCTGGAAAACAAGCTCCTAAAAATTTAA   [1143]
_AY803822nigroGYU3                                    ATGGCCCCCACAATCCGAAAAACCCACCCCCTTCTCAAAATCATCAATGGCTCCTTCATTGACCTTCCCACCCCAGCCAACATCTCTGCATGATGAAACTTCGGCTCCCTCCTCGGAGTCTGCTTAATTGCCCAAATCGCCACCGGCTTATTCCTAGCCATGCACTATACAGCCGATACATCCCTTGCATTCTCATCTATTGCTCACATCTGCCGAGATGTTAATAACGGCTGACTCCTACGAAACCTTCACGCCAACGGCGCATCTTTTTTCTTTATCTGCATCTACTTCCACATTGGCCGGGGTCTT-TACTATGGCTCCTACCTCTACAAAGAAACCTGAAACATTGGCGTCATCCTGTTGTTCCTAGTCATAGCCACCGCCTTTGTAGGCTATGTCCTCCCTTGAGGGCAAATATCTTTCTGAGGCGCCACAGTCATTACCAATCTCCTATCAGCCGCCCCCTACATCGGCCCAGACCTAGTTCAATGAATCTGAGGAGGCTTCTCAGTAGACAACGCCACCCTCACCCGTTTCTTTACATTTCACTTCATTCTCCCCTTTATTATTGCAGCAGCAAGTATGATCCACCTACTCTTTCTTCACCAAACTGGGTCCTCTAACCCAACAGGACTAAATTCTAACCTAGATAAAGTCTCTTTTCACCCCTACTTCTCATACAAGGACCTCCTCGGATTTGTTATTATGTTAGGTGCCCTAGCCTCTCTCTCCACCTTCGCCCCTAACCTGCTTGGAGACCCAGACAATTTTACACCAGCTAACCCACTCGTCACGCCCCCCCACATCAAGCCAGAATGATACTTCCTTTTCGCCTACGCCATCCTTCGCTCAATCCCCAACAAATTAGGAGGTGTCCTGGCCCTCCTTCTCTCAATCATAGTCCTCTTTCTGATGCCTATTATTCACACATCTAAACTGCGCTCCCTTATATTTCGCCCAATCGCAAAAACCTTCTTCTGAGCACTAATTGCCAATACAGCCATTCTCACATGGATCGGGGGCCAACCAGTCGAGGATCCCTTTATTACCATTGGTCAAATCGCCTCCGGACTTTACTTTCTTATCTTTGTCCTTCTTATTCCATCACTAGGACTCCTGGAAAACAAGCTCCTAAAAATTTAA   [1143]
_AY803821nigroGYU2                                    ATGGCCCCCACAATCCGAAAAACCCACCCCCTTCTCAAAATCATCAATGGCTCCTTCATTGACCTTCCCACCCCAGCCAACATCTCTGCATGATGAAACTTCGGCTCCCTCCTCGGAGTCTGCTTAATTGCCCAAATCGCCACCGGCTTATTCCTAGCCATGCACTATACAGCCGATACATCCCTTGCATTCTCATCTATTGCTCACATCTGCCGAGATGTTAATAACGGCTGACTCCTACGAAACCTTCACGCCAACGGCGCATCTTTTTTCTTTATCTGCATCTACTTCCACATTGGCCGAGGTCTT-TACTATGGCTCCTACCTCTACAAAGAAACCTGAAACATTGGCGTCATCCTGTTGTTCCTAGTCATAGCCACCGCCTTTGTAGGCTATGTCCTCCCTTGAGGGCAAATATCTTTCTGAGGCGCCACAGTCATTACCAACCTCCTATCAGCCGCCCCCTACATCGGCCCAGACCTAGTTCAATGAATCTGAGGAGGCTTCTCAGTAGACAACGCCACCCTCACCCGTTTCTTTACATTTCACTTCATTCTCCCCTTTATTATTGCAGCAGCAAGTATGATCCACCTACTCTTTCTTCACCAAACTGGGTCCTCTAACCCAACAGGACTAAATTCTAACCTAGATAAAGTCTCTTTTCACCCCTACTTCTCATACAAGGACCTCCTCGGATTTGTTATTATGTTAGGTGCCCTAGCCTCTCTCTCCACCTTCGCCCCTAACCTGCTTGGAGACCCAGACAATTTTACACCAGCTAACCCACTCGTCACGCCCCCCCACATCAAGCCAGAATGATACTTCCTTTTCGCCTACGCCATCCTTCGCTCAATCCCCAACAAATTAGGAGGTGTCCTGGCCCTCCTTCTCTCAATCATAGTCCTCTTTCTAATGCCTATTATTCACACATCTAAACTGCGCTCCCTTATATTTCGCCCAATCGCAAAAACCTTCTTCTGAGCACTAATTGCCAATACAGCCATTCTCACATGGATCGGGGGCCAACCAGTCGAGGATCCCTTTGTTACCATTGGTCAAATCGCCTCCGGACTTTACTTTCTTATCTTTGTCCTTCTTATTCCATCACTAGGACTCCTGGAAAACAAGCTCCTAAAAATTTAA   [1143]
_AY803820nigroYX3                                    ATGGCCCCCACAATCCGAAAAACCCACCCCCTTCTCAAAATCATCAATGGCTCCTTCATTGACCTTCCTACCCCAGCCAACATCTCTGCATGATGAAACTTCGGCTCCCTCCTCGGAGTCTGCTTAATTGCCCAAATCGCCACCGGCTTATTCCTAGCCATGCACTATACAGCCGATACATCCCTTGCATTCTCATCTATTGCTCACATCTGCCGAGATGTCAATAACGGCTGACTCCTACGAAACCTTCACGCCAACGGCGCATCTTTTTTCTTTATCTGCATCTACTTCCACATTGGCCGGGGTCTT-TACTATGGCTCCTACCTCTACAAAGAAACCTGGAACATTGGCGTCATCCTGTTGTTCCTAGTCATAGCCACCGCCTTTGTAGGCTATGTCCTCCCTTGAGGGCAAATATCTTTCTGAGGCGCCACAGTCATTACCAATCTCCTGTCAGCCGCCCCCTACATCGGCCCAGACCTAGTTCAATGAATCTGAGGAGGCTTCTCAGTAGACAACGCCACCCTCACCCGTTTCTTTACATTTCACTTCATTCTCCCCTTTATTATTGCAGCAGCAAGTATGATCCACCTACTCTTTCTTCACCAAACTGGGTCCTCTAACCCAACAGGACTAAATTCTAACCTAGATAAAGTCTCTTTTCACCCCTACTTCTCATACAAGGACCTCCTCGGATTTGTTATTATGTTAGGTGCCCTAGCCTCTCTCTCCACCTTCGCCCCTAACCTGCTTGGAGACCCAGACAATTTTACACCAGCTAACCCACTCGTTACACCCCCCCACATTAAGCCAGAATGATACTTCCTTTTCGCCTACGCCATCCTTCGCTCAATCCCCAACAAATTAGGAGGTGTCCTGGCCCTCCTTCTCTCAATCATAGTCCTCTTTCTGATGCCTATTATTCACACATCTAAACTGCGCTCCCTTATATTTCGCCCAATCGCAAAAACCTTCTTCTGAGCACTAATTGCCAATACAACCATTCTCACATGGATCGGGGGCCAACCAGTCGAGGATCCCTTTATTACCATTGGTCAAATCGCCTCCGGACTTTACTTTCTTATCTTTGTCCTTCTTATCCCATCACTAGGACTCCTGGAAAACAAGCTCCTAAAAATTTAA   [1143]
_AY803819nigroYX2                                    ATGGCCCCCACAATCCGAAAAACCCACCCCCTTCTCAAAATCATCAATGGCTCCTTCATTGACCTTCCTACCCCAGCCAACATCTCTGCATGATGAAACTTCGGCTCCCTCCTCGGAGTCTGCTTAATTGCCCAAATCGCCACCGGCTTATTCCTAGCCATGCACTATACAGCCGATACATCCCTTGCATTCTCATCTATTGCTCACATCTGCCGAGATGTCAATAACGGCTGACTCCTACGAAACCTTCACGCCAACGGCGCATCTTTTTTCTTTATCTGCATCTACTTCCACATTGGCCGGGGTCTT-TACTATGGCTCCTACCTCTACAAAGAAACCTGGAACATTGGCGTCATCCTGTTGTTCCTAGTCATAGCCACCGCCTTTGTAGGCTATGTCCTCCCTTGAGGGCAAATATCTTTCTGAGGCGCTACAGTCATTACCAATCTCCTGTCAGCCGCCCCCTACATCGGCCCAGACCTAGTTCAATGAATCTGAGGAGGCTTCTCAGTAGACAACGCCACCCTCACCCGTTTCTTTACATTTCACTTCATTCTCCCCTTTATTATTGCAGCAGCAAGTATGATCCACCTACTCTTTCTTCACCAAACTGGGTCCTCTAACCCAACAGGACTAAATTCTAACCTAGATAAAGTCTCTTTTCACCCCTACTTCTCATACAAGGACCTCCTCGGATTTGTTATTATGTTAGGTGCCCTAGCCTCTCTCTCCACCTTCGCCCCTAACCTGCTTGGAGACCCAGACAATTTTACACCAGCTAACCCACTCGTTACACCCCCCCACATTAAGCCAGAATGATACTTCCTTTTCGCCTACGCCATCCTTCGCTCAATCCCCAACAAATTAGGAGGTGTCCTGGCCCTCCTTCTCTCAATCATAGTCCTCTTTCTGATGCCTATTATTCACACATCTAAACTGCGCTCCCTTATATTTCGCCCAATCGCAAAAACCTTCTTCTGAGCACTAATTGCCAATACAACCATTCTCACATGGATCGGGGGCCAACCAGTCGAGGATCCCTTTATTACCATTGGTCAAATCGCCTCCGGACTTTACTTTCTTATCTTTGTCCTTCTTATCCCATCACTAGGACTCCTGGAAAACAAGCTCCTAAAAATTTAA   [1143]
_AY803818nigroYX1                                    ATGGCCCCCACAATCCGAAAAACCCACCCCCTTCTCAAAATCATCAATGGCTCCTTCATTGACCTTCCTACCCCAGCCAACATCTCTGCATGATGAAACTTCGGCTCCCTCCTCGGAGTCTGCTTAATTGCCCAAATCGCCACCGGCTTATTCCTAGCCATGCACTATACAGCCGATACATCCCTTGCATTCTCATCTATTGCTCACATCTGCCGAGATGTTAATAACGGCTGACTCCTACGAAACCTTCACGCCAACGGCGCATCTTTTTTCTTTATCTGCATCTACTTCCACATTGGCCGGGGTCTT-TACTATGGCTCCTACCTCTACAAAGAAACCTGAAACATTGGCGTCATCCTGTTGTTCCTAGTCATAGCCACCGCCTTTGTAGGCTATGTCCTCCCTTGAGGGCAAATATCTTTCTGAGGCGCCACAGTCATTACCAATCTCCTATCAGCCGCCCCCTACATCGGCCCAGACCTAGTTCAATGAATCTGAGGAGGCTTCTCAGTAGACAACGCCACCCTCACCCGTTTCTTTACATTTCACTTCATTCTCCCCTTTATTATTGCAGCAGCAAGTATGATCCACCTACTCTTTCTTCACCAAACTGGGTCCTCTAACCCAACAGGACTAAATTCTAACCTAGATAAAGTCTCTTTTCACCCCTACTTCTCATACAAGGACCTCCTCGGATTTGTTATTATGTTAGGTGCCCTAGCCTCTCTCTCCACCTTCGCCCCTAACCTGCTTGGAGACCCAGACAATTTTACACCAGCTAACCCACTCGTTACACCCCCCCACATTAAGCCAGAATGATACTTCCTTTTCGCCTACGCCATCCTTCGCTCAATCCCCAACAAATTAGGAGGTGTCCTGGCCCTCCTTCTCTCAATCATAGTCCTCTTTCTGATGCCTATTATTCACACATCTAAACTGCGCTCCCTTATATTTCGCCCAATCGCAAAAACCTTCTTCTGAACACTAATTGCCAATACAGCCATTCTCACATGGATCGGGGGCCAACCAGTCGAGGATCCCTTTATTACCATTGGTCAAATCGCCTCCGGACTTTACTTTCTTATCTTTGTCCTTCTTATCCCATCACTAGGACTCCTGGAAAACAAGCTCCTAAAAATTTAA   [1143]
_AY803817nigroGD5                                    ATGGCCCCCACAATCCGAAAAACCCACCCCCTTCTCAAAATCATCAATGGCTCCTTCATTGACCTTCCTACCCCAGCCAACATCTCTGCATGATGAAACTTCGGCTCCCTCCTCGGAGTCTGCCTAATTGCCCAAATCGCCACCGGCTTATTCCTAGCCATGCACTATACAGCCGATACATCCCTTGCATTCTCATCTATTGCTCACATCTGCCGAGATGTCAATAACGGCTGACTCCTACGTAACCTTCACGCCAACGGCGCATCTTTTTTCTTTATCTGCATCTACTTCCACATTGGCCGGGGTCTT-TACTATGGCTCCTACCTCTACAAAGAAACCTGAAACATTGGCGTCATCCTATTGTTCCTAGTCATAGCCACCGCCTTTGTAGGCTATGTCCTCCCTTGAGGACAAATATCTTTCTGAGGCGCCACAGTCATTACTAATCTCCTATCAGCCGCCCCCTACATCGGCCCAGACCTAGTTCAATGAATCTGAGGAGGCTTCTCAGTAGACAACGCCACCCTCACCCGTTTCTTTACATTTCACTTCATTCTCCCCTTTATTATTGCAGCAGCAAGTATGATCCACCTACTCTTTCTTCACCAAACTGGGTCCTCTAACCCAACAGGACTAAATTCTAACCTAGACAAAGTCTCTTTTCACCCCTACTTCTCATACAAGGACCTCCTCGGATTTGTTATTATGCTAGGTGCCCTAGCCTCTCTCTCCACCTTCGCCCCTAACCTGCTTGGGGACCCAGACAATTTTACACCAGCTAACCCACTCGTCACACCCCCCCACATTAAGCCAGAATGATACTTCCTTTTCGCCTACGCCATCCTTCGCTCAATCCCCAACAAATTAGGAGGTGTCCTGGCCCTCCTTCTCTCAATCATAGTCCTCTTTCTGATGCCTATTATTCACACATCTAAACTGCGCTCCCTTATATTTCGCCCAATCGCAAAAACCTTCTTCTGAGCACTAATTGCCAATACAGCCATTCTCACATGGATCGGGGGCCAACCAGTCGAGGATCCCTTTATCACCATTGGCCAAATCGCCTCCGGACTTTACTTTCTTATCTTTGTCCTTCTTATCCCATCACTAGGACTCCTGGAAAACAAGCTCCTAAAAATTTAA   [1143]
_AY803816nigroGD4                                    ATGGCCCCCACAATCCGAAAAACCCACCCCCTTCTCAAAATCATCAATGGCTCCTTCATTGACCTTCCTACCCCAGCCAACATCTCTGCATGATGAAACTTCGGCTCCCTCCTCGGAGTCTGCTTAATTGCCCAAATCGCCACCGGCTTATTCCTAGCCATGCACTATACAGCCGATACATCCCTTGCATTCTCATCTATTGCTCACATCTGCCGAGATGTCAATAACGGCTGACTCCTACGAAACCTTCACGCCAACGGCGCATCTTTTTTCTTTATCTGCATCTACTTCCACATTGGCCGGGGTCTT-TACTATGGCTCCTACCTCTACAAAGAAACCTGAAACATTGGCGTCATCCTGTTGTTCCTAGTCATAGCCACCGCCTTTGTAGGCTATGTCCTTCCTTGAGGACAAATATCTTTCTGAGGCGCCACAGTCATTACCAATCTCCTATCAGCCGCCCCCTACATCGGCCCAGACCTAGTTCAATGAATCTGAGGAGGCTTCTCAGTAGACAACGCCACCCTCACCCGTTTCTTTACATTTCACTTCATTCTCCCCTTTATTATTGCAGCAGCAAGTATGATTCACCTACTCTTTCTTCACCAAACTGGGTCCTCTAACCCAACAGGACTAAATTCTAACCTAGACAAAGTCTCTTTTCACCCCTACTTCTCATACAAGGACCTCCTCGGATTTGTTATTATGTTAGGTGCCCTAGCCTCTCTCTCCACCTTCGCCCCTAACCTGCTTGGGGACCCAGACAATTTTACACCAGCTAACCCACTCGTCACACCCCCCCACATTAAGCCAGAATGATACTTCCTTTTCGCCTACGCCATCCTTCGCTCAATCCCCAACAAGTTAGGAGGTGTCCTGGCCCTCCTTCTCTCAATCATAGTCCTCTTTCTGATGCCTATTATTCACACATCTAAACTGCGCTCCCTTATATTTCGCCCACTCGCAAAAACCTTCTTCTGAGCACTAATTGCCAATACAGCCATTCTCACATGGATCGGGGGCCAACCAGTCGAGGATCCCTTTATTACCATTGGTCAAATCGCCTCCGGACTTTACTTTCTTATCTTTGTCCTTCTTATTCCATCACTAGGACTCCTGGAAAACAAGCTCCTAAAAATTTAA   [1143]
_AY803815nigroGD3                                    ATGGCCCCCACAATCCGAAAAACCCACCCCCTTCTCAAAATCATCAATGGCTCCTTCATTGACCTTCCTACCCCAGCCAACATCTCTGCATGATGAAACTTCGGCTCCCTCCTCGGAGTCTGCTTAATTGCCCAAATCGCCACCGGCTTATTCCTAGCCATGCACTATACAGCCGATACATCCCTTGCATTCTCATCTATTGCTCACATCTGCCGAGATGTCAATAACGGCTGACTCCTACGAAACCTTCACGCCAACGGCGCATCTTTTTTCTTTATCTGCATCTACTTCCACATTGGCCGGGGTCTT-TACTATGGCTCCTACCTCTACAAAGAAACCTGAAACATTGGCGTCATCCTGTTGTTCCTAGTCATAGCCACCGCCTTTGTAGGCTATGTCCTCCCTTGAGGGCAAATATCTTTCTGAGGCGCCACAGTCATTACCAATCTCCTATCAGCCGCCCCCTACATCGGCCCAGACCTAGTTCAATGAATCTGAGGAGGCTTCTCAGTAGACAACGCCACCCTCACCCGTTTCTTTACATTTCACTTCATTCTCCCCTTTATTATTGCGGCAGCAAGTATGATCCACCTACTCTTTCTTCACCAAACTGGGTCCTCTAACCCAACAGGACTAAATTCTAACCTAGATAAAGTCTCTTTTCACCCCTACTTCTCATACAAGGACCTCCTCGGATTTGTTATTATGTTAGGTGCCCTAGCCTCTCTCTCCACCTTCGCCCCCAACCTGCTTGGAGACCCAGACAATTTTACACCAGCTAACCCACTCGTTACACCCCCCCACATTAAGCCAGAATGATACTTCCTTTTCGCCTACGCCATCCTTCGCTCAATCCCCAACAAATTAGGAGGTGTCCTGGCCCTCCTTCTCTCAATCATAGTCCTCTTTCTGATGCCTATTATTCACACATCTAAACTGCGCTCCCTTATATTTCGCCCAATCGCAAAAACCTTCTTCTGAGCACTAATTGCCAATACAGCCATTCTCACATGGATCGGGGGCCAACCAGTCGAGGATCCCTTTATTACCATTGGTCAAATCGCCTCCGGACTTTACTTTCTTATCTTTGTCCTTCTTATCCCATCACTAGGACTCCTGGAAAACAAGCTCCTAAAAATTTAA   [1143]
' AY803814nigroGD2+ AJ880635nigroJNHB'                                    ATGGCCCCCACAATCCGAAAAACCCACCCCCTTCTCAAAATCATCAATGGCTCCTTCATTGACCTTCCTACCCCAGCCAACATCTCTGCATGATGAAACTTCGGCTCCCTCCTCGGAGTCTGCCTGATTGCCCAAATCGCCACCGGCTTATTCCTAGCCATGCACTATACAGCCGATACATCCCTTGCATTCTCATCTATTGCTCACATCTGCCGAGATGTTAATAACGGCTGACTCCTACGAAACCTTCACGCCAACGGCGCATCTTTTTTCTTTATCTGCATCTACTTCCACATTGGCCGGGGTCTT-TACTATGGCTCCTACCTCTACAAAGAAACCTGAAACATTGGCGTCATCCTGTTGTTCCTAGTCATAGCCACCGCCTTTGTAGGCTATGTCCTCCCTTGAGGACAAATATCTTTCTGAGGCGCCACAGTCATTACCAATCTCCTATCAGCCGCCCCCTACATCGGCCCAGACCTAGTTCAATGAATCTGAGGAGGCTTCTCAGTAGACAACGCCACCCTCACCCGTTTCTTTACATTTCACTTCATTCTCCCCTTTATTATTGCAGCAGCAAGTATGATTCACCTACTCTTTCTTCACCAAACTGGGTCCTCTAACCCAACAGGACTAAATTCTAACCTAGACAAAGTCTCTTTTCACCCCTACTTCTCATACAAGGACCTCCTCGGATTTGTTATTATGCTAGGTGCCCTAGCCTCTCTCTCCACCTTCGCCCCTAACCTGCTTGGGGACCCAGACAATTTTACACCAGCTAACCCACTCGTCACACCCCCCCACATTAAGCCAGAATGATACTTCCTTTTCGCCTACGCCATCCTTCGCTCAATCCCTAACAAATTAGGAGGTGTCCTGGCCCTCCTTCTCTCAATCATAGTCCTCTTTCTGATGCCTATTATTCACACATCTAAACTGCGCTCCCTTATATTTCGCCCAATCGCAAAAACCTTCTTCTGAGCACTAATTGCCAATACAGCCATTCTCACATGAATCGGGGGCCAACCAGTCGAGGATCCCTTTATCACCATTGGTCAAATCGCCTCCGGACTTTACTTTCTTATCTTTGTCCTTCTTATCCCATCACTAGGACTCCTGGAAAACAAGCTCCTAAAAATTTAA   [1143]
_AY803813nigroGD1                                    ATGGCCCCCACAATCCGAAAAACCCACCCCCTTCTCAAAATCATCAATGGCTCCTTCATTGACCTTCCTACCCCAGCCAACATCTCTGCATGGTGAAACTTCGGCTCCCTCCTCGGAGTCTGCCTAATTGCCCAAATCGCCACCGGCTTATTCCTAGCCATGCACTATACAGCCGATACATCCCTTGCATTCTCATCTATTGCTCACATCTGCCGAGATGTCAATAACGGCTGACTCCTACGTAACCTTCACGCCAACGGCGCATCTTTTTTCTTTATCTGCATCTACTTCCACATTGGCCGGGGTCTT-TACTATGGCTCCTACCTCTACAAAGAAACCTGAAACATTGGCGTCATCCTGTTGTTCCTAGTCATAGCCACCGCCTTTGTAGGCTATGTCCTCCCTTGAGGACAAATATCTTTCTGAGGCGCCACAGTCATTACCAATCTCCTATCAGCCGCCCCCTACATCGGCCCAGACCTAGTTCAATGAATCTGAGGAGGCTTCTCAGTAGACAACGCCACCCTCACCCGTTTCTTTACATTTCACTTCATTCTCCCCTTTATTATTGCAGCAGCAAGTATGATCCACCTACTCTTTCTTCACCAAACTGGGTCCTCTAACCCAACAGGACTAAATTCTAACCTAGACAAAGTCTCTTTTCACCCCTACTTCTCATACAAGGACCTCCTCGGATTTGTTATTATGCTAGGTGCCCTAGCCTCTCTCTCCACCTTCGCCCCTAACCTGCTTGGGGACCCAGACAATTTTACACCAGCTAACCCACTCGTCACACCCCCCCACATTAAGCCAGAATGATACTTCCTTTTCGCCTACGCCATCCTTCGCTCAATCCCCAACAAATTAGGAGGTGTCCTGGCCCTCCTTCTCTCAATCATAGTCCTCTTTCTGATGCCTATTATTCACACATCTAAACTGCGCTCCCTTATATTTCGCCCAATCGCAAAAACCTTCTTCTGAGCACTAATTGCCAATACAGCCATTCTCACATGGATCGGGGGCCAACCAGTCGAGGATCCCTTTATCACCATTGGCCAAATCGCCTCCGGACTTTACTTTCTTATCTTTGTCCTTCTTATCCCATCACTAGGACTCCTGGAAAACAAGCTCCTAAAAATTTAA   [1143]
_AJ880677nigroSC16                                    NNNNNNNNNNNNNNNNNNNNNNNNNNNNNNNNNNNNNNNNNNNNNNNNGGCTCCTTCATTGACCTTCCCACCCCAGCCAACATCTCTGCATGATGAAACTTCGGCTCCCTCCTCGGAGTTTGCTTAATTGCCCAAATCGCCACCGGCTTATTCCTAGCCATGCATTCCACAGCCGATACATCCCTTGCATTCTCATCTATTGCTCATATCTGCCGAGATGTTAATAACGGCTGACTCCTACGAAACCTTCACGCCAACGGCGCATCTTTTTTCTTTATCTGCATCTACTTCCACATTGGCCGAGGTCTT-TACTATGGCTCCTACCTCTACAAAGAGACCTGAAACATTGGCGTCATTCTGTTGTTCCTAGTCATAGCCACCGCTTTTGTGGGCTATGTCCTCCCTTGAGGCCAAATATCCTTCTGAGGCGCCACAGTCATTACCAATCTCCTATCAGCCGCCCCCTACATCGGCCCAGACCTAGTTCAATGAATCTGAGGAGGCTTCTCAGTAGACAACGCCACCCTCACCCGTTTCTTTACATTTCACTTCATTCTTCCCTTTATTATTGCAGCAGCAAGTATGATCCACCTACTCTTTCTTCACCAAACTGGATCCTCTAACCCAACAGGACTAAATTCCAACCTAGACAAAGTCTCTTTTCACCCCTACTTCTCCTACAAGGACCTCCTCGGATTTGTTATTATGTTGGGTGCCCTAGCCTCTCTCTCCACCTTCGCCCCTAACCTGCTNNNNNNNNNNNNNNNNNNNNNNNNNNNNNNNNNNNNNNNNNNNNNNNNNNNNNNNNNNNNNNNNNNNNNNNNNNNNNNNNNNNNNNNNNNNNNNNNNNNNNNNNNNNNNNNNNNNNNNNNNNNNNNNNNNNNNNNNNNNNNNNNNNNNNNNNNNNNNNNNNNNNNNNNNNNNNNNNNNNNNNNNNNNNNNNNNNNNNNNNNNNNNNNNNNNNNNNNNNNNNNNNNNNNNNNNNNNNNNNNNNNNNNNNNNNNNNNNNNNNNNNNNNNNNNNNNNNNNNNNNNNNNNNNNNNNNNNNNNNNNNNNNNNNNNNNNNNNNNNNNNNNNNNNNNNNNNNNNNNNNNNNNNNNNNNNNNNNNNNNNNNNNNNNNNNNNNNNNNNNNNNNNNNNNNN   [1143]
' AJ880676nigroSC2+nigro200019+nigroXM2001+nigroXM186'                                    NNNNNNNNNNNNNNNNNNNNNNNNNNNNNNNNNNNNNNNNNNNNNNNNGGCTCCTTCATTGACCTTCCCACCCCAGCCAACATCTCTGCATGATGAAACTTCGGCTCCCTCCTCGGAGTTTGCTTAATTGCCCAAATCGCCACCGGCTTATTCCTAGCCATGCATTACACAGCCGATACATCCCTTGCATTCTCATCTATTGCTCATATCTGCCGAGATGTTAATAACGGCTGACTCCTACGAAACCTTCACGCCAACGGCGCATCTTTTTTCTTTATCTGCATCTACTTCCACATTGGCCGAGGTCTT-TACTATGGCTCCTACCTCTACAAAGAGACCTGAAACATTGGCGTCATTCTGTTGTTCCTAGTCATAGCCACCGCTTTTGTGGGCTATGTCCTCCCTTGAGGCCAAATATCCTTCTGAGGCGCCACAGTCATTACCAATCTCCTATCAGCCGCCCCCTACATCGGCCCAGACCTAGTTCAATGAATCTGAGGAGGCTTCTCAGTAGACAACGCCACCCTCACCCGTTTCTTTACATTTCACTTCATTCTTCCCTTTATTATTGCAGCAGCAAGTATGATCCACCTACTCTTTCTTCACCAAACTGGATCCTCTAACCCAACAGGACTAAATTCCAACCTAGACAAAGTCTCTTTTCACCCCTACTTCTCCTACAAGGACCTCCTCGGATTTGTTATTATGTTGGGTGCCCTAGCCTCTCTCTCCACCTTCGCCCCTAACCTGCTTGGAGACCCAGACAATTTTACACCAGCTAACCCACTCGTTACACCCCCGCACATTAAGCCAGAATGATACTTCCTTTTCGCCTACGNNNNNNNNNNNNNNNNNNNNNNNNNNNNNNNNNNNNNNNNNNNNNNNNNNNNNNNNNNNNNNNNNNNNNNNNNNNNNNNNNNNNNNNNNNNNNNNNNNNNNNNNNNNNNNNNNNNNNNNNNNNNNNNNNNNNNNNNNNNNNNNNNNNNNNNNNNNNNNNNNNNNNNNNNNNNNNNNNNNNNNNNNNNNNNNNNNNNNNNNNNNNNNNNNNNNNNNNNNNNNNNNNNNNNNNNNNNNNNNNNNNNNNNNNNNNNNNNNNNNNNNNNNNNNNNNNNNNNNNNNNNNNNNNNNNNNNNNNNNNNNNNN   [1143]
_AJ880675nigroGX14                                    NNNNNNNNNNNNNNNNNNNNNNNNNNNNNNNNNNNNNNNNNNNNNNNNGGCTCCTTCATTGACCTTCCTACCCCAGCCAACATCTCTGCATGATGAAACTTCGGTTCCCTCCTCGGAGTCTGCTTAATTGCCCAAATCGCCACCGGCTTATTCCTAGCCATGCACTATACAGCCGATACATCCCTTGCATTCTCATCTATTGCTCACATCTGCCGAGATGTTAATAACGGCTGACTCCTACGAAACCTTCACGCCAACGGCGCATCTTTTTTCTTTATCTGCATCTACTTCCACATTGGCCGGGGTCTT-TACTATGGCTCCTACCTCTACAAAGAAACCTGAAACATTGGCGTCATCCTGTTGTTCCTAGTCATAGCCACCGCCTTTGTAGGCTATGTCCTCCCTTGGGGGCAAATATCTTTCTGAGGCGCCACAGTCATTACCAATCTTATATCAGCCGCCCCCTACATCGGCCCAGACCTAGTTCAATGAATCTGAGGGGGCTTCTCAGTAGACAACGCCACCCTCACCCGTTTCTTTACATTTCACTTCATTCTCCCCTTTATTATTGCAGCAGCAAGTATGATCCACCTACTCTTTCTTCACCAAACTGGGTCCTCTAACCCAACAGGACTTAATTCTAACCTAGACAAAGTCTCTTTTCACCCCTACTTCTCATACAAGGACCTCCTCGGATTTGTTATTATGTTAGGTGCCTTAGCCTCTCTCTCCACCTTCGCCCCTAACCTGCTNNNNNNNNNNNNNNNNNNNNNNNNNNNNNNNNNNNNNNNNNNNNNNNNNNNNNNNNNNNNNNNNNNNNNNNNNNNNNNNNNNNNNNNNNNNNNNNNNNNNNNNNNNNNNNNNNNNNNNNNNNNNNNNNNNNNNNNNNNNNNNNNNNNNNNNNNNNNNNNNNNNNNNNNNNNNNNNNNNNNNNNNNNNNNNNNNNNNNNNNNNNNNNNNNNNNNNNNNNNNNNNNNNNNNNNNNNNNNNNNNNNNNNNNNNNNNNNNNNNNNNNNNNNNNNNNNNNNNNNNNNNNNNNNNNNNNNNNNNNNNNNNNNNNNNNNNNNNNNNNNNNNNNNNNNNNNNNNNNNNNNNNNNNNNNNNNNNNNNNNNNNNNNNNNNNNNNNNNNNNNNNNNNNNNNN   [1143]
_AJ880674nigroGX08                                    NNNNNNNNNNNNNNNNNNNNNNNNNNNNNNNNNNNNNNNNNNNNNNNNGGCTCCTTCATTGACCTTCCTACCCCAGCCAACATCTCTGCATGATGAAACTTCGGTTCCCTCCTCGGAGTCTGCTTAATTGCCCAAATCGCCACCGGCTTATTCCTAGCCATGCACTATACAGCCGATACATCCCTTGCATTCTCATCTATTGCTCACATCTGCCGAGATGTTAATAACGGCTGACTCCTACGAAACCTTCACGCCAACGGCGCATCTTTTTTCTTTATCTGCATCTACTTCCACATTGGCCGGGGTCTT-TACTATGGCTCCTACCTCTACAAAGAAACCTGAAACATTGGCGTCATCCTGTTGTTCCTAGTCATAGCCACCGCCTTTGTAGGCTATGTCCTCCCTTGGGGGCAAATATCTTTCTGAGGCGCCACAGTCATTACCAATCTTATATCAGCCGCCCCCTACATCGGCCCAGACCTAGTTCAATGAATCTGAGGGGGCTTCTCAGTAGACAACGCCACCCTCACCCGTTTCTTTACATTTCACTTCATTCTCCCCTTTATTATTGCAGCAGCAAGTATGATCCACCTACTCTTTCTTCACCAAACTGGGTCCTCTAACCCAACAGGACTAAATTCTAACCTAGACAAAGTCTCTTTTCACCCCTACTTCTCATACAAGGACCTCCTCGGATTTGTTATTATGTTAGGTGCCTTAGCCTCTCTCTCCACCTTCGCCCCTAACCTGCTNNNNNNNNNNNNNNNNNNNNNNNNNNNNNNNNNNNNNNNNNNNNNNNNNNNNNNNNNNNNNNNNNNNNNNNNNNNNNNNNNNNNNNNNNNNNNNNNNNNNNNNNNNNNNNNNNNNNNNNNNNNNNNNNNNNNNNNNNNNNNNNNNNNNNNNNNNNNNNNNNNNNNNNNNNNNNNNNNNNNNNNNNNNNNNNNNNNNNNNNNNNNNNNNNNNNNNNNNNNNNNNNNNNNNNNNNNNNNNNNNNNNNNNNNNNNNNNNNNNNNNNNNNNNNNNNNNNNNNNNNNNNNNNNNNNNNNNNNNNNNNNNNNNNNNNNNNNNNNNNNNNNNNNNNNNNNNNNNNNNNNNNNNNNNNNNNNNNNNNNNNNNNNNNNNNNNNNNNNNNNNNNNNNNNNN   [1143]
' AJ880673nigroGX16+AB036396nigroJapan+sumida 6'                                    NNNNNNNNNNNNNNNNNNNNNNNNNNNNNNNNNNNNNNNNNNNNNNNNGGCTCCTTCATTGACCTTCCTACCCCAGCCAACATCTCTGCATGATGAAACTTCGGCTCCCTCCTCGGAGTCTGCTTAATTGCCCAAATCGCCACCGGCTTATTCCTAGCCATGCACTATACAGCCGATACATCCCTTGCATTCTCATCTATTGCCCACATCTGCCGAGATGTTAATAACGGCTGACTCCTACGAAACCTTCACGCCAACGGCGCATCTTTTTTCTTTATCTGCATCTACTTCCACATTGGCCGGGGTCTT-TACTATGGCTCCTACCTCTACAAAGAAACCTGAAACATTGGCGTCATCCTGTTGTTCCTAGTCATAGCCACCGCCTTTGTAGGCTATGTCCTCCCTTGAGGGCAAATATCTTTCTGAGGCGCCACAGTCATTACCAATCTCCTATCAGCCGCCCCCTACATCGGCCCAAACCTAGTTCAATGAATTTGAGGAGGCTTCTCAGTAGACAACGCCACCCTCACCCGTTTCTTTACATTCCACTTCATTCTCCCCTTTATTATTGCAGCAGCAAGTATGATCCACCTACTCTTTCTTCACCAAACTGGGTCCTCTAACCCAACAGGACTAAATTCTAACCTAGATAAAGTCTCTTTTCACCCCTACTTCTCATATAAGGACCTCCTCGGATTTGTTATTATGTTAGGCGCCCTAGCCTCTCTCTCCACCTTCGCCCCTAACCTGCTCGGAGACCCAGACAATTTTACACCAGCTAACCCACTCGTTACACCCCCCCACATTAAGCCAGAATGATACTTCCTTTTCGCCTACGCCATCCTTCGCTCGATCCCCAACAAATTAGGAGGTGTCCTGGCCCTCCTTCTCTCGATCATAGTCCTCTTTCTGATGCCTATTATCCACACATCTAAACTGCGCTCCCTGATGTTTCGCCCAATCGCAAAAACCTTCTTCTGAGCACTAATTGCCAATACAGCCATTCTCACATGGATCGGGGGCCAACCAGTCGAGGATCCCTTTATCACCATCGGTCAAATCGCCTCCGGACTTTACTTTCTTATCTTTGTCCTTCTTATCCCATCACTAGGTCTCCTGGAAAACAAGCTCCTAAAAATTTAA   [1143]
_AJ880672nigroGX09                                    NNNNNNNNNNNNNNNNNNNNNNNNNNNNNNNNNNNNNNNNNNNNNNNNGGCTCCTTCATTGACCTTCCTACCCCAGCCAACATCTCTGCATGATGAAACTTCGGCTCCCTCCTCGGAGTCTGCTTAATTGCCCAAATCGCCACCGGCTTATTCCTAGCCATGCACTATACAGCCGATACATCCCTTGCATTCTCATCTATTGCCCACATCTGCCGAGATGTTAATAACGGCTGACTCCTACGAAACCTTCACGCCAACGGCGCATCTTTTTTCTTTATCTGCATCTACTTCCACATTGGCCGGGGTCTT-TACTATGGCTCCTACCTCTACAAAGAAACCTGAAACATTGGCGTCATCCTGTTGTTCCTAGTCATAGCCACCGCCTTTGTAGGCTATGTCCTCCCTTGAGGGCAAATATCTTTCTGAGGCGCCACAGTCATTACCAATCTCCTATCAGCCGCCCCCTACATCGGCCCAGACCTAGTTCAATGAATTTGAGGAGGCTTCTCAGTAGACAACGCCACCCTCACCCGTTTCTTTACATTCCACTTCATTCTCCCCTTTATTATTGCAGCAGCAAGTATGATCCACCTACTCTTTCTTCACCAAACTGGGTCCTCTAACCCAACAGGACTAAATTCTAACCTAGATAAAGTCTCTTTTCACCCCTACTTCTCATATAAGGACCTCCTCGGATTTGTTGTTATGTTAGGCGCCCTAGCCTCTCTCTCCACCTTCGCCCCTAACCTGCTNNNNNNNNNNNNNNNNNNNNNNNNNNNNNNNNNNNNNNNNNNNNNNNNNNNNNNNNNNNNNNNNNNNNNNNNNNNNNNNNNNNNNNNNNNNNNNNNNNNNNNNNNNNNNNNNNNNNNNNNNNNNNNNNNNNNNNNNNNNNNNNNNNNNNNNNNNNNNNNNNNNNNNNNNNNNNNNNNNNNNNNNNNNNNNNNNNNNNNNNNNNNNNNNNNNNNNNNNNNNNNNNNNNNNNNNNNNNNNNNNNNNNNNNNNNNNNNNNNNNNNNNNNNNNNNNNNNNNNNNNNNNNNNNNNNNNNNNNNNNNNNNNNNNNNNNNNNNNNNNNNNNNNNNNNNNNNNNNNNNNNNNNNNNNNNNNNNNNNNNNNNNNNNNNNNNNNNNNNNNNNNNNNNNNNN   [1143]
_AJ880670nigroFZ28                                    NNNNNNNNNNNNNNNNNNNNNNNNNNNNNNNNNNNNNNNNNNNNNNNNGGCTCCTTCATTGACCTTCCTACCCCAGCCAACATCTCTGCATGATGAAACTTCGGCTCCCTCCTCGGAGTCTGCTTAATTGCCCAAATCGCCACCGGCTTATTCCTAGCCATGCACTATACAGCCGATACATCCCTTGCATTCTCATCTATTGCTCACATCTGCCGAGATGTTAATAACGGCTGACTCCTACGAAACCTTCACGCCAACGGCGCATCTTTTTTCTTTATCTGCATCTACTTCCACATTGGCCGGGGTCTT-TACTATGGCTCCTACCTCTACAAAGAAACCTGGAACATTGGCGTCATCCTGTTGTTCCTAGTCATAGCCACCGCCTTTGTAGGCTATGTCCTCCCTTGAGGGCAAATATCTTTCTGAGGCGCCACAGTCATTACCAATCTCCTATCAGCCGCCCCCTACATCGGCCCAGACCTAGTTCAATGAATCTGAGGAGGCTTCTCAGTAGACAACGCCACCCTCACCCGTTTCTTTACATTTCACTTCATTCTCCCCTTTATTATTGCAGCAGCAAGTATGATCCACCTACTCTTTCTTCACCAAACTGGGTCCTCTAACCCAACAGGACTAAATTCTAACCTAGACAAAGTCTCTTTTCACCCCTACTTCTCGTACAAGGACCTCCTCGGATTTGTTATTATGTTAGGTGCCCTAGCCTCTCTCTCCACCTTCGCCCCTAACCTGCTNNNNNNNNNNNNNNNNNNNNNNNNNNNNNNNNNNNNNNNNNNNNNNNNNNNNNNNNNNNNNNNNNNNNNNNNNNNNNNNNNNNNNNNNNNNNNNNNNNNNNNNNNNNNNNNNNNNNNNNNNNNNNNNNNNNNNNNNNNNNNNNNNNNNNNNNNNNNNNNNNNNNNNNNNNNNNNNNNNNNNNNNNNNNNNNNNNNNNNNNNNNNNNNNNNNNNNNNNNNNNNNNNNNNNNNNNNNNNNNNNNNNNNNNNNNNNNNNNNNNNNNNNNNNNNNNNNNNNNNNNNNNNNNNNNNNNNNNNNNNNNNNNNNNNNNNNNNNNNNNNNNNNNNNNNNNNNNNNNNNNNNNNNNNNNNNNNNNNNNNNNNNNNNNNNNNNNNNNNNNNNNNNNNNNNN   [1143]
_AJ880669nigroFZ22                                    NNNNNNNNNNNNNNNNNNNNNNNNNNNNNNNNNNNNNNNNNNNNNNNNGGCTCCTTCATTGACCTTCCTACCCCAGCCAACATCTCTGCATGATGAAACTTCGGCTCCCTCCTCGGAGTCTGCTTAATTGCCCAAATCGCCACCGGCTTATTCCTAGCCATGCACTATACAGCCGATACATCCCTTGCATTCTCATCTATTGCTCACATCTGCCGAGATGTTAATAACGGCTGACTCCTACGAAACCTTCACGCCAACGGCGCATCTTTTTTCTTTATCTGCATCTACTTCCACATTGGCCGGGGTCTT-TACTATGGCTCCTACCTCTACAAAGAAACCTGAAACATTGGCGTCATCCTGTTGTTCCTAGTCATAGCCACCGCCTTTGTAGGCTATGTCCTCCCTTGAGGGCAAATATCTTTCTGAGGCGCCACAGTCATTACCAATCTCCTATCAGCCGCCCCCTACATCGGCCCAGACCTAGTTCAATGAATCTGAGGAGGCTTCTCAGTAGACAACGCCACCCTCACCCGTTTCTTTACATTTCACTTCATTCTCCCCTTTATTATTGCAGCAGCAAGCATGATCCACCTACTCTTTCTTCACCAAACTGGGTCCTCTAACCCAACAGGACTAAATTCTAACCTAGACAAAGTCTCTTTTCACCCCTACTTCTCGTACAAGGACCTCCTCGGATTTGTTATTATGTTAGGTGCCCTAGCCTCTCTCTCCACCTTCGCCCCTAACCTGCTNNNNNNNNNNNNNNNNNNNNNNNNNNNNNNNNNNNNNNNNNNNNNNNNNNNNNNNNNNNNNNNNNNNNNNNNNNNNNNNNNNNNNNNNNNNNNNNNNNNNNNNNNNNNNNNNNNNNNNNNNNNNNNNNNNNNNNNNNNNNNNNNNNNNNNNNNNNNNNNNNNNNNNNNNNNNNNNNNNNNNNNNNNNNNNNNNNNNNNNNNNNNNNNNNNNNNNNNNNNNNNNNNNNNNNNNNNNNNNNNNNNNNNNNNNNNNNNNNNNNNNNNNNNNNNNNNNNNNNNNNNNNNNNNNNNNNNNNNNNNNNNNNNNNNNNNNNNNNNNNNNNNNNNNNNNNNNNNNNNNNNNNNNNNNNNNNNNNNNNNNNNNNNNNNNNNNNNNNNNNNNNNNNNNNNN   [1143]
_AJ880668nigroFZ27                                    NNNNNNNNNNNNNNNNNNNNNNNNNNNNNNNNNNNNNNNNNNNNNNNNGGCTCCTTCATTGACCTTCCTACCCCAGCCAACATCTCTGCATGATGAAACTTCGGCTCCCTCCTCGGAGTCTGCTTAATTGCCCAAATCGCCACCGGCTTATTCCTAGCCATGCACTATACAGCCGATACATCCCTTGCATTCTCATCTATTGCTCACATCTGCCGAGATGTCAATAACGGCTGACTCCTACGAAACCTTCACGCCAACGGCGCATCTTTTTTCTTTATCTGCATCTACTTCCACATTGGCCGGGGTCTT-TACTATGGCTCCTACCTCTACAAAGAAACCTGAAACATTGGCGTCATCCTGTTGTTCCTAGTCATAGCCACCGCCTTTGTAGGCTATGTCCTCCCTTGAGGGCAAATATCTTTCTGAGGCGCCACAGTCATTACCAATCTCCTATCAGCCGCCCCCTACATCGGCCCAGACCTAGTTCAATGAATCTGAGGAGGCTTCTCAGTAGACAACGCCACCCTCACCCGTTTCTTTACATTTCACTTCATTCTCCCCTTTATTATTGCAGCAGCAAGTATGATTCACCTACTCTTTCTTCACCAAACTGGGTCCTCTAACCCAACAGGACTAAATTCTAACCTAGACAAAGTCTCTTTTCACCCCTACTTCTCGTACAAGGACCTCCTCGGATTTGTTATTATGTTAGGTGCCCTAGCCTCTCTCTCCACCTTCGCCCCTAACCTGCTNNNNNNNNNNNNNNNNNNNNNNNNNNNNNNNNNNNNNNNNNNNNNNNNNNNNNNNNNNNNNNNNNNNNNNNNNNNNNNNNNNNNNNNNNNNNNNNNNNNNNNNNNNNNNNNNNNNNNNNNNNNNNNNNNNNNNNNNNNNNNNNNNNNNNNNNNNNNNNNNNNNNNNNNNNNNNNNNNNNNNNNNNNNNNNNNNNNNNNNNNNNNNNNNNNNNNNNNNNNNNNNNNNNNNNNNNNNNNNNNNNNNNNNNNNNNNNNNNNNNNNNNNNNNNNNNNNNNNNNNNNNNNNNNNNNNNNNNNNNNNNNNNNNNNNNNNNNNNNNNNNNNNNNNNNNNNNNNNNNNNNNNNNNNNNNNNNNNNNNNNNNNNNNNNNNNNNNNNNNNNNNNNNNNNNN   [1143]
_AJ880667nigroFZ10                                    NNNNNNNNNNNNNNNNNNNNNNNNNNNNNNNNNNNNNNNNNNNNNNNNGGCTCCTTCATTGACCTTCCTACCCCAGCCAACATCTCTGCATGATGAAACTTCGGCTCCCTCCTCGGAGTCTGCTTAATTGCCCAAATCGCCACCGGCTTATTCCTAGCCATGCACTATACAGCCGATACATCCCTTGCATTCTCATCTATTGCTCACATCTGCCGAGATGTCAATAACGGCTGACTCCTACGAAACCTTCACGCCAACGGCGCATCTTTTTTCTTTATCTGCACCTACTTCCACATTGGCCGGGGTCTT-TACTATGGCTCCTACCTCTACAAAGAAACCTGAAACATTGGCGTCATCCTGTTGTTCCTAGTCATAGCCACCGCCTTTGTAGGCTATGTCCTCCCTTGAGGGCAAATATCTTTCTGAGGCGCCACAGTCATTACCAATCTCCTATCAGCCGCCCCCTACATCGGCCCAGACCTAGTTCAATGAATCTGAGGAGGCTTCTCAGTAGACAACGCCACCCTCACCCGTTTCTTTACATTTCACTTCATTCTCCCCTTTATTATTGCAGCAGCAAGTATGATCCACCTACTCTTTCTTCACCAAACTGGGTCCTCTAACCCAACAGGACTAAATTCTAACCTAGACAAAGTCTCTTTTCACCCCTACTTCTCGTACAAGGACCTCCTCGGATTTGTTATTATGTTAGGTGCCCTAGCCTCTCTCTCCACCTTCGCCCCTAACCTGCTNNNNNNNNNNNNNNNNNNNNNNNNNNNNNNNNNNNNNNNNNNNNNNNNNNNNNNNNNNNNNNNNNNNNNNNNNNNNNNNNNNNNNNNNNNNNNNNNNNNNNNNNNNNNNNNNNNNNNNNNNNNNNNNNNNNNNNNNNNNNNNNNNNNNNNNNNNNNNNNNNNNNNNNNNNNNNNNNNNNNNNNNNNNNNNNNNNNNNNNNNNNNNNNNNNNNNNNNNNNNNNNNNNNNNNNNNNNNNNNNNNNNNNNNNNNNNNNNNNNNNNNNNNNNNNNNNNNNNNNNNNNNNNNNNNNNNNNNNNNNNNNNNNNNNNNNNNNNNNNNNNNNNNNNNNNNNNNNNNNNNNNNNNNNNNNNNNNNNNNNNNNNNNNNNNNNNNNNNNNNNNNNNNNNNNN   [1143]
_AJ880666nigroFZ29                                    NNNNNNNNNNNNNNNNNNNNNNNNNNNNNNNNNNNNNNNNNNNNNNNNGGCTCCTTCATTGACCTTCCTACCCCAGCCAACATCTCTGCATGATGAAACTTCGGCTCCCTCCTCGGAGTCTGCTTAATTGCCCAAATCGCCACCGGCTTATTCCTAGCCATGCACTATACAGCCGATACATCCCTTGCATTCTCATCTATTGCTCACATCTGCCGAGATGCCAATAACGGCTGACTCCTACGAAACCTTCACGCCAACGGCGCATCTTTTTTCTTTATCTGCATCTACTTCCACATTGGCCGGGGTCTT-TACTATGGCTCCTACCTCTACAAAGAAACCTGAAACATTGGCGTCATCCTGTTGTTCCTAGTCATAGCCACCGCCTTTGTAGGCTATGTCCTCCCTTGAGGGCAAATATCTTTCTGAGGCGCCACAGTCATTACCAATCTCCTATCAGCCGCCCCCTACATCGGCCCAGACCTAGTTCAATGAATCTGAGGAGGCTTCTCAGTAGACAACGCCACCCTCACCCGTTTCTTTACATTTCACTTCATTCTCCCCTTTATTATTGCAGCAGCAAGTATGATCCACCTACTCTTTCTTCACCAAACTGGGTCCTCTAACCCAACAGGACTAAATTCTAACCTAGACAAAGTCTCTTTTCACCCCTACTTCTCGTACAAGGACCTCCTCGGATTTGTTATTATGTTAGGTGCCCTAGCCTCTCTCTCCACCTTCGCCCCTAACCTGCTNNNNNNNNNNNNNNNNNNNNNNNNNNNNNNNNNNNNNNNNNNNNNNNNNNNNNNNNNNNNNNNNNNNNNNNNNNNNNNNNNNNNNNNNNNNNNNNNNNNNNNNNNNNNNNNNNNNNNNNNNNNNNNNNNNNNNNNNNNNNNNNNNNNNNNNNNNNNNNNNNNNNNNNNNNNNNNNNNNNNNNNNNNNNNNNNNNNNNNNNNNNNNNNNNNNNNNNNNNNNNNNNNNNNNNNNNNNNNNNNNNNNNNNNNNNNNNNNNNNNNNNNNNNNNNNNNNNNNNNNNNNNNNNNNNNNNNNNNNNNNNNNNNNNNNNNNNNNNNNNNNNNNNNNNNNNNNNNNNNNNNNNNNNNNNNNNNNNNNNNNNNNNNNNNNNNNNNNNNNNNNNNNNNNNNN   [1143]
_AJ880664nigroHB18                                    NNNNNNNNNNNNNNNNNNNNNNNNNNNNNNNNNNNNNNNNNNNNNNNNGGCTCCTTCATTGACCTTCCTACCCCAGCCAACATCTCTGCATGATGAAACTTCGGCTCCCTCCTCGGAGTCTGCCTGATTGCCCAAATCGCCACCGGCTTATTCCTAGCCATGCACTATACAGCCGATACATCCCTTGCATTCTCATCTATTGCTCACATCTGCCGAGATGTGAATAACGGCTGACTCCTACGAAACCTTCACGCCAACGGCGCATCTTTTTTCTTTATCTGCATCTACTTCCACATTGGCCGGGGTCTT-TACTATGGCTCCTACCTCTACAAAGAAACCTGAAACATTGGCGTCATCCTGTTGTTCCTAGTCATAGCCACCGCCTTTGTAGGCTATGTCCTCCCTTGAGGACAAATATCTTTCTGAGGCGCCACAGTCATTACCAATCTCCTATCAGCCGCCCCCTACATCGGCCCAGACCTAGTTCAATGAATCTGAGGAGGCTTCTCAGTAGACAACGCCACCTTCACCCGTTTCTTTACATTTCACTTCATTCTCCCCTTTATTATTGCAGCAGCAAGTATGATTCACCTACTCTTTCTTCACCAAACTGGGTCCTCTAACCCAACAGGACTAAATTCTAACCTAGACAAAGTCTCTTTTCACCCCTACTTCTCATACAAGGACCTCCTCGGATTTGTTATTATGCTAGGTGCCCTAGCCTCTCTCTCCACCTTCGCCCCTAACCTGCTNNNNNNNNNNNNNNNNNNNNNNNNNNNNNNNNNNNNNNNNNNNNNNNNNNNNNNNNNNNNNNNNNNNNNNNNNNNNNNNNNNNNNNNNNNNNNNNNNNNNNNNNNNNNNNNNNNNNNNNNNNNNNNNNNNNNNNNNNNNNNNNNNNNNNNNNNNNNNNNNNNNNNNNNNNNNNNNNNNNNNNNNNNNNNNNNNNNNNNNNNNNNNNNNNNNNNNNNNNNNNNNNNNNNNNNNNNNNNNNNNNNNNNNNNNNNNNNNNNNNNNNNNNNNNNNNNNNNNNNNNNNNNNNNNNNNNNNNNNNNNNNNNNNNNNNNNNNNNNNNNNNNNNNNNNNNNNNNNNNNNNNNNNNNNNNNNNNNNNNNNNNNNNNNNNNNNNNNNNNNNNNNNNNNNNN   [1143]
_AJ880663nigroHB3                                    NNNNNNNNNNNNNNNNNNNNNNNNNNNNNNNNNNNNNNNNNNNNNNNNGGCTCCTTCATTGACCTTCCTACCCCAGCCAACATCTCTGCATGATGAAACTTCGGCTCCCTCCTCGGAGTCTGCCTGATTGCCCAAATCGCCACCGGCTTATTCCTAGCCATGCACTATACAGCCGATACATCCCTTGCATTCTCATCTATTGCTCACATCTGCCGAGATGTGAATAACGGCTGACTCCTACGAAACCTTCACGCCAACGGCGCATCTTTTTTCTTTATCTGCATCTACTTCCACATTGGCCGGGGTCTT-TACTATGGCTCCTACCTCTACAAAGAAACCTGAAACATTGGCGTCATCCTGTTGTTCCTAGTCATAGCCACCGCCTTTGTAGGCTATGTCCTCCCTTGAGGACAAATATCTTTCTGAGGCGCCACAGTCATTACCAATCTCCTATCAGCCGCCCCCTACATCGGCCCAGACCTAGTTCAATGAATCTGAGGAGGCTTCTCAGTAGACAACGCCACCCTCACCCGTTTCTTTACATTTCACTTCATTCTCCCCTTTATTATTGCAGCAGCAAGTATGATTCACCTACTCTTTCTTCACCAAACTGGGTCCTCTAACCCAACAGGACTAAATTCTAACCTAGACAAAGTCTCTTTTCACCCCTACTTCTCATACAAGGACCTCCTCGGATTTGTTATTATGCTAGGTGCCCTAGCCTCTCTCTCCACCTTCGCCCCTAACCTGCTNNNNNNNNNNNNNNNNNNNNNNNNNNNNNNNNNNNNNNNNNNNNNNNNNNNNNNNNNNNNNNNNNNNNNNNNNNNNNNNNNNNNNNNNNNNNNNNNNNNNNNNNNNNNNNNNNNNNNNNNNNNNNNNNNNNNNNNNNNNNNNNNNNNNNNNNNNNNNNNNNNNNNNNNNNNNNNNNNNNNNNNNNNNNNNNNNNNNNNNNNNNNNNNNNNNNNNNNNNNNNNNNNNNNNNNNNNNNNNNNNNNNNNNNNNNNNNNNNNNNNNNNNNNNNNNNNNNNNNNNNNNNNNNNNNNNNNNNNNNNNNNNNNNNNNNNNNNNNNNNNNNNNNNNNNNNNNNNNNNNNNNNNNNNNNNNNNNNNNNNNNNNNNNNNNNNNNNNNNNNNNNNNNNNNNN   [1143]
_AJ880662nigroHB34                                    NNNNNNNNNNNNNNNNNNNNNNNNNNNNNNNNNNNNNNNNNNNNNNNNGGCTCCTTCATTGACCTTCCTACCCCAGCCAACATCTCTGCATGATGAAACTTCGGCTCCCTCCTCGGAGTCTGCCTAATTGCCCAAATCGCCACCGGCTTATTCCTAGCCATGCACTATACAGCCGATACATCCCTTGCATTCTCATCTATTGCTCACATCTGCCGAGATGTCAATAACGGCTGACTCCTACGAAACCTTCACGCCAACGGCGCATCTTTTTTCTTTATCTGCATCTACTTCCACATTGGCCGGGGTCTT-TACTATGGCTCCTACCTCTACAAAGAAACCTGAAACATTGGCGTCATCCTGTTGTTCCTAGTCATAGCCACCGCCTTTGTAGGCTATGTCCTCCCTTGAGGACAAATATCTTTCTGAGGCGCCACAGTCATTACCAATCTCCTATCAGCCGCCCCCTACATCGGCCCAGACCTAGTTCAATGAATCTGAGGAGGCTTCTCAGTAGACAACGCCACCCTCACCCGTTTCTTTACATTTCACTTCATTCTCCCCTTTATTATTGCAGCAGCAAGTATGATCCACCTACTCTTTCTTCACCAAACTGGGTCCTCTAACCCAACAGGACTAAATTCTAACCTAGACAAAGTCTCTTTTCACCCCTACTTCTCATACAAGGACCTCCTCGGATTTGTTATTATGCTAGGTGCCTTAGCCTCTCTCTCCACCTTCGCCCCTAACCTGCTNNNNNNNNNNNNNNNNNNNNNNNNNNNNNNNNNNNNNNNNNNNNNNNNNNNNNNNNNNNNNNNNNNNNNNNNNNNNNNNNNNNNNNNNNNNNNNNNNNNNNNNNNNNNNNNNNNNNNNNNNNNNNNNNNNNNNNNNNNNNNNNNNNNNNNNNNNNNNNNNNNNNNNNNNNNNNNNNNNNNNNNNNNNNNNNNNNNNNNNNNNNNNNNNNNNNNNNNNNNNNNNNNNNNNNNNNNNNNNNNNNNNNNNNNNNNNNNNNNNNNNNNNNNNNNNNNNNNNNNNNNNNNNNNNNNNNNNNNNNNNNNNNNNNNNNNNNNNNNNNNNNNNNNNNNNNNNNNNNNNNNNNNNNNNNNNNNNNNNNNNNNNNNNNNNNNNNNNNNNNNNNNNNNNNNN   [1143]
_AJ880661nigroHB32                                    NNNNNNNNNNNNNNNNNNNNNNNNNNNNNNNNNNNNNNNNNNNNNNNNGGCTCCTTCATTGACCTTCCTACCCCAGCCAACATCTCTGCATGATGAAACTTCGGCTCCCTCCTCGGAGTCTGCCTAATTGCCCAAATCGCCACCGGCTTATTCCTAGCCATGCACTATACAGCCGATACATCCCTTGCATTCTCATCTATTGCTCACATCTGCCGAGATGTCAATAACGGCTGACTCCTACGTAACCTTCACGCCAACGGCGCATCTTTTTTCTTTATCTGCATCTACTTCCACATTGGCCGGGGTCTT-TACTATGGCTCCTACCTCTACAAAGAAACCTGAAACATTGGCGTCATCCTGTTGTTCCTAGTCATAGCCACCGCCTTTGTAGGCTATGTCCTCCCTTGAGGACAAATATCTTTCTGAGGCGCCACAGTCATTACCAATCTCCTATCAGCCGCCCCCTACATCGGCCCAGACCTAGTTCAATGAATCTGAGGAGGCTTCTCAGTAGACAACGCCACCCTCACCCGTTTCTTTACATTTCACTTCATTCTCCCCTTTATTATTGCAGCAGCAAGTATGATCCACCTACTCTTTCTTCACCAAACTGGGTCCTCTAACCCAACAGGACTAAATTCTAACCTAGACAAAGTCTCTTTTCACCCCTACTTCTCATACAAGGACCTCCTCGGATTTGTTATTATGCTAGGTGCTTTAGCCTCTCTCTCCACCTTCGCCCCTAACCTGCTNNNNNNNNNNNNNNNNNNNNNNNNNNNNNNNNNNNNNNNNNNNNNNNNNNNNNNNNNNNNNNNNNNNNNNNNNNNNNNNNNNNNNNNNNNNNNNNNNNNNNNNNNNNNNNNNNNNNNNNNNNNNNNNNNNNNNNNNNNNNNNNNNNNNNNNNNNNNNNNNNNNNNNNNNNNNNNNNNNNNNNNNNNNNNNNNNNNNNNNNNNNNNNNNNNNNNNNNNNNNNNNNNNNNNNNNNNNNNNNNNNNNNNNNNNNNNNNNNNNNNNNNNNNNNNNNNNNNNNNNNNNNNNNNNNNNNNNNNNNNNNNNNNNNNNNNNNNNNNNNNNNNNNNNNNNNNNNNNNNNNNNNNNNNNNNNNNNNNNNNNNNNNNNNNNNNNNNNNNNNNNNNNNNNNNN   [1143]
_AJ880660nigroHB15                                    NNNNNNNNNNNNNNNNNNNNNNNNNNNNNNNNNNNNNNNNNNNNNNNNGGCTCCTTCATTGACCTTCCTACCCCAGCCAACATCTCTGCATGATGAAACTTCGGCTCCCTCCTCGGAGTCTGCTTAATTGCCCAAATCGCCACCGGCTTATTCCTAGCCATGCACTATACAGCCGATACATCCCTTGCATTCTCATCTATTGCTCACATCTGCCGAGATGTCAATAACGGCTGACTCCTACGAAACCTTCACGCCAACGGCGCATCTTTTTTCTTTATCTGCATCTACTTCCACATTGGCCGGGGTCTT-TACTATGGCTCCTACCTCTACAAAGAAACCTGAAACATTGGCGTCATCCTGTTGTTCCTAGTCATAGCCACCGCCTTTGTAGGCTATGTCCTTCCTTGAGGACAAATATCTTTCTGAGGCGCCACAGTCATTACCAATCTCCTATCAGCCGCCCCCTACATCGGCCCAGATCTAGTTCAATGAATCTGAGGAGGCTTCTCAGTAGACAACGCCACCCTCACCCGTTTCTTTACATTTCACTTCATTCTCCCCTTTATTATTGCAGCAGCAAGTATGATTCACCTACTCTTTCTTCACCAAACTGGGTCCTCTAACCCAACAGGACTAAATTCTAACCTAGACAAAGTCTCTTTTCACCCCTACTTCTCATACAAGGACCTCCTCGGATTTGTTATTATGTTAGGTGCCCTAGCCTCTCTCTCCACCTTCGCCCCTAACCTGCTNNNNNNNNNNNNNNNNNNNNNNNNNNNNNNNNNNNNNNNNNNNNNNNNNNNNNNNNNNNNNNNNNNNNNNNNNNNNNNNNNNNNNNNNNNNNNNNNNNNNNNNNNNNNNNNNNNNNNNNNNNNNNNNNNNNNNNNNNNNNNNNNNNNNNNNNNNNNNNNNNNNNNNNNNNNNNNNNNNNNNNNNNNNNNNNNNNNNNNNNNNNNNNNNNNNNNNNNNNNNNNNNNNNNNNNNNNNNNNNNNNNNNNNNNNNNNNNNNNNNNNNNNNNNNNNNNNNNNNNNNNNNNNNNNNNNNNNNNNNNNNNNNNNNNNNNNNNNNNNNNNNNNNNNNNNNNNNNNNNNNNNNNNNNNNNNNNNNNNNNNNNNNNNNNNNNNNNNNNNNNNNNNNNNNNN   [1143]
_AJ880659nigroHB17                                    NNNNNNNNNNNNNNNNNNNNNNNNNNNNNNNNNNNNNNNNNNNNNNNNGGCTCCTTCATTGACCTTCCTACCCCAGCCAACATCTCTGCATGATGAAACTTCGGCTCCCTCCTCGGAGTCTGCTTAATTGCCCAAATCGCCACCGGCTTATTCCTAGCCATGCACTATACAGCCGATACATCCCTTGCATTCTCATCTATTGCTCACATCTGCCGAGATGTCAATAACGGCTGACTCCTACGAAACCTTCACGCCAACGGCGCATCTTTTTTCTTTATCTGCATCTACTTCCACATTGGCCGGGGTCTT-TACTATGGCTCCTACCTCTACAAAGAAACCTGAAACATTGGCGTCATCCTGTTGTTCCTAGTCATAGCCACCGCCTTTGTAGGCTATGTCCTTCCTTGAGGACAAATATCTTTCTGAGGCGCCACAGTCATTACCAATCTCCTATCAGCCGCCCCCTACATCGGCCCAGACCTAGTTCAATGAATCTGAGGAGGCTTCTCAGTAGACAACGCCACCTTCACCCGTTTCTTTACATTTCACTTCATTCTCCCCTTTATTATTGCAGCAGCAAGTATGATTCACCTACTCTTTCTTCACCAAACTGGGTCCTCTAACCCAACAGGACTAAATTCTAACCTAGACAAAGTCTCTTTTCACCCCTACTTCTCATACAAGGACCTCCTCGGATTTGTTATTATGTTAGGTGCCCTAGCCTCTCTCTCCACCTTCGCCCCTAACCTGCTNNNNNNNNNNNNNNNNNNNNNNNNNNNNNNNNNNNNNNNNNNNNNNNNNNNNNNNNNNNNNNNNNNNNNNNNNNNNNNNNNNNNNNNNNNNNNNNNNNNNNNNNNNNNNNNNNNNNNNNNNNNNNNNNNNNNNNNNNNNNNNNNNNNNNNNNNNNNNNNNNNNNNNNNNNNNNNNNNNNNNNNNNNNNNNNNNNNNNNNNNNNNNNNNNNNNNNNNNNNNNNNNNNNNNNNNNNNNNNNNNNNNNNNNNNNNNNNNNNNNNNNNNNNNNNNNNNNNNNNNNNNNNNNNNNNNNNNNNNNNNNNNNNNNNNNNNNNNNNNNNNNNNNNNNNNNNNNNNNNNNNNNNNNNNNNNNNNNNNNNNNNNNNNNNNNNNNNNNNNNNNNNNNNNNNN   [1143]
_AJ880658nigroHB31                                    NNNNNNNNNNNNNNNNNNNNNNNNNNNNNNNNNNNNNNNNNNNNNNNNGGCTCCTTCATTGACCTTCCTACCCCAGCCAACATCTCTGCATGATGAAACTTCGGCTCCCTCCTCGGAGTCTGCTTAATTGCCCAAATCGCCACCGGCTTATTCCTAGCCATGCACTATACAGCCGATACATCCCTTGCATTCTCATCTATTGCTCACATCTGCCGAGATGTCAATAACGGCTGACTCCTACGAAACCTTCACGCCAACGGCGCATCTTTTTTCTTTATCTGCATCTACTTCCACATTGGCCGGGGTCTT-TACTATGGCTCCTACCTCTACAAAGAAACCTGAAACATTGGCGTCATCCTGTTGTTCCTAGTCATAGCCACCGCCTTTGTAGGCTATGTCCTTCCTTGAGGACAAATATCTTTCTGAGGCGCCACAGTCATTACCAATCTCCTATCAGCCGCCCCCTACATCGGCCCAGACCTAGTTCAATGAATCTGAGGAGGCTTCTCAGTAGACAACGCCACCCTCACCCGTTTCTTTACATTTCACTTCATTCTCCCCTTTATTATTGCAGCAGCAAGTATGATTCACCTACTCTTTCTTCACCAAACTGGGTCCTCTAACCCAACAGGACTAAATTCTAACCTAGACAAAGTCTCCTTTCACCCCTACTTCTCATACAAGGACCTCCTCGGATTTGTTATTATGTTAGGTGCCCTAGCCTCTCTCTCCACCTTCGCCCCCAACCTGCTNNNNNNNNNNNNNNNNNNNNNNNNNNNNNNNNNNNNNNNNNNNNNNNNNNNNNNNNNNNNNNNNNNNNNNNNNNNNNNNNNNNNNNNNNNNNNNNNNNNNNNNNNNNNNNNNNNNNNNNNNNNNNNNNNNNNNNNNNNNNNNNNNNNNNNNNNNNNNNNNNNNNNNNNNNNNNNNNNNNNNNNNNNNNNNNNNNNNNNNNNNNNNNNNNNNNNNNNNNNNNNNNNNNNNNNNNNNNNNNNNNNNNNNNNNNNNNNNNNNNNNNNNNNNNNNNNNNNNNNNNNNNNNNNNNNNNNNNNNNNNNNNNNNNNNNNNNNNNNNNNNNNNNNNNNNNNNNNNNNNNNNNNNNNNNNNNNNNNNNNNNNNNNNNNNNNNNNNNNNNNNNNNNNNNNN   [1143]
_AJ880657nigroHB33                                    NNNNNNNNNNNNNNNNNNNNNNNNNNNNNNNNNNNNNNNNNNNNNNNNGGCTCCTTCATTGACCTTCCTACCCCAGCCAACATCTCTGCATGATGAAACTTCGGCTCCCTCCTCGGAGTCTGCTTAATTGCCCAAATCGCCACCGGCTTATTCCTAGCCATGCACTATACAGCCGATACATCCCTTGCATTCTCATCTATTGCTCACATCTGCCGAGATGTCAATAACGGCTGACTCCTACGAAACCTTCACGCCAACGGCGCATCTTTTTTCTTTATCTGCATCTACTTCCACATTGGCCGGGGTCTT-TACTATGGCTCCTACCTCTACAAAGAAACCTGAAACATTGGCGTCATCCTGTTGTTCCTAGTCATAGCCACCGCCTTTGTAGGCTATGTCCTCCCTTGAGGGCAAATATCTTTCTGAGGCGCCACAGTCATTACCAATCTCCTATCAGCCGCCCCCTACATCGGCCCAGACCTAGTTCAATGAATCTGAGGAGGCTTCTCAGTAGACAACGCCACCCTCACCCGTTTCTTTACATTTCACTTCATTCTCCCCTTTATTATTGCAGCAGCAAGTATGATCCACCTCCTCTTTCTTCACCAAACTGGGTCCTCTAACCCAACAGGACTAAATTCTAACCTAGATAAAGTCTCTTTTCACCCCTACTTCTCATTCAAGGACCTCCTCGGATTTGTTATTATGTTAGGTGCCCTAGCCTCTCTCTCCACCTTCGCCCCCAACCTGCTNNNNNNNNNNNNNNNNNNNNNNNNNNNNNNNNNNNNNNNNNNNNNNNNNNNNNNNNNNNNNNNNNNNNNNNNNNNNNNNNNNNNNNNNNNNNNNNNNNNNNNNNNNNNNNNNNNNNNNNNNNNNNNNNNNNNNNNNNNNNNNNNNNNNNNNNNNNNNNNNNNNNNNNNNNNNNNNNNNNNNNNNNNNNNNNNNNNNNNNNNNNNNNNNNNNNNNNNNNNNNNNNNNNNNNNNNNNNNNNNNNNNNNNNNNNNNNNNNNNNNNNNNNNNNNNNNNNNNNNNNNNNNNNNNNNNNNNNNNNNNNNNNNNNNNNNNNNNNNNNNNNNNNNNNNNNNNNNNNNNNNNNNNNNNNNNNNNNNNNNNNNNNNNNNNNNNNNNNNNNNNNNNNNNNNN   [1143]
_AJ880656nigroHB9                                    NNNNNNNNNNNNNNNNNNNNNNNNNNNNNNNNNNNNNNNNNNNNNNNNGGCTCCTTCATTGACCTTCCTACCCCAGCCAACATCTCTGCATGATGAAACTTCGGCTCCCTCCTCGGAGTCTGCTTAATTGCCCAAATCGCCACCGGCTTATTCCTAGCCATGCACTATACAGCCGATACATCCCTTGCATTCTCATCTATTGCTCACATCTGCCGAGATGTCAATAACGGCTGACTCCTACGAAACCTTCACGCCAACGGCGCATCTTTTTTCTTTATCTGCATCTACTTCCACATTGGCCGGGGTCTT-TACTATGGCTCCTACCTCTACAAAGAAACCTGAAACATTGGCGTCATCCTGTTGTTCCTAGTCATAGCCACCGCCTTTGTAGGCTATGTCCTCCCTTGAGGGCAAATATCTTTCTGAGGCGCCACAGTCATTACCAATCTCCTATCAGCCGCCCCCTACATCGGCCCAGACCTAGTTCAATGAATCTGAGGAGGCTTCTCAGTAGACAACGCCACCTTCACCCGTTTCTTTACATTTCACTTCATTCTCCCCTTTATTATTGCAGCAGCAAGTATGATCCACCTACTCTTTCTTCACCAAACTGGGTCCTCTAACCCAACAGGACTAAATTCTAACCTAGATAAAGTCTCTTTTCACCCCTACTTCTCATACAAGGACCTCCTCGGATTTGTTATTATGTTAGGTGCCCTAGCCTCTCTCTCCACCTTCGCCCCTAACCTGCTNNNNNNNNNNNNNNNNNNNNNNNNNNNNNNNNNNNNNNNNNNNNNNNNNNNNNNNNNNNNNNNNNNNNNNNNNNNNNNNNNNNNNNNNNNNNNNNNNNNNNNNNNNNNNNNNNNNNNNNNNNNNNNNNNNNNNNNNNNNNNNNNNNNNNNNNNNNNNNNNNNNNNNNNNNNNNNNNNNNNNNNNNNNNNNNNNNNNNNNNNNNNNNNNNNNNNNNNNNNNNNNNNNNNNNNNNNNNNNNNNNNNNNNNNNNNNNNNNNNNNNNNNNNNNNNNNNNNNNNNNNNNNNNNNNNNNNNNNNNNNNNNNNNNNNNNNNNNNNNNNNNNNNNNNNNNNNNNNNNNNNNNNNNNNNNNNNNNNNNNNNNNNNNNNNNNNNNNNNNNNNNNNNNNNNN   [1143]
_AJ880655nigroHB1                                    NNNNNNNNNNNNNNNNNNNNNNNNNNNNNNNNNNNNNNNNNNNNNNNNGGCTCCTTCATTGACCTTCCTACCCCAGCCAACATCTCTGCATGATGAAACTTCGGCTCCCTCCTCGGAGTCTGCTTAATTGCCCAAATCGCCACCGGCTTATTCCTAGCCATGCACTATACAGCCGATACATCCCTTGCATTCTCATCTATTGCTCACATCTGCCGAGATGTTAATAACGGCTGACTCCTACGAAACCTTCACGCCAACGGCGCATCTTTTTTCTTTATCTGCATCTACTTCCACATTGGCCGGGGTCTT-TACTATGGCTCCTACCTCTACAAAGAAACCTGAAACATTGGCGTCATCCTGTTGTTCCTAGTCATAGCCACCGCCTTTGTAGGCTATGTCCTCCCTTGAGGGCAAATATCTTTCTGAGGCGCCACAGTCATTACCAATCTCCTATCAGCCGCCCCCTACATCGGCCCAGACCTAGTTCAATGAATCTGAGGAGGCTTCTCAGTAGACAACGCCACCCTCACCCGTTTCTTTACATTTCACTTCATTCTCCCCTTTATTATCGCAGCAGCAAGTATGATCCACCTACTCTTTCTTCACCAAACTGGGTCCTCTAACCCAACAGGACTAAATTCTAACCTAGATAAAGTCTCTTTTCACCCCTACTTCTCATACAAGGACCTCCTCGGATTTGTTATTATGTTAGGTGCCCTAGCCTCTCTCTCCACCTTCGCCCCTAACCTGCTNNNNNNNNNNNNNNNNNNNNNNNNNNNNNNNNNNNNNNNNNNNNNNNNNNNNNNNNNNNNNNNNNNNNNNNNNNNNNNNNNNNNNNNNNNNNNNNNNNNNNNNNNNNNNNNNNNNNNNNNNNNNNNNNNNNNNNNNNNNNNNNNNNNNNNNNNNNNNNNNNNNNNNNNNNNNNNNNNNNNNNNNNNNNNNNNNNNNNNNNNNNNNNNNNNNNNNNNNNNNNNNNNNNNNNNNNNNNNNNNNNNNNNNNNNNNNNNNNNNNNNNNNNNNNNNNNNNNNNNNNNNNNNNNNNNNNNNNNNNNNNNNNNNNNNNNNNNNNNNNNNNNNNNNNNNNNNNNNNNNNNNNNNNNNNNNNNNNNNNNNNNNNNNNNNNNNNNNNNNNNNNNNNNNNNN   [1143]
_AJ880654nigroCQ11                                    NNNNNNNNNNNNNNNNNNNNNNNNNNNNNNNNNNNNNNNNNNNNNNNNGGCTCCTTCATTGACCTTCCTAGCCCAGCCAACATCTCTGCATGATGAAACTTCGGCTCCCTCCTCGGAGTCTGCCTAATTGCCCAAATCGCCACCGGCTTATTCCTAGCCATGCACTATACAGCCGATACATCCCTTGCATTCTCATCTATTGCTCACATCTGCCGAGATGTCAATAACGGCTGACTCCTACGAAACCTTCACGCCAACGGCGCATCTTTTTTCTTTATCTGCATCTACTTCCACATTGGCCGAGGTCTT-TACTATGGCTCCTACCTCTACAAAGAAACCTGAAATATTGGCATCATCCTGTTGTTCCTAGTCATAGCCACCGCCTTTGTAGGCTATGTCCTCCCTTGAGGACAAATATCTTTCTGAGGCGCCACAGTCATTACCAACCTCCTATCAGCCGCCCCCTACATCGGCCCAGACCTAGTTCAATGAATCTGAGGAGGCTTCTCAGTAGACAACGCCACCCTCACCCGTTTCTTTACATTTCACTTCATTCTCCCCTTTATTATTGCAGCAGCAAGTATGATTCACCTACTCTTTCTTCACCAAACTGGGTCCTCTAACCCAACAGGACTAAATTCTAACCTAGACAAAGTCTCTTTTCACCCCTACTTCTCATACAAGGACCTCCTCGGATTTGTTATTATGCTAGGTGCCCTAGCCTCTCTCTCCACCTTCGCCCCTAACCTGCTNNNNNNNNNNNNNNNNNNNNNNNNNNNNNNNNNNNNNNNNNNNNNNNNNNNNNNNNNNNNNNNNNNNNNNNNNNNNNNNNNNNNNNNNNNNNNNNNNNNNNNNNNNNNNNNNNNNNNNNNNNNNNNNNNNNNNNNNNNNNNNNNNNNNNNNNNNNNNNNNNNNNNNNNNNNNNNNNNNNNNNNNNNNNNNNNNNNNNNNNNNNNNNNNNNNNNNNNNNNNNNNNNNNNNNNNNNNNNNNNNNNNNNNNNNNNNNNNNNNNNNNNNNNNNNNNNNNNNNNNNNNNNNNNNNNNNNNNNNNNNNNNNNNNNNNNNNNNNNNNNNNNNNNNNNNNNNNNNNNNNNNNNNNNNNNNNNNNNNNNNNNNNNNNNNNNNNNNNNNNNNNNNNNNNNN   [1143]
_AJ880653nigroGJ3                                    NNNNNNNNNNNNNNNNNNNNNNNNNNNNNNNNNNNNNNNNNNNNNNNNGGCTCCTTCATTGACCTTCCTAGCCCAGCCAACATCTCTGCATGATGAAACTTCGGCTCCCTCCTCGGAGTCTGCCTAATTGCCCAAATCGCCACCGGCTTATTCCTAGCCATGCACTATACAGCCGATACATCCCTTGCATTCTCATCTATTGCTCACATCTGCCGAGATGTCAATAACGGCTGACTCCTACGAAACCTTCACGCCAACGGCGCATCTTTTTTCTTTATCTGCATCTACTTCCACATTGGCCGAGGTCTT-TACTATGGCTCCTACCTCTACAAAGAAACCTGAAATATTGGCGTCATCCTGTTGTTCCTAGTCATAGCCACCGCCTTTGTAGGCTATGTCCTCCCTTGAGGACAAATATCTTTCTGAGGCGCCACAGTCATTACCAACCTCCTATCAGCCGCCCCCTACATCGGCCCAGACCTAGTTCAATGAATCTGAGGAGGCTTCTCAGTAGACAACGCCACCCTCACCCGTTTCTTTACATTTCACTTCATTCTCCCCTTTATTATTGCAGCAGCAAGTATGATTCACCTACTCTTTCTTCACCAAACTGGGTCCTCTAACCCAACAGGACTAAATTCTAACCTAGACAAAGTCTCTTTTCACCCCTACTTCTCATACAAGGACCTCCTCGGATTTGTTATTATGCTAGGTGCCCTAGCCTCTCTCTCCACCTTCGCCCCTAACCTGCTNNNNNNNNNNNNNNNNNNNNNNNNNNNNNNNNNNNNNNNNNNNNNNNNNNNNNNNNNNNNNNNNNNNNNNNNNNNNNNNNNNNNNNNNNNNNNNNNNNNNNNNNNNNNNNNNNNNNNNNNNNNNNNNNNNNNNNNNNNNNNNNNNNNNNNNNNNNNNNNNNNNNNNNNNNNNNNNNNNNNNNNNNNNNNNNNNNNNNNNNNNNNNNNNNNNNNNNNNNNNNNNNNNNNNNNNNNNNNNNNNNNNNNNNNNNNNNNNNNNNNNNNNNNNNNNNNNNNNNNNNNNNNNNNNNNNNNNNNNNNNNNNNNNNNNNNNNNNNNNNNNNNNNNNNNNNNNNNNNNNNNNNNNNNNNNNNNNNNNNNNNNNNNNNNNNNNNNNNNNNNNNNNNNNNNN   [1143]
_AJ880652nigroCQ12                                    NNNNNNNNNNNNNNNNNNNNNNNNNNNNNNNNNNNNNNNNNNNNNNNNGGCTCCTTCATTGACCTTCCTAGCCCAGCCAACATCTCTGCATGATGAAACTTCGGCTCCCTCCTCGGAGTCTGCCTAATTGCCCAAATCGCCACCGGCTTATTCCTAGCCATGCACTATACAGCCGATACATCCCTTGCATTCTCATCTATTGCTCACATCTGCCGAGATGTCAATAACGGCTGACTCCTACGAAACCTTCACGCCAACGGCGCATCTTTTTTCTTTATCTGCATCTACTTCCACATTGGCCGGGGTCTT-TACTATGGCTCCTACCTCTACAAAGAAACCTGAAATATTGGCGTCATCCTGTTGTTCCTAGTCATAGCCACCGCCTTTGTAGGCTATGTCCTCCCTTGAGGACAAATATCTTTCTGAGGCGCCACAGTCATTACCAATCTCCTATCAGCCGCCCCCTACATCGGCCCAGACCTAGTTCAATGAATCTGAGGAGGCTTCTCAGTAGACAACGCCACCCTCACCCGTTTCTTTACATTTCACTTCATTCTCCCCTTTATTATTGCAGCAGCAAGTATGATTCACCTACTCTTTCTTCACCAAACTGGGTCCTCTAACCCAACAGGACTAAATTCTAACCTAGACAAAGTCTCTTTTCACCCCTACTTCTCATACAAGGACCTCCTCGGATTTGTTATTATGCTAGGTGCCCTAGCCTCTCTCTCCACCTTCGCCCCTAACCTGCTNNNNNNNNNNNNNNNNNNNNNNNNNNNNNNNNNNNNNNNNNNNNNNNNNNNNNNNNNNNNNNNNNNNNNNNNNNNNNNNNNNNNNNNNNNNNNNNNNNNNNNNNNNNNNNNNNNNNNNNNNNNNNNNNNNNNNNNNNNNNNNNNNNNNNNNNNNNNNNNNNNNNNNNNNNNNNNNNNNNNNNNNNNNNNNNNNNNNNNNNNNNNNNNNNNNNNNNNNNNNNNNNNNNNNNNNNNNNNNNNNNNNNNNNNNNNNNNNNNNNNNNNNNNNNNNNNNNNNNNNNNNNNNNNNNNNNNNNNNNNNNNNNNNNNNNNNNNNNNNNNNNNNNNNNNNNNNNNNNNNNNNNNNNNNNNNNNNNNNNNNNNNNNNNNNNNNNNNNNNNNNNNNNNNNNN   [1143]
' AJ880651nigroCQ5+sumida 1'                                    NNNNNNNNNNNNNNNNNNNNNNNNNNNNNNNNNNNNNNNNNNNNNNNNGGCTCCTTCATTGACCTTCCTACCCCAGCCAACATCTCTGCATGATGAAACTTCGGCTCCCTCCTCGGAGTCTGCTTAATTGCCCAAATCGCCACCGGCTTATTCCTAGCCATGCACTATACAGCCGATACATCCCTTGCATTCTCATCTATTGCTCACATCTGCCGAGATGTCAATAACGGCTGACTCCTACGAAACCTTCACGCCAACGGCGCATCTTTTTTCTTTATCTGCATCTACTTCCACATTGGCCGGGGCCTT-TACTATGGCTCCTACCTCTACAAAGAAACCTGGAACATTGGCGTCATCCTGTTATTCCTAGTCATAGCCACCGCCTTTGTAGGCTATGTCCTCCCTTGAGGACAAATATCTTTCTGAGGCGCCACAGTCATTACCAATCTCCTATCAGCCGCCCCCTACATCGGCCCAGACCTAGTTCAATGAATCTGAGGAGGCTTCTCAGTAGACAACGCCACCCTCACCCGTTTCTTTACATTTCACTTCATTCTCCCCTTTATTATTGCAGCAGCAAGTATGATCCACCTACTCTTTCTTCACCAAACTGGGTCCTCTAACCCAACAGGACTAAATTCTAACCTAGATAAAGTCTCTTTCCACCCCTACTTCTCATACAAGGACCTCCTCGGATTTGTTATTATGTTAGGCGCCCTAGCCTCTCTCTCCACCTTCGCCCCTAACCTGCTCGGAGACCCAGACAATTTTACACCAGCTAACCCACTCGTTACACCCCCCCACATTAAGCCAGAATGATACTTCCTTTTCGCCTACGCCATCCTTCGCTCAATCCCCAACAAATTAGGAGGTGTCCTGGCCCTCCTTCTCTCAATCATAGTCCTCTTTCTGATGCCTATTATCCACACATCTAAACTGCGCTCCCTGATGTTTCGCCCAATCGCAAAAACCTTCTTCTGAGCACTAATTGCCAATACAGCCATTCTCACATGGATCGGGGGCCAACCAGTCGAGGATCCCTTTATCACCATCGGTCAAATCGCCTCCGGACTCTACTTTCTTATCTTTGTCCTTCTTATCCCATCACTAGGTCTCCTGGAAAACAAGCTCCTAAAAATTTAA   [1143]
_AJ880650nigroGJ1                                    NNNNNNNNNNNNNNNNNNNNNNNNNNNNNNNNNNNNNNNNNNNNNNNNGGCTCCTTCATTGACCTTCCTACCCCAGCCAACATCTCTGCATGATGAAACTTCGGCTCCCTCCTCGGAGTCTGCTTAATTGCCCAAATCGCCACCGGCTTATTCCTAGCCATGCACTATACAGCCGATACATCCCTTGCATTCTCATCTATTGCTCACATCTGCCGAGATGTCAATAACGGCTGACTCCTACGAAACCTTCACGCCAACGGCGCATCTTTTTTCTTTATCTGCATCTACTTCCACATTGGCCGGGGCCTT-TACTATGGCTCCTACCTCTACAAAGAAACCTGGAACATTGGCGTCATCCTGTTATTCCTAGTCATAGCCACCGCCTTTGTAGGCTATGTCCTCCCTTGAGGGCAAATATCTTTCTGAGGCGCCACAGTCATTACCAATCTCCTATCAGCCGCCCCCTACATCGGCCCAGACCTAGTTCAATGAATCTGAGGAGGCTTCTCAGTAGACAACGCCACCCTCACCCGTTTCTTTACATTTCACTTCATTCTCCCCTTTATTATTGCAGCAGCAAGTATGATCCACCTACTCTTTCTTCACCAAACTGGGTCCTCTAACCCAACAGGACTAAATTCTAACCTAGATAAAGTCTCTTTCCACCCCTACTTCTCATACAAGGACCTCCTCGGATTTGTTATTATGCTAGGCGCCCTAGCCTCTCTCTCCACCTTCGCCCCTAACCTGCTNNNNNNNNNNNNNNNNNNNNNNNNNNNNNNNNNNNNNNNNNNNNNNNNNNNNNNNNNNNNNNNNNNNNNNNNNNNNNNNNNNNNNNNNNNNNNNNNNNNNNNNNNNNNNNNNNNNNNNNNNNNNNNNNNNNNNNNNNNNNNNNNNNNNNNNNNNNNNNNNNNNNNNNNNNNNNNNNNNNNNNNNNNNNNNNNNNNNNNNNNNNNNNNNNNNNNNNNNNNNNNNNNNNNNNNNNNNNNNNNNNNNNNNNNNNNNNNNNNNNNNNNNNNNNNNNNNNNNNNNNNNNNNNNNNNNNNNNNNNNNNNNNNNNNNNNNNNNNNNNNNNNNNNNNNNNNNNNNNNNNNNNNNNNNNNNNNNNNNNNNNNNNNNNNNNNNNNNNNNNNNNNNNNNNNN   [1143]
' AJ880649nigroGJ11+sumida 4'                                    NNNNNNNNNNNNNNNNNNNNNNNNNNNNNNNNNNNNNNNNNNNNNNNNGGCTCCTTCATTGACCTTCCTACCCCAGCCAACATCTCTGCATGATGAAACTTCGGCTCCCTCCTCGGAGTCTGCTTAATTGCCCAAATCGCCACCGGCTTATTCCTAGCCATGCACTATACAGCCGATACATCCCTTGCATTCTCATCTATTGCTCACATCTGCCGAGATGTCAATAACGGCTGACTCCTACGAAACCTTCACGCCAACGGCGCATCTTTTTTCTTTATCTGCATCTACTTCCACATTGGCCGGGGCCTT-TACTATGGCTCCTACCTCTACAAAGAAACCTGGAACATTGGCGTCATCCTGTTATTCCTAGTCATAGCCACCGCCTTTGTAGGCTATGTCCTCCCTTGAGGGCAAATATCTTTCTGAGGCGCCACAGTCATTACCAATCTCCTATCAGCCGCCCCCTACATCGGCCCAGACCTACTTCAATGAATCTGAGGAGGCTTCTCAGTAGACAACGCCACCCTCACCCGTTTCTTTACATTTCACTTCATTCTCCCCTTTATTATTGCAGCAGCAAGTATGATCCACCTACTCTTTCTTCACCAAACTGGGTCCTCTAACCCAACAGGACTAAATTCTAACCTAGATAAAGTCTCTTTCCACCCCTACTTCTCATACAAGGACCTCCTCGGATTTGTTATTATGTTAGGCGCCCTAGCCTCTCTCTCCACCTTCGCCCCTAACCTGCTCGGAGACCCAGACAATTTTACACCAGCTAACCCACTCGTTACACCCCCCCACATTAAGCCAGAATGATACTTCCTTTTCGCCTACGCCATCCTTCGCTCAATCCCCAACAAATTAGGAGGTGTCCTGGCCCTCCTTCTCTCAATCATAGTCCTCTTTCTGATGCCTATTATCCACACATCTAAACTGCGCTCCCTGATGTTTCGCCCAATCGCAAAAACCTTCTTCTGAGCACTAATTGCCAATACAGCCATTCTCACATGAATCGGGGGCCAACCAGTCGAGGATCCCTTTATCACCATCGGTCAAATCGCCTCCGGACTTTACTTTCTTATCTTTGTCCTTCTTATCCCATCACTAGGTCTCCTGGAAAACAAGCTCCTAAAAATTTAA   [1143]
_AJ880647nigroSH33                                    NNNNNNNNNNNNNNNNNNNNNNNNNNNNNNNNNNNNNNNNNNNNNNNNGGCTCCTTCATTGACCTTCCTACCCCAGCCAACATCTCTGCATGATGAAACTTCGGCTCCCTCCTCGGAGTCTGCCTAATTGCCCAAATCGCCACCGGCTTATTCCTAGCCATGCACTATACAGCCGATACATCCCTTGCATTCTCATCTATTGCTCACATCTGCCGAGATGTCAATAACGGCTGACTCCTACGAAACCTTCACGCCAACGGCGCATCTTTTTTCTTTATCTGCATCTACTTCCACATTGGCCGGGGTCTT-TACTATGGCTCCTACCTCTACAAAGAAACCTGAAACATTGGCGTCATCCTGTTGTTCCTAGTCATAGCCACTGCCTTTGTAGGCTATGTCCTCCCTTGAGGACAAATATCTTTCTGAGGCGCCACAGTCATTACCAATCTCCTATCAGCCGCCCCCTACATCGGCCCAGACCTAGTTCAATGAATCTGAGGAGGCTTCTCAGTAGACAACGCCACCCTCACCCGTTTCTTTACATTTCACTTCATTCTCCCCTTCATTATTGCAGCAGCAAGTATGATTCACCTACTCTTTCTTCACCAAACTGGGTCCTCTAACCCAACAGGACTAAACTCTAACCTAGACAAAGTCTCTTTTCACCCCTACTTCTCATACAAGGACCTCCTCGGATTTGTTATTATGCTAGGTGCCCTAGCCTCTCTCTCCACCTTCGCCCCTAACCTGCTNNNNNNNNNNNNNNNNNNNNNNNNNNNNNNNNNNNNNNNNNNNNNNNNNNNNNNNNNNNNNNNNNNNNNNNNNNNNNNNNNNNNNNNNNNNNNNNNNNNNNNNNNNNNNNNNNNNNNNNNNNNNNNNNNNNNNNNNNNNNNNNNNNNNNNNNNNNNNNNNNNNNNNNNNNNNNNNNNNNNNNNNNNNNNNNNNNNNNNNNNNNNNNNNNNNNNNNNNNNNNNNNNNNNNNNNNNNNNNNNNNNNNNNNNNNNNNNNNNNNNNNNNNNNNNNNNNNNNNNNNNNNNNNNNNNNNNNNNNNNNNNNNNNNNNNNNNNNNNNNNNNNNNNNNNNNNNNNNNNNNNNNNNNNNNNNNNNNNNNNNNNNNNNNNNNNNNNNNNNNNNNNNNNNNNN   [1143]
_AJ880646nigroSH2                                    NNNNNNNNNNNNNNNNNNNNNNNNNNNNNNNNNNNNNNNNNNNNNNNNGGCTCCTTCATTGACCTTCCTACCCCAGCCAACATCTCTGCATGATGAAACTTCGGCTCCCTCCTCGGAGTCTGCCTAATTGCCCAAATCGCCACCGGCTTATTCCTAGCCATGCACTATACAGCCGATACATCCCTTGCATTCTCATCTATTGCTCACATCTGCCGAGATGTTAATAACGGCTGACTCCTACGAAACCTTCACGCCAACGGCGCATCTTTTTTCTTTATCTGCATCTACTTCCACATTGGCCGGGGTCTT-TACTATGGCTCCTACCTCTACAAAGAAACCTGAAACATTGGCGTCATCCTGTTGTTCCTAGTCATAGCCACTGCCTTTGTAGGCTATGTCCTCCCTTGAGGACAAATATCTTTCTGAGGCGCCACAGTCATTACCAATCTCCTATCAGCCGCCCCCTACATCGGCCCAGACCTAGTTCAATGAATCTGAGGAGGCTTCTCAGTAGACAACGCCACCCTCACCCGTTTCTTTACATTTCACTTCATTCTCCCCTTCATTATTGCAGCAGCAAGTATGATTCACCTACTCTTTCTTCACCAAACTGGGTCCTCTAACCCAACAGGACTAAATTCTAACCTAGACAAAGTCTCTTTTCACCCCTACTTCTCATACAAGGACCTCCTCGGATTTGTTATTATGCTAGGTGCCCTAGCCTCTCTCTCCACCTTCGCCCCTAACCTGCTNNNNNNNNNNNNNNNNNNNNNNNNNNNNNNNNNNNNNNNNNNNNNNNNNNNNNNNNNNNNNNNNNNNNNNNNNNNNNNNNNNNNNNNNNNNNNNNNNNNNNNNNNNNNNNNNNNNNNNNNNNNNNNNNNNNNNNNNNNNNNNNNNNNNNNNNNNNNNNNNNNNNNNNNNNNNNNNNNNNNNNNNNNNNNNNNNNNNNNNNNNNNNNNNNNNNNNNNNNNNNNNNNNNNNNNNNNNNNNNNNNNNNNNNNNNNNNNNNNNNNNNNNNNNNNNNNNNNNNNNNNNNNNNNNNNNNNNNNNNNNNNNNNNNNNNNNNNNNNNNNNNNNNNNNNNNNNNNNNNNNNNNNNNNNNNNNNNNNNNNNNNNNNNNNNNNNNNNNNNNNNNNNNNNNNN   [1143]
_AJ880645nigroSH3                                    NNNNNNNNNNNNNNNNNNNNNNNNNNNNNNNNNNNNNNNNNNNNNNNNGGCTCCTTCATTGACCTTCCTAGCCCAGCCAACATCTCTGCATGATGAAACTTCGGCTCCCTCCTCGGAGTCTGCCTAATTGCCCAAATCGCCACCGGCTTATTCCTAGCCATGCACTATACAGCCGATACATCCCTTGCATTCTCATCTATTGCTCACATCTGCCGAGATGTCAATAACGGCTGACTCCTACGAAACCTTCACGCCAACGGCGCATCTTTTTTCTTTATCTGCATCTACTTCCACATTGGCCGGGGTCTT-TACTATGGCTCCTACCTCTACAAAGAAACCTGAAACATTGGCGTCATCCTGCTGTTCCTAGTCATAGCCACCGCCTTTGTAGGCTATGTCCTCCCTTGAGGACAAATATCTTTCTGAGGCGCCACAGTCATTACCAATCTCCTATCAGCCGCCCCCTACATCGGCCCAGACCTAGTTCAATGAATCTGAGGAGGCTTCTCAGTAGACAACGCCACCCTCACCCGTTTCTTTACATTTCACTTCATTCTCCCCTTTATTATTGCAGCAGCAAGTATGATTCACCTTCTCTTTCTTCACCAAACTGGGTCCTCTAACCCAACAGGACTAAATTCTAACCTAGACAAAGTCTCTTTTCACCCCTACTTCTCATACAAGGACTTCCTCGGATTTGTTATCATGCTAGGTGCCCTAGCCTCTCTCTCCACCTTCGCCCCTAACCTGCTNNNNNNNNNNNNNNNNNNNNNNNNNNNNNNNNNNNNNNNNNNNNNNNNNNNNNNNNNNNNNNNNNNNNNNNNNNNNNNNNNNNNNNNNNNNNNNNNNNNNNNNNNNNNNNNNNNNNNNNNNNNNNNNNNNNNNNNNNNNNNNNNNNNNNNNNNNNNNNNNNNNNNNNNNNNNNNNNNNNNNNNNNNNNNNNNNNNNNNNNNNNNNNNNNNNNNNNNNNNNNNNNNNNNNNNNNNNNNNNNNNNNNNNNNNNNNNNNNNNNNNNNNNNNNNNNNNNNNNNNNNNNNNNNNNNNNNNNNNNNNNNNNNNNNNNNNNNNNNNNNNNNNNNNNNNNNNNNNNNNNNNNNNNNNNNNNNNNNNNNNNNNNNNNNNNNNNNNNNNNNNNNNNNNNNN   [1143]
_AJ880644nigroSH42                                    NNNNNNNNNNNNNNNNNNNNNNNNNNNNNNNNNNNNNNNNNNNNNNNNGGCTCCTTCATTGACCTTCCTAGCCCAGCCAACATCTCTGCATGATGAAACTTCGGCTCCCTCCTCGGAGTCTGCCTAATTGCCCAAATCGCCACCGGCTTATTCCTAGCCATGCACTATACAGCCGATACATCCCTTGCATTCTCATCTATTGCTCACATCTGCCGAGATGTCAATAACGGCTGACTCCTACGAAACCTTCACGCCAACGGCGCATCTTTTTTCTTTATCTGCATCTACTTCCACATTGGCCGGGGTCTT-TACTATGGCTCCTACCTCTACAAAGAAACCTGAAACATTGGCGTCATCCTGTTGTTCCTAGTCATAGCCACCGCCTTTGTAGGCTATGTCCTCCCTTGAGGACAAATATCTTTCTGAGGCGCCACAGTCATTACCAATCTCCTATCAGCCGCCCCCTACATCGGCCCAGACCTAGTTCAATGAATCTGAGGGGGCTTCTCAGTAGACAACGCCACCCTCACCCGTTTCTTTACATTTCACTTCATTCTCCCCTTTATTATTGCAGCAGCAAGTATGATTCACCTACTCTTTCTTCACCAAACTGGGTCCTCTAACCCAACAGGACTAAATTCTAACCTAGACAAAGTCTCTTTTCACCCCTACTTCTCGTACAAGGACCTCCTCGGATTTGTTATTATGCTAGGTGCCCTAGCCTCTCTCTCCACCTTCGCCCCTAACCTGCTNNNNNNNNNNNNNNNNNNNNNNNNNNNNNNNNNNNNNNNNNNNNNNNNNNNNNNNNNNNNNNNNNNNNNNNNNNNNNNNNNNNNNNNNNNNNNNNNNNNNNNNNNNNNNNNNNNNNNNNNNNNNNNNNNNNNNNNNNNNNNNNNNNNNNNNNNNNNNNNNNNNNNNNNNNNNNNNNNNNNNNNNNNNNNNNNNNNNNNNNNNNNNNNNNNNNNNNNNNNNNNNNNNNNNNNNNNNNNNNNNNNNNNNNNNNNNNNNNNNNNNNNNNNNNNNNNNNNNNNNNNNNNNNNNNNNNNNNNNNNNNNNNNNNNNNNNNNNNNNNNNNNNNNNNNNNNNNNNNNNNNNNNNNNNNNNNNNNNNNNNNNNNNNNNNNNNNNNNNNNNNNNNNNNNNN   [1143]
_AJ880643nigroSH5                                    NNNNNNNNNNNNNNNNNNNNNNNNNNNNNNNNNNNNNNNNNNNNNNNNGGCTCCTTCATTGACCTTCCTAGCCCAGCCAACATCTCTGCATGATGAAACTTCGGCTCCCTCCTCGGAGTCTGCCTAATTGCCCAAATCGCCACCGGCTTATTCCTAGCCATGCACTATACAGCCGATACATCCCTTGCATTCTCATCTATTGCTCACATCTGCCGAGATGTCAATAACGGCTGACTCCTACGAAACCTTCACGCCAACGGCGCATCTTTTTTCTTTATCTGCATCTACTTCCACATTGGCCGGGGTCTT-TACTATGGCTCCTACCTCTACAAAGAAACCTGAAACATTGGCGTCATCCTGTTGTTCCTAGTCATAGCCACCGCCTTTGTAGGCTATGTCCTCCCTTGAGGACAAATATCTTTCTGAGGCGCCACAGTCATTACCAATCTCCTATCAGCCGCCCCCTACATCGGCCCAGACCTAGTTCAATGAATCTGAGGAGGCTTCTCAGTAGACAACGCCACCCTCACCCGTTTCTTTACATTTCACTTCATTCTCCCCTTTATTATTGCAGCAGCAAGTATGATTCACCTACTCTTTCTTCACCAAACTGGGTCCTCTAACCCAACAGGACTAAATTCTAACCTAGACAAAGTCTCTTTTCACCCCTACTTCTCATACAAGGACCTCCTCGGATTTGTTATTATGCTAGGTGCCCTAGCCTCCCTCTCCACCTTCGCCCCTAACCTGCTNNNNNNNNNNNNNNNNNNNNNNNNNNNNNNNNNNNNNNNNNNNNNNNNNNNNNNNNNNNNNNNNNNNNNNNNNNNNNNNNNNNNNNNNNNNNNNNNNNNNNNNNNNNNNNNNNNNNNNNNNNNNNNNNNNNNNNNNNNNNNNNNNNNNNNNNNNNNNNNNNNNNNNNNNNNNNNNNNNNNNNNNNNNNNNNNNNNNNNNNNNNNNNNNNNNNNNNNNNNNNNNNNNNNNNNNNNNNNNNNNNNNNNNNNNNNNNNNNNNNNNNNNNNNNNNNNNNNNNNNNNNNNNNNNNNNNNNNNNNNNNNNNNNNNNNNNNNNNNNNNNNNNNNNNNNNNNNNNNNNNNNNNNNNNNNNNNNNNNNNNNNNNNNNNNNNNNNNNNNNNNNNNNNNNNN   [1143]
_AJ880641nigroSH21                                    NNNNNNNNNNNNNNNNNNNNNNNNNNNNNNNNNNNNNNNNNNNNNNNNGGCTCCTTCATTGACCTTCCTACCCCAGCCAACATCTCTGCATGATGAAACTTCGGCTCCCTCCTCGGAGTCTGCTTAATTGCCCAAATCGCCACCGGCTTATTCCTAGCCATGCACTACACAGCCGATACATCCCTTGCATTCTCATCTATTGCTCACATCTGCCGAGATGTCAATAACGGCTGACTCCTACGAAACCTTCACGCCAACGGCGCATCTTTTTTCTTTATCTGCATCTACTTCCACATTGGCCGGGGTCTT-TACTATGGCTCCTACCTCTACAAAGAAACCTGAAACATTGGCGTCATCCTGTTGTTCCTAGTCATAGCCACCGCCTTTGTAGGCTATGTCCTCCCTTGAGGGCAAATATCTTTCTGAGGCGCCACAGTCATTACCAATCTCCTATCAGCCGCCCCCTACATCGGCCCAGACCTAGTTCAATGAATCTGAGGAGGCTTCTCGGTAGACAACGCCACCCTCACCCGTTTCTTTACATTTCACTTCATTCTCCCCTTTATTATTGCAGCAGCAAGTATGATCCACCTACTCTTTCTTCACCAAACTGGGTCCTCTAACCCAACAGGACTAAATTCTAACCTAGATAAAGTCTCTTTTCACCCCTACTTCTCATACAAGGACCTCCTCGGATTTGTTATTATGCTAGGTGCCCTAGCCTCTCTCTCCACCTTCGCCCCTAACCTGCTNNNNNNNNNNNNNNNNNNNNNNNNNNNNNNNNNNNNNNNNNNNNNNNNNNNNNNNNNNNNNNNNNNNNNNNNNNNNNNNNNNNNNNNNNNNNNNNNNNNNNNNNNNNNNNNNNNNNNNNNNNNNNNNNNNNNNNNNNNNNNNNNNNNNNNNNNNNNNNNNNNNNNNNNNNNNNNNNNNNNNNNNNNNNNNNNNNNNNNNNNNNNNNNNNNNNNNNNNNNNNNNNNNNNNNNNNNNNNNNNNNNNNNNNNNNNNNNNNNNNNNNNNNNNNNNNNNNNNNNNNNNNNNNNNNNNNNNNNNNNNNNNNNNNNNNNNNNNNNNNNNNNNNNNNNNNNNNNNNNNNNNNNNNNNNNNNNNNNNNNNNNNNNNNNNNNNNNNNNNNNNNNNNNNNNN   [1143]
_AJ880640nigroSH6                                    NNNNNNNNNNNNNNNNNNNNNNNNNNNNNNNNNNNNNNNNNNNNNNNNGGCTCCTTCATTGACCTTCCTACCCCAGCCAACATCTCTGCATGATGAAACTTCGGCTCCCTCCTCGGAGTCTGCTTAATTGCCCAAATCGCCACCGGCTTATTCCTAGCCATGCACTATACAGCCGATACATCCCTTGCATTCTCATCTATTGCTCACATCTGCCGAGATGTCAATAACGGCTGACTCCTACGAAACCTTCACGCCAACGGCGCATCTTTTTTCTTTATCTGCATCTACTTCCACATTGGCCGGGGTCTT-TACTATGGCTCCTACCTCTACAAAGAAACCTGAAACATTGGCGTCATCCTGTTGTTCCTAGTCATAGCCACCGCCTTTGTAGGCTATGTCCTCCCTTGAGGGCAAATATCTTTCTGAGGCGCCACAGTCATTACCAATCTCCTATCAGCCGCCCCCTACATCGGCCCAGACCTAGTTCAATGAATCTGAGGAGGCTTCTCAGTAGACAACGCCACCCTCACCCGTTTCTTTACATTTCACTTCATTCTCCCCTTTATTATCGCAGCAGCAAGTATGATCCACCTACTCTTTCTTCACCAAACTGGGTCCTCTAACCCAACAGGACTAAATTCTAACCTAGATAAAGTCTCTTTTCACCCCTACTTCTCATACAAGGACCTCCTCGGATTTGTTATTATGTTAGGTGCCCTAGCCTCTCTCTCCACCTTCGCCCCTAACCTGCTNNNNNNNNNNNNNNNNNNNNNNNNNNNNNNNNNNNNNNNNNNNNNNNNNNNNNNNNNNNNNNNNNNNNNNNNNNNNNNNNNNNNNNNNNNNNNNNNNNNNNNNNNNNNNNNNNNNNNNNNNNNNNNNNNNNNNNNNNNNNNNNNNNNNNNNNNNNNNNNNNNNNNNNNNNNNNNNNNNNNNNNNNNNNNNNNNNNNNNNNNNNNNNNNNNNNNNNNNNNNNNNNNNNNNNNNNNNNNNNNNNNNNNNNNNNNNNNNNNNNNNNNNNNNNNNNNNNNNNNNNNNNNNNNNNNNNNNNNNNNNNNNNNNNNNNNNNNNNNNNNNNNNNNNNNNNNNNNNNNNNNNNNNNNNNNNNNNNNNNNNNNNNNNNNNNNNNNNNNNNNNNNNNNNNNN   [1143]
_AJ880639nigroSH13                                    NNNNNNNNNNNNNNNNNNNNNNNNNNNNNNNNNNNNNNNNNNNNNNNNGGCTCCTTCATTGACCTTCCTACCCCAGCCAACATCTCTGCATGATGAAACTTCGGCTCCCTCCTCGGAGTCTGCTTAATTGCCCAAATCGCCACCGGCTTATTCCTAGCCATGCACTATACAGCCGATACATCCCTTGCATTCTCATCTATTGCTCACATCTGCCGAGATGTCAATAACGGCTGACTCCTACGAAACCTTCACGCCAACGGCGCATCTTTTTTCTTTATCTGCATCTACTTCCACATTGGCCGGGGTCTT-TACTATGGCTCCTACCTCTACAAAGAAACCTGAAACATTGGCGTCATCCTGTTGTTCCTAGTCATAGCCACCGCCTTTGTAGGCTATGTCCTCCCTTGAGGGCAAATATCTTTCTGAGGCGCCACAGTCATTACTAATCTCCTATCAGCCGCCCCCTACATCGGCCCAGACCTAGTTCAATGAATCTGAGGAGGCTTCTCAGTAGACAACGCCACCCTCACCCGTTTCTTTACATTTCACTTCATTCTCCCCTTTATTATTGCAGCAGCAAGTATGATCCACCTACTCTTTCTTCACCAAACTGGGTCCTCTAACCCAACAGGACTGAATTCTAACCTAGATAAAGTCTCTTTTCACCCCTACTTCTCATACAAGGACCTCCTCGGATTTGTTATTATGTTAGGTGCCCTAGCCTCTCTCTCCACCTTCGCCCCTAACCTGCTNNNNNNNNNNNNNNNNNNNNNNNNNNNNNNNNNNNNNNNNNNNNNNNNNNNNNNNNNNNNNNNNNNNNNNNNNNNNNNNNNNNNNNNNNNNNNNNNNNNNNNNNNNNNNNNNNNNNNNNNNNNNNNNNNNNNNNNNNNNNNNNNNNNNNNNNNNNNNNNNNNNNNNNNNNNNNNNNNNNNNNNNNNNNNNNNNNNNNNNNNNNNNNNNNNNNNNNNNNNNNNNNNNNNNNNNNNNNNNNNNNNNNNNNNNNNNNNNNNNNNNNNNNNNNNNNNNNNNNNNNNNNNNNNNNNNNNNNNNNNNNNNNNNNNNNNNNNNNNNNNNNNNNNNNNNNNNNNNNNNNNNNNNNNNNNNNNNNNNNNNNNNNNNNNNNNNNNNNNNNNNNNNNNNNNN   [1143]
_AJ880638nigroSH39                                    NNNNNNNNNNNNNNNNNNNNNNNNNNNNNNNNNNNNNNNNNNNNNNNNGGCTCCTTCATTGACCTCCCTACCCCAGCCAACATCTCTGCATGGTGAAACTTCGGCTCCCTCCTCGGAGTCTGCTTAATTGCCCAAATCGCCACCGGCTTATTCCTAGCCATGCACTATACAGCCGATACATCCCTTGCATTCTCATCTATTGCTCACATCTGCCGAGATGTTAATAACGGCTGACTCCTACGAAACCTTCACGCCAACGGCGCATCTTTTTTCTTTATCTGCATCTACTTCCACATTGGCCGGGGTCTT-TACTATGGCTCCTACCTCTACAAAGAAACCTGAAACATTGGCGTCATCCTGTTGTTCCTAGTCATAGCCACCGCCTTTGTAGGCTATGTCCTCCCTTGAGGGCAAATATCTTTCTGAGGCGCCACAGTCATTACCAATCTCCTATCAGCCGCCCCCTACATCGGCCCAGACCTAGTTCAATGAATCTGAGGAGGCTTCTCAGTAGACAACGCCACCCTCACCCGTTTCTTTACATTTCACTTCATTCTCCCCTTTATTATTGCAGCAGCAAGTATGATCCACCTACTCTTTCTTCACCAAACTGGGTCCTCTAACCCAACAGGACTAAATTCTAACCTAGATAAAGTCTCTTTTCACCCCTACTTCTCATACAAGGACCTCCTCGGATTTGTTATTATGTTAGGTGCCCTAGCCTCTCTCTCCACCTTCGCCCCTAACCTGCTNNNNNNNNNNNNNNNNNNNNNNNNNNNNNNNNNNNNNNNNNNNNNNNNNNNNNNNNNNNNNNNNNNNNNNNNNNNNNNNNNNNNNNNNNNNNNNNNNNNNNNNNNNNNNNNNNNNNNNNNNNNNNNNNNNNNNNNNNNNNNNNNNNNNNNNNNNNNNNNNNNNNNNNNNNNNNNNNNNNNNNNNNNNNNNNNNNNNNNNNNNNNNNNNNNNNNNNNNNNNNNNNNNNNNNNNNNNNNNNNNNNNNNNNNNNNNNNNNNNNNNNNNNNNNNNNNNNNNNNNNNNNNNNNNNNNNNNNNNNNNNNNNNNNNNNNNNNNNNNNNNNNNNNNNNNNNNNNNNNNNNNNNNNNNNNNNNNNNNNNNNNNNNNNNNNNNNNNNNNNNNNNNNNNNNN   [1143]
_AJ880637nigroSH14                                    NNNNNNNNNNNNNNNNNNNNNNNNNNNNNNNNNNNNNNNNNNNNNNNNGGCTCCTTCATTGACCTCCCTACCCCAGCCAACATCTCTGCATGATGAAACTTCGGCTCCCTCCTCGGAGTCTGCTTAATTGCCCAAATCGCCACCGGCTTATTCCTAGCCATGCACTATACAGCCGATACATCCCTTGCATTCTCATCTATTGCTCACATCTGCCGAGATGTTAATAACGGCTGACTCCTACGAAACCTTCACGCCAACGGCGCATCTTTTTTCTTTATCTGCATCTACTTCCACATTGGCCGGGGTCTT-TACTATGGCTCCTACCTCTACAAAGAAACCTGAAACATTGGCGTCATCCTGTTGTTCCTAGTCATAGCCACCGCCTTTGTAGGCTATGTCCTCCCTTGAGGGCAAATATCTTTCTGAGGCGCCACAGTCATTACCAATCTCCTATCAGCCGCCCCCTACATCGGCCCAGACCTAGTTCAATGAATCTGAGGAGGCTTCTCAGTAGACAACGCCACCCTCACCCGTTTCTTTACATTTCACTTCATTCTCCCCTTTATTATTGCAGCAGCAAGTATGATCCACCTACTCTTTCTTCACCAAACTGGGTCCTCTAACCCAACAGGACTAAATTCTAACCTAGATAAAGTCTCTTTTCACCCCTACTTCTCATACAAGGACCTCCTCGGATTTGTTATTATGTTAGGTGCCCTAGCCTCTCTCTCCACCTTCGCCCCTAACCTGCTNNNNNNNNNNNNNNNNNNNNNNNNNNNNNNNNNNNNNNNNNNNNNNNNNNNNNNNNNNNNNNNNNNNNNNNNNNNNNNNNNNNNNNNNNNNNNNNNNNNNNNNNNNNNNNNNNNNNNNNNNNNNNNNNNNNNNNNNNNNNNNNNNNNNNNNNNNNNNNNNNNNNNNNNNNNNNNNNNNNNNNNNNNNNNNNNNNNNNNNNNNNNNNNNNNNNNNNNNNNNNNNNNNNNNNNNNNNNNNNNNNNNNNNNNNNNNNNNNNNNNNNNNNNNNNNNNNNNNNNNNNNNNNNNNNNNNNNNNNNNNNNNNNNNNNNNNNNNNNNNNNNNNNNNNNNNNNNNNNNNNNNNNNNNNNNNNNNNNNNNNNNNNNNNNNNNNNNNNNNNNNNNNNNNNNN   [1143]
_AJ880636nigroNT1                                    NNNNNNNNNNNNNNNNNNNNNNNNNNNNNNNNNNNNNNNNNNNNNNNNGGCTCCTTCATTGACCTTCCTACCCCAGCCAACATCTCTGCATGATGAAACTTCGGCTCCCTCCTCGGAGTCTGCCTAATTGCCCAAATCGCCACCGGCTTATTCCTAGCCATGCACTATACAGCCGATACATCCCTTGCATTCTCATCTATTGCTCACATCTGCCGAGATGTTAATAACGGCTGACTCCTACGAAACCTTCACGCCAACGGCGCATCTTTTTTCTTTATCTGCATCTACTTCCACATTGGCCGGGGTCTT-TACTATGGCTCCTACCTCTACAAAGAAACCTGAAACATTGGCGTCATCCTGTTATTCCTAGTCATAGCCACCGCCTTTGTAGGCTATGTCCTCCCTTGAGGACAAATATCTTTCTGAGGCGCCACAGTCATTACCAATCTCCTATCAGCCGCCCCCTACATCGGCCCAGACCTAGTTCAATGAATCTGAGGAGGCTTCTCAGTAGACAACGCCACCCTCACCCGTTTCTTTACATTTCACTTCATTCTCCCCTTTATTATTGCAGCAGCAAGTATGATTCACCTACTCTTTCTTCACCAAACTGGGTCCTCTAACCCAACAGGACTAAATTCTAACCTAGACAAAGTCTCTTTTCACCCCTACTTCTCATACAAGGACCTCCTCGGATTTGTTATTATGCTAGGTGCCCTAGCCTCTCTCTCCACCTTCGCCCCTAACCTGCTNNNNNNNNNNNNNNNNNNNNNNNNNNNNNNNNNNNNNNNNNNNNNNNNNNNNNNNNNNNNNNNNNNNNNNNNNNNNNNNNNNNNNNNNNNNNNNNNNNNNNNNNNNNNNNNNNNNNNNNNNNNNNNNNNNNNNNNNNNNNNNNNNNNNNNNNNNNNNNNNNNNNNNNNNNNNNNNNNNNNNNNNNNNNNNNNNNNNNNNNNNNNNNNNNNNNNNNNNNNNNNNNNNNNNNNNNNNNNNNNNNNNNNNNNNNNNNNNNNNNNNNNNNNNNNNNNNNNNNNNNNNNNNNNNNNNNNNNNNNNNNNNNNNNNNNNNNNNNNNNNNNNNNNNNNNNNNNNNNNNNNNNNNNNNNNNNNNNNNNNNNNNNNNNNNNNNNNNNNNNNNNNNNNNNNN   [1143]
_AJ880633nigroNT24                                    NNNNNNNNNNNNNNNNNNNNNNNNNNNNNNNNNNNNNNNNNNNNNNNNGGCTCCTTCACTGACCTTCCTAGCCCAGCCAACATCTCTGCATGATGAAACTTCGGCTCCCTCCTCGGAGTCTGCCTAATTGCCCAAATCGCCACCGGCTTATTCCTAGCCATGCACTATACAGCCGATACATCCCTTGCATTCTCATCTATTGCTCACATCTGCCGAGATGTCAATAATGGCTGACTCCTACGAAACCTTCACGCCAACGGCGCATCTTTTTTCTTTATCTGCATCTACTTCCACATTGGCCGGGGTCTT-TACTATGGCTCCTACCTCTACAAAGAAACCTGAAACATTGGCGTCATCCTGTTGTTCCTAGTCATAGCCACCGCCTTTGTAGGCTATGTCCTCCCTTGAGGACAAATATCTTTCTGAGGCGCCACAGTCATTACCAATCTCCTATCAGCCGCCCCCTACATTGGCCCAGACCTAGTTCAATGAATCTGAGGAGGCTTCTCAGTAGACAACGCCACCCTCACCCGTTTCTTTACATTTCACTTCATTCTCCCCTTTATTATTGCAGCAGCAAGTATGATTCACCTACTCTTTCTTCACCAAACTGGGTCCTCTAACCCAACAGGACTAAATTCTAACCTAGACAAAGTCTCTTTTCACCCCTACTTCTCATACAAGGACCTCCTCGGATTTGTTATTATGCTAGGTGCCCTAGCCTCTCTCTCCACCTTCGCCCCTAACCTGCTNNNNNNNNNNNNNNNNNNNNNNNNNNNNNNNNNNNNNNNNNNNNNNNNNNNNNNNNNNNNNNNNNNNNNNNNNNNNNNNNNNNNNNNNNNNNNNNNNNNNNNNNNNNNNNNNNNNNNNNNNNNNNNNNNNNNNNNNNNNNNNNNNNNNNNNNNNNNNNNNNNNNNNNNNNNNNNNNNNNNNNNNNNNNNNNNNNNNNNNNNNNNNNNNNNNNNNNNNNNNNNNNNNNNNNNNNNNNNNNNNNNNNNNNNNNNNNNNNNNNNNNNNNNNNNNNNNNNNNNNNNNNNNNNNNNNNNNNNNNNNNNNNNNNNNNNNNNNNNNNNNNNNNNNNNNNNNNNNNNNNNNNNNNNNNNNNNNNNNNNNNNNNNNNNNNNNNNNNNNNNNNNNNNNNNN   [1143]
_AJ880632nigroNT21                                    NNNNNNNNNNNNNNNNNNNNNNNNNNNNNNNNNNNNNNNNNNNNNNNNGGCTCCTTCATTGACCTTCCTACCCCAGCCAACATCTCTGCATGATGAAACTTCGGCTCCCTCCTCGGAGTCTGCCTAATTGCCCAAATCGCCACCGGCTTATTCCTAGCCATGCACTATACAGCCGATACATCCCTTGCATTCTCATCTATTGCTCACATCTGCCGAGATGTCAATAACGGCTGACTCCTACGTAACCTTCACGCCAACGGCGCATCTTTTTTCTTTATCTGCATCTACTTCCACATTGGCCGGGGTCTT-TACTATGGCTCCTACCTCTACAAAGAAACCTGAAACATTGGCGTCATCCTGTTGTTCCTAGTCATAGCCACCGCCTTTGTAGGCTATGTCCTCCCTTGAGGACAAATATCTTTCTGAGGCGCCACAGTCATTACCAATCTCCTATCAGCCGCCCCCTACATCGGCCCAGACCTAGTTCAATGAATCTGAGGAGGCTTCTCAGTAGACAACGCCACCCTCACCCGTTTCTTTACATTTCACTTCATTCTCCCCTTTATTATTGCAGCAGCAAGTATAATCCACCTACTCTTTCTTCACCAAACTGGGTCCTCTAACCCAACAGGACTAAATTCTAACCTAGACAAAGTCTCTTTTCACCCCTACTTCTCATACAAGGACCTCCTCGGATTTGTTATTATGCTAGGTGCCCTAGCCTCTCTCTCCACCTTCGCCCCTAACCTGCTNNNNNNNNNNNNNNNNNNNNNNNNNNNNNNNNNNNNNNNNNNNNNNNNNNNNNNNNNNNNNNNNNNNNNNNNNNNNNNNNNNNNNNNNNNNNNNNNNNNNNNNNNNNNNNNNNNNNNNNNNNNNNNNNNNNNNNNNNNNNNNNNNNNNNNNNNNNNNNNNNNNNNNNNNNNNNNNNNNNNNNNNNNNNNNNNNNNNNNNNNNNNNNNNNNNNNNNNNNNNNNNNNNNNNNNNNNNNNNNNNNNNNNNNNNNNNNNNNNNNNNNNNNNNNNNNNNNNNNNNNNNNNNNNNNNNNNNNNNNNNNNNNNNNNNNNNNNNNNNNNNNNNNNNNNNNNNNNNNNNNNNNNNNNNNNNNNNNNNNNNNNNNNNNNNNNNNNNNNNNNNNNNNNNNNN   [1143]
_AJ880631nigroNT51                                    NNNNNNNNNNNNNNNNNNNNNNNNNNNNNNNNNNNNNNNNNNNNNNNNGGCTCCTTCACTGACCTTCCTACCCCAGCCAACATCTCTGCATGATGAAACTTCGGCTCCCTCCTCGGAGTCTGCCTAATTGCCCAAATCGCCACCGGCTTATTCCTAGCCATGCACTATACAGCCGATACATCCCTTGCATTCTCATCTATTGCTCACATCTGCCGAGATGTCAATAACGGCTGACTCCTACGTAACCTTCACGCCAACGGCGCATCTTTTTTCTTTATCTGCATCTACTTCCACATTGGCCGGGGTCTT-TACTATGGCTCCTACCTCTACAAAGAAACCTGAAACATTGGCGTCATCCTATTGTTCCTAGTCATAGCCACCGCCTTTGTAGGCTATGTCCTCCCTTGAGGACAAATATCTTTCTGAGGCGCCACAGTCATTACCAATCTCCTATCAGCCGCCCCCTACATCGGCCCAGACCTAGTTCAATGAATCTGAGGAGGCTTCTCAGTAGACAACGCCACCCTCACCCGTTTCTTTACATTTCACTTCATTCTCCCCTTTATTATTGCAGCAGCAAGTATGATCCACCTACTCTTTCTTCACCAAACTGGGTCCTCTAACCCAACAGGACTAAATTCTAACCTAGACAAAGTCTCTTTTCACCCCTACTTCTCATACAAGGACCTCCTCGGATTTGTTATTATGCTAGGTGCCCTAGCCTCTCTCTCCACCTTCGCCCCTAACCTGCTNNNNNNNNNNNNNNNNNNNNNNNNNNNNNNNNNNNNNNNNNNNNNNNNNNNNNNNNNNNNNNNNNNNNNNNNNNNNNNNNNNNNNNNNNNNNNNNNNNNNNNNNNNNNNNNNNNNNNNNNNNNNNNNNNNNNNNNNNNNNNNNNNNNNNNNNNNNNNNNNNNNNNNNNNNNNNNNNNNNNNNNNNNNNNNNNNNNNNNNNNNNNNNNNNNNNNNNNNNNNNNNNNNNNNNNNNNNNNNNNNNNNNNNNNNNNNNNNNNNNNNNNNNNNNNNNNNNNNNNNNNNNNNNNNNNNNNNNNNNNNNNNNNNNNNNNNNNNNNNNNNNNNNNNNNNNNNNNNNNNNNNNNNNNNNNNNNNNNNNNNNNNNNNNNNNNNNNNNNNNNNNNNNNNNNN   [1143]
_AJ880630nigroNT19                                    NNNNNNNNNNNNNNNNNNNNNNNNNNNNNNNNNNNNNNNNNNNNNNNNGGCTCCTTCACTGACCTTCCTACCCCAGCCAACATCTCTGCATGATGAAACTTCGGCTCCCTCCTCGGAGTCTGCCTAATTGCCCAAATCGCCACCGGCTTATTCCTAGCCATGCACTATACAGCCGATACATCCCTTGCATTCTCATCTATTGCTCACATCTGCCGAGATGTCAATAACGGCTGACTCCTACGTAACCTTCACGCCAACGGCGCATCTTTTTTCTTTATCTGCATCTACTTCCACATTGGCCGGGGTCTT-TACTATGGCTCCTACCTCTACAAAGAAACCTGAAACATTGGCGTCATCCTGTTGTTCCTAGTCATAGCCACCGCCTTTGTAGGCTATGTCCTCCCTTGAGGACAAATATCTTTCTGAGGCGCCACAGTCATTACCAATCTCCTATCAGCCGCCCCCTACATCGGCCCAGACCTAGTTCAATGAATCTGAGGAGGCTTCTCAGTAGACAACGCCACCCTCACCCGTTTCTTTACATTTCACTTCATTCTCCCCTTTATTATTGCAGCAGCAAGTATGATCCACCTACTCTTTCTTCACCAAACTGGGTCCTCTAACCCAACAGGACTAAATTCTAACCTAGACAAAGTCTCTTTTCACCCCTACTTCTCATACAAGGACCTCCTCGGATTTGTTATTATGCTAGGTGCCCTAGCCTCTCTCTCCACCTTCGCCCCTAACCTGCTNNNNNNNNNNNNNNNNNNNNNNNNNNNNNNNNNNNNNNNNNNNNNNNNNNNNNNNNNNNNNNNNNNNNNNNNNNNNNNNNNNNNNNNNNNNNNNNNNNNNNNNNNNNNNNNNNNNNNNNNNNNNNNNNNNNNNNNNNNNNNNNNNNNNNNNNNNNNNNNNNNNNNNNNNNNNNNNNNNNNNNNNNNNNNNNNNNNNNNNNNNNNNNNNNNNNNNNNNNNNNNNNNNNNNNNNNNNNNNNNNNNNNNNNNNNNNNNNNNNNNNNNNNNNNNNNNNNNNNNNNNNNNNNNNNNNNNNNNNNNNNNNNNNNNNNNNNNNNNNNNNNNNNNNNNNNNNNNNNNNNNNNNNNNNNNNNNNNNNNNNNNNNNNNNNNNNNNNNNNNNNNNNNNNNNN   [1143]
_AJ880628nigroNT42                                    NNNNNNNNNNNNNNNNNNNNNNNNNNNNNNNNNNNNNNNNNNNNNNNNGGCTCCTTCACTGACCTTCCTACCCCAGCCAACATCTCTGCATGATGAAACTTCGGCTCCCTCCTCGGAGTCTGCCTAATTGCCCAAATCGCCACCGGCTTATTCCTAGCCATGCACTATACAGCCGATACATCCCTTGCATTCTCATCTATTGCTCACATCTGCCGAGATGTCAATAACGGCTGACTCCTACGTAACCTTCACGCCAACGGCGCATCTTTTTTCTTTATCTGCATCTACTTCCACATTGGCCGGGGTCTT-TACTATGGCTCCTATCTCTACAAAGAAACCTGAAACATTGGCGTCATCCTGTTGTTCCTAGTCATAGCCACCGCCTTTGTAGGCTATGTCCTCCCTTGAGGACAAATATCTTTCTGAGGCGCCACAGTCATTACCAATCTCCTATCAGCCGCCCCCTACATCGGCCCAGACCTAGTTCAATGAATCTGAGGAGGCTTCTCAGTAGACAACGCCACCCTCACCCGTTTCTTTACATTTCACTTCATTCTCCCCTTTATTATTGCAGCAGCAAGTATGATTCACCTACTCTTTCTTCACCAAACTGGGTCCTCTAACCCAACAGGACTAAATTCTAACCTAGACAAAGTCTCTTTTCACCCCTACTTCTCATACAAGGACCTCCTCGGATTTGTTATTATGCTAGGTGCCCTAGCCTCTCTCTCCACCTTCGCCCCTAACCTGCTNNNNNNNNNNNNNNNNNNNNNNNNNNNNNNNNNNNNNNNNNNNNNNNNNNNNNNNNNNNNNNNNNNNNNNNNNNNNNNNNNNNNNNNNNNNNNNNNNNNNNNNNNNNNNNNNNNNNNNNNNNNNNNNNNNNNNNNNNNNNNNNNNNNNNNNNNNNNNNNNNNNNNNNNNNNNNNNNNNNNNNNNNNNNNNNNNNNNNNNNNNNNNNNNNNNNNNNNNNNNNNNNNNNNNNNNNNNNNNNNNNNNNNNNNNNNNNNNNNNNNNNNNNNNNNNNNNNNNNNNNNNNNNNNNNNNNNNNNNNNNNNNNNNNNNNNNNNNNNNNNNNNNNNNNNNNNNNNNNNNNNNNNNNNNNNNNNNNNNNNNNNNNNNNNNNNNNNNNNNNNNNNNNNNNNN   [1143]
_AJ880626nigroNT6                                    NNNNNNNNNNNNNNNNNNNNNNNNNNNNNNNNNNNNNNNNNNNNNNNNGGCTCCTTCATTGACCTTCCTACCCCAGCCAACATCTCTGCATGATGAAACTTCGGCTCCCTCCTCGGAGTCTGCTTAATTGCCCAAATCGCCACCGGCTTATTCCTAGCCATGCACTATACAGCCGATACATCCCTTGCATTCTCATCTATTGCTCACATCTGCCGAGATGTCAATAATGGCTGACTCCTACGAAACCTTCACGCCAACGGCGCATCTTTTTTCTTTATCTGCATCTACTTCCACATTGGCCGGGGTCTT-TACTATGGCTCCTACCTCTACAAAGAAACCTGAAACATTGGCGTCATCCTGTTGTTCCTAGTCATAGCCACCGCCTTTGTAGGCTATGTCCTTCCTTGAGGACAAATATCTTTCTGAGGCGCCACAGTCATTACCAATCTCCTATCAGCCGCCCCCTACATCGGCCCAGACCTAGTTCAATGAATCTGAGGAGGCTTCTCAGTAGACAACGCCACCCTCACCCGTTTCTTTACATTTCACTTCATTCTCCCCTTTATTATTGCAGCAGCAAGTATGATTCACCTACTCTTTCTTCACCAAACTGGGTCCTCTAACCCAACAGGACTAAATTCTAACCTAGACAAAGTCTCTTTTCACCCCTACTTCTCATACAAGGACCTCCTCGGATTTGTTATCATGTTAGGTGCCCTAGCCTCTCTCTCCACCTTCGCCCCTAACCTGCTNNNNNNNNNNNNNNNNNNNNNNNNNNNNNNNNNNNNNNNNNNNNNNNNNNNNNNNNNNNNNNNNNNNNNNNNNNNNNNNNNNNNNNNNNNNNNNNNNNNNNNNNNNNNNNNNNNNNNNNNNNNNNNNNNNNNNNNNNNNNNNNNNNNNNNNNNNNNNNNNNNNNNNNNNNNNNNNNNNNNNNNNNNNNNNNNNNNNNNNNNNNNNNNNNNNNNNNNNNNNNNNNNNNNNNNNNNNNNNNNNNNNNNNNNNNNNNNNNNNNNNNNNNNNNNNNNNNNNNNNNNNNNNNNNNNNNNNNNNNNNNNNNNNNNNNNNNNNNNNNNNNNNNNNNNNNNNNNNNNNNNNNNNNNNNNNNNNNNNNNNNNNNNNNNNNNNNNNNNNNNNNNNNNNNNN   [1143]
_AJ880625nigroNT28                                    NNNNNNNNNNNNNNNNNNNNNNNNNNNNNNNNNNNNNNNNNNNNNNNNGGCTCCTTCACTGACCTTCCTACCCCAGCCAACATCTCTGCATGATGAAACTTCGGCTCCCTCCTCGGAGTCTGCTTAATTGCCCAAATCGCCACCGGCTTATTCCTAGCCATGCACTATACAGCCGATACATCCCTTGCATTCTCATCTATTGCTCACATCTGCCGAGATGTCAATAACGGCTGACTCCTACGAAACCTTCACGCCAACGGCGCATCTTTTTTCTTTATCTGCATCTACTTCCACATTGGCCGGGGTCTT-TACTATGGCTCCTACCTCTACAAAGAAACCTGAAACATTGGCGTCATCCTGTTGTTCCTAGTCATAGCCACCGCCTTTGTAGGCTATGTCCTTCCTTGAGGACAAATATCTTTCTGAGGCGCCACAGTCATTACCAATCTCCTATCAGCCGCCCCCTACATCGGCCCAGACCTGGTTCAATGAATCTGAGGAGGCTTCTCAGTAGACAACGCCACCCTCACCCGTTTCTTTACATTTCACTTCATTCTCCCCTTTATTATTGCAGCAGCAAGTATGATTCACCTACTCTTTCTTCACCAAACTGGGTCCTCTAACCCAACAGGACTAAATTCTAACCTAGACAAAGTCTCTTTTCACCCCTACTTCTCATACAAGGACCTCCTCGGATTTGTTATTATGTTAGGTGCCCTAGCCTCTCTCTCCACCTTCGCCCCTAACCTGCTNNNNNNNNNNNNNNNNNNNNNNNNNNNNNNNNNNNNNNNNNNNNNNNNNNNNNNNNNNNNNNNNNNNNNNNNNNNNNNNNNNNNNNNNNNNNNNNNNNNNNNNNNNNNNNNNNNNNNNNNNNNNNNNNNNNNNNNNNNNNNNNNNNNNNNNNNNNNNNNNNNNNNNNNNNNNNNNNNNNNNNNNNNNNNNNNNNNNNNNNNNNNNNNNNNNNNNNNNNNNNNNNNNNNNNNNNNNNNNNNNNNNNNNNNNNNNNNNNNNNNNNNNNNNNNNNNNNNNNNNNNNNNNNNNNNNNNNNNNNNNNNNNNNNNNNNNNNNNNNNNNNNNNNNNNNNNNNNNNNNNNNNNNNNNNNNNNNNNNNNNNNNNNNNNNNNNNNNNNNNNNNNNNNNNNN   [1143]
_AJ880623nigroNT23                                    NNNNNNNNNNNNNNNNNNNNNNNNNNNNNNNNNNNNNNNNNNNNNNNNGGCTCCTTCACTGACCTTCCTACCCCAGCCAACATCTCTGCATGATGAAACTTCGGCTCCCTCCTCGGAGTCTGCTTAATTGCCCAAATCGCCACCGGCTTATTCCTAGCCATGCACTATACAGCCGATACATCCCTTGCATTCTCATCTATTGCTCACATCTGCCGAGATGTCAATAACGGCTGACTCCTACGAAACCTTCACGCCAACGGCGCATCTTTTTTCTTTATCTGCATCTACTTCCACATTGGCCGGGGTCTT-TACTATGGCTCCTACCTTTACAAAGAAACCTGAAACATTGGCGTCATCCTGTTGTTCCTAGTCATAGCCACCGCCTTTGTAGGCTATGTCCTCCCTTGAGGGCAAATATCTTTCTGAGGCGCCACAGTCATTACCAATCTCCTATCAGCCGCCCCCTACATCGGCCCAGACCTAGTTCAATGAATCTGAGGAGGCTTCTCAGTAGACAACGCCACCCTCACCCGTTTCTTTACATTTCACTTCATTCTCCCCTTTATTATTGCAGCAGCAAGTATGATCCACCTCCTCTTTCTTCACCAAACTGGGTCCTCTAACCCAACAGGACTAAATTCTAACCTAGATAAAGTCTCTTTTCACCCCTACTTCTCATACAAGGACCTCCTCGGATTTGTTATTATGTTAGGTGCCCTAGCCTCTCTCTCCACCTTCGCCCCCAACCTGCTNNNNNNNNNNNNNNNNNNNNNNNNNNNNNNNNNNNNNNNNNNNNNNNNNNNNNNNNNNNNNNNNNNNNNNNNNNNNNNNNNNNNNNNNNNNNNNNNNNNNNNNNNNNNNNNNNNNNNNNNNNNNNNNNNNNNNNNNNNNNNNNNNNNNNNNNNNNNNNNNNNNNNNNNNNNNNNNNNNNNNNNNNNNNNNNNNNNNNNNNNNNNNNNNNNNNNNNNNNNNNNNNNNNNNNNNNNNNNNNNNNNNNNNNNNNNNNNNNNNNNNNNNNNNNNNNNNNNNNNNNNNNNNNNNNNNNNNNNNNNNNNNNNNNNNNNNNNNNNNNNNNNNNNNNNNNNNNNNNNNNNNNNNNNNNNNNNNNNNNNNNNNNNNNNNNNNNNNNNNNNNNNNNNNNNN   [1143]
' AJ880622nigroNT20+XS 5096'                                    NNNNNNNNNNNNNNNNNNNNNNNNNNNNNNNNNNNNNNNNNNNNNNNNGGCTCCTTCACTGACCTTCCTACCCCAGCCAACATCTCTGCATGATGAAACTTCGGCTCCCTCCTCGGAGTCTGCTTAATTGCCCAAATCGCCACCGGCTTATTCCTAGCCATGCACTATACAGCCGATACATCCCTTGCATTCTCATCTATTGCTCACATCTGCCGAGATGTCAATAACGGCTGACTCCTACGAAACCTTCACGCCAACGGCGCATCTTTTTTCTTTATCTGCATCTACTTCCACATTGGCCGGGGTCTT-TACTATGGCTCCTACCTCTACAAAGAAACCTGAAACATTGGCGTCATCCTGTTGTTCCTAGTCATAGCCACCGCCTTTGTAGGCTATGTCCTCCCTTGAGGGCAAATATCTTTCTGAGGCGCCACAGTCATTACCAATCTCCTATCAGCCGCCCCCTACATCGGCCCAGACCTAGTTCAATGAATCTGAGGAGGCTTCTCAGTAGACAACGCCACCCTCACCCGTTTCTTTACATTTCACTTCATTCTCCCCTTTATTATTGCAGCAGCAAGTATGATCCACCTCCTCTTTCTTCACCAAACTGGGTCCTCTAACCCAACAGGACTAAATTCTAACCTAGATAAAGTCTCTTTTCACCCCTACTTCTCATACAAGGACCTCCTCGGATTTGTTATTATGTTAGGTGCCCTAGCCTCTCTCTCCACCTTCGCCCCCAACCTGCTTGGAGACCCAGACAATTTTACACCAGCTAACCCACTCGTTACACCCCCCCACATTAAGCCAGAATGATACTTCCTTTTCGCCTACGCCATCCTTCGCTCAATNNNNNNNNNNNNNNNNNNNNNNNNNNNNNNNNNNNNNNNNNNNNNNNNNNNNNNNNNNNNNNNNNNNNNNNNNNNNNNNNNNNNNNNNNNNNNNNNNNNNNNNNNNNNNNNNNNNNNNNNNNNNNNNNNNNNNNNNNNNNNNNNNNNNNNNNNNNNNNNNNNNNNNNNNNNNNNNNNNNNNNNNNNNNNNNNNNNNNNNNNNNNNNNNNNNNNNNNNNNNNNNNNNNNNNNNNNNNNNNNNNNNNNNNNNNNNNNNNNNNNNNNNNNNNNNNNNNNNNNNNNNNNNNNN   [1143]
_AJ880621nigroNT43                                    NNNNNNNNNNNNNNNNNNNNNNNNNNNNNNNNNNNNNNNNNNNNNNNNGGCTCCTTCATTGACCTTCCTACCCCAGCCAACATCTCTGCATGATGAAACTTCGGCTCCCTCCTCGGAGTCTGCTTAATTGCCCAAATCGCCACCGGCTTATTCCTAGCCATGCACTATACAGCCGATACATCCCTTGCATTCTCATCTATTGCTCACATCTGCCGAGATGTCAATAACGGCTGACTCCTACGAAACCTTCACGCCAACGGCGCATCTTTTTTCTTTATCTGCATCTACTTCCACATTGGCCGGGGTCTT-TACTATGGCTCCTACCTCTACAAAGAAACCTGAAACATTGGCGTCATCCTGTTGTTCCTAGTCATAGCCACCGCCTTTGTAGGCTATGTCCTCCCTTGAGGGCAAATATCTTTCTGAGGCGCCACAGTCATTACCAATCTCCTATCAGCCGCCCCCTACATCGGCCCAGACCTAGTTCAATGAATCTGAGGAGGCTTTTCAGTAGACAACGCCACCCTCACCCGTTTCTTTACATTTCACTTCATTCTCCCCTTTATTATTGCAGCAGCAAGTATGATCCACCTCCTCTTTCTCCACCAAACTGGGTCCTCTAACCCAACAGGACTAAATTCTAACCTAGATAAAGTCTCTTTTCACCCCTACTTCTCATACAAGGACCTCCTCGGATTTGTTATTATGTTAGGTGCCCTAGCCTCTCTCTCCACCTTCGCCCCCAACCTGCTNNNNNNNNNNNNNNNNNNNNNNNNNNNNNNNNNNNNNNNNNNNNNNNNNNNNNNNNNNNNNNNNNNNNNNNNNNNNNNNNNNNNNNNNNNNNNNNNNNNNNNNNNNNNNNNNNNNNNNNNNNNNNNNNNNNNNNNNNNNNNNNNNNNNNNNNNNNNNNNNNNNNNNNNNNNNNNNNNNNNNNNNNNNNNNNNNNNNNNNNNNNNNNNNNNNNNNNNNNNNNNNNNNNNNNNNNNNNNNNNNNNNNNNNNNNNNNNNNNNNNNNNNNNNNNNNNNNNNNNNNNNNNNNNNNNNNNNNNNNNNNNNNNNNNNNNNNNNNNNNNNNNNNNNNNNNNNNNNNNNNNNNNNNNNNNNNNNNNNNNNNNNNNNNNNNNNNNNNNNNNNNNNNNNNNN   [1143]
_AJ880620nigroNT4                                    NNNNNNNNNNNNNNNNNNNNNNNNNNNNNNNNNNNNNNNNNNNNNNNNGGCTCCTTCATTGACCTTCCTACCCCAGCCAACATCTCTGCATGATGAAACTTCGGCTCCCTCCTCGGAGTCTGCTTAATTGCCCAAATCGCCACCGGCTTATTCCTAGCCATGCACTATACAGCCGATACATCCCTTGCATTCTCATCTATTGCTCACATCTGCCGAGATGTCAATAACGGCTGACTCCTACGAAACCTTCACGCCAACGGCGCATCTTTTTTCTTTATCTGCATCTACTTCCACATTGGCCGAGGTCTT-TACTATGGCTCCTACCTCTACAAAGAAACCTGAAACATTGGCGTCATCCTGTTGTTCCTAGTCATAGCCACCGCCTTTGTAGGCTATGTCCTCCCTTGAGGGCAAATATCTTTCTGAGGCGCCACAGTCATTACCAATCTCCTATCAGCCGCCCCCTACATCGGCCCAGACCTAGTTCAATGAATCTGAGGAGGCTTCTCAGTAGACAACGCCACCCTCACCCGTTTCTTTACATTTCACTTCATTCTCCCCTTTATTATTGCAGCAGCAAGTATGATCCACCTCCTCTTTCTTCACCAAACTGGGTCCTCTAACCCAACAGGACTAAATTCTAACCTAGATAAAGTCTCTTTTCACCCCTACTTCTCATACAAGGACCTCCTCGGATTTGTTATTATGTTAGGTGCCCTAGCCTCTCTCTCCACCTTCGCCCCCAACCTGCTNNNNNNNNNNNNNNNNNNNNNNNNNNNNNNNNNNNNNNNNNNNNNNNNNNNNNNNNNNNNNNNNNNNNNNNNNNNNNNNNNNNNNNNNNNNNNNNNNNNNNNNNNNNNNNNNNNNNNNNNNNNNNNNNNNNNNNNNNNNNNNNNNNNNNNNNNNNNNNNNNNNNNNNNNNNNNNNNNNNNNNNNNNNNNNNNNNNNNNNNNNNNNNNNNNNNNNNNNNNNNNNNNNNNNNNNNNNNNNNNNNNNNNNNNNNNNNNNNNNNNNNNNNNNNNNNNNNNNNNNNNNNNNNNNNNNNNNNNNNNNNNNNNNNNNNNNNNNNNNNNNNNNNNNNNNNNNNNNNNNNNNNNNNNNNNNNNNNNNNNNNNNNNNNNNNNNNNNNNNNNNNNNNNNNNN   [1143]
_AJ880619nigroNT36                                    NNNNNNNNNNNNNNNNNNNNNNNNNNNNNNNNNNNNNNNNNNNNNNNNGGCTCCTTCATTGACCTTCCTACCCCAGCCAACATCTCTGCATGATGAAACTTCGGCTCCCTCCTCGGAGTCTGCTTAATTGCCCAAATCGCCACCGGCTTATTCCTAGCCATGCACTATACAGCCGATACATCCCTTGCATTCTCATCTATTGCTCACATCTGCCGAGATGTCAATAACGGCTGACTCCTACGAAACCTTCACGCCAACGGCGCATCTTTTTTCTTTATCTGCATCTACTTCCACATTGGCCGGGGTCTT-TACTATGGCTCCTACCTCTACAAAGAAACCTGAAACATTGGCGTCATCCTGTTGTTCCTAGTCATAGCCACCGCCTTTGTAGGCTATGTCCTCCCTTGAGGGCAAATATCTTTCTGAGGCGCCACAGTCATTACCAACCTCCTATCAGCCGCCCCCTACATCGGCCCAGACCTAGTTCAATGAATCTGAGGAGGCTTCTCAGTAGACAACGCCACCCTCACCCGTTTCTTTACATTTCACTTCATTCTCCCCTTTATTATTGCAGCAGCAAGTATGATCCACCTCCTCTTTCTTCACCAAACTGGGTCCTCTAACCCAACAGGACTAAATTCTAACCTAGATAAAGTCTCTTTTCACCCCTACTTCTCATACAAGGACCTCCTCGGATTTGTTATTATGTTAGGTGCCCTAGCCTCTCTCTCCACCTTCGCCCCCAACCTGCTNNNNNNNNNNNNNNNNNNNNNNNNNNNNNNNNNNNNNNNNNNNNNNNNNNNNNNNNNNNNNNNNNNNNNNNNNNNNNNNNNNNNNNNNNNNNNNNNNNNNNNNNNNNNNNNNNNNNNNNNNNNNNNNNNNNNNNNNNNNNNNNNNNNNNNNNNNNNNNNNNNNNNNNNNNNNNNNNNNNNNNNNNNNNNNNNNNNNNNNNNNNNNNNNNNNNNNNNNNNNNNNNNNNNNNNNNNNNNNNNNNNNNNNNNNNNNNNNNNNNNNNNNNNNNNNNNNNNNNNNNNNNNNNNNNNNNNNNNNNNNNNNNNNNNNNNNNNNNNNNNNNNNNNNNNNNNNNNNNNNNNNNNNNNNNNNNNNNNNNNNNNNNNNNNNNNNNNNNNNNNNNNNNNNNNN   [1143]
_AJ880618nigroNT38                                    NNNNNNNNNNNNNNNNNNNNNNNNNNNNNNNNNNNNNNNNNNNNNNNNGGCTCCTTCATTGACCTTCCTACCCCAGCCAACATCTCTGCATGATGAAACTTCGGCTCCCTCCTCGGAGTCTGCTTAATTGCCCAAATCGCCACCGGCTTATTCCTAGCCATGCACTATACAGCCGATACATCCCTTGCATTCTCATCTATTGCTCACATCTGCCGAGATGTTAATAACGGCTGACTCCTACGAAACCTTCACGCCAACGGCGCATCTTTTTTCTTTATCTGCATCTACTTCCACATTGGCCGGGGTCTT-TACTATGGCTCCTACCTCTACAAAGAAACCTGAAACATTGGCGTCATCCTGTTGTTCCTAGTCATAGCCACCGCCTTTGTAGGCTATGTCCTCCCTTGAGGGCAAATATCTTTCTGAGGCGCCACAGTCATTACCAATCTCCTATCAGCCGCCCCCTACATCGGCCCAGACCTAGTTCAATGAATCTGAGGAGGCTTCTCAGTAGACAACGCCACCCTCACCCGTTTCTTTACATTTCACTTCATTCTCCCCTTTATTATTGCAGCAGCAAGTATGATCCACCTCCTCTTTCTTCACCAAACTGGGTCCTCTAACCCAACAGGACTAAATTCTAACCTAGATAAAGTCTCTTTTCACCCCTACTTCTCATACAAGGACCTCCTCGGATTTGTTATTATGTTAGGTGCCCTAGCCTCTCTCTCCACCTTCGCCCCCAACCTGCTNNNNNNNNNNNNNNNNNNNNNNNNNNNNNNNNNNNNNNNNNNNNNNNNNNNNNNNNNNNNNNNNNNNNNNNNNNNNNNNNNNNNNNNNNNNNNNNNNNNNNNNNNNNNNNNNNNNNNNNNNNNNNNNNNNNNNNNNNNNNNNNNNNNNNNNNNNNNNNNNNNNNNNNNNNNNNNNNNNNNNNNNNNNNNNNNNNNNNNNNNNNNNNNNNNNNNNNNNNNNNNNNNNNNNNNNNNNNNNNNNNNNNNNNNNNNNNNNNNNNNNNNNNNNNNNNNNNNNNNNNNNNNNNNNNNNNNNNNNNNNNNNNNNNNNNNNNNNNNNNNNNNNNNNNNNNNNNNNNNNNNNNNNNNNNNNNNNNNNNNNNNNNNNNNNNNNNNNNNNNNNNNNNNNNNN   [1143]
_AJ880617nigroNT44                                    NNNNNNNNNNNNNNNNNNNNNNNNNNNNNNNNNNNNNNNNNNNNNNNNGGCTCCTTCATTGACCTTCCTACCCCAGCCAACATCTCTGCATGATGAAACTTCGGCTCCCTCCTCGGAGTCTGCTTAATTGCCCAAATCGCCACCGGCTTATTCCTAGCCATGCACTATACAGCCGATACATCCATTGCATTCTCATCTATTGCCCACATCTGCCGAGATGTCAATAACGGCTGACTCCTACGAAACCTTCACGCCAACGGCGCATCTTTTTTCTTTATCTGCATCTACTTCCACATTGGCCGGGGTCTT-TACTATGGCTCCTACCTCTACAAAGAAACCTGAAACATTGGCGTCATCCTGTTGTTCCTAGTCATAGCCACCGCCTTTGTAGGCTATGTCCTCCCTTGAGGGCAAATATCTTTCTGAGGCGCCACAGTCATTACCAATCTCCTATCAGCCGCCCCCTACATCGGCCCAGACCTAGTTCAATGAATCTGAGGAGGCTTCTCAGTAGACAACGCCACCCTCACCCGTTTCTTTACATTTCACTTCATTCTCCCCTTTATTATTGCAGCAGCAAGTATGATCCACCTCCTCTTTCTTCACCAAACTGGGTCCTCTAACCCAACAGGACTAAATTCTAACCTAGATAAAGTCTCTTTTCACCCCTACTTCTCATACAAGGACCTCCTCGGATTTGTTATTATGTTAGGTGCCCTAGCCTCTCTCTCCACCTTCGCCCCCAACCTGCTNNNNNNNNNNNNNNNNNNNNNNNNNNNNNNNNNNNNNNNNNNNNNNNNNNNNNNNNNNNNNNNNNNNNNNNNNNNNNNNNNNNNNNNNNNNNNNNNNNNNNNNNNNNNNNNNNNNNNNNNNNNNNNNNNNNNNNNNNNNNNNNNNNNNNNNNNNNNNNNNNNNNNNNNNNNNNNNNNNNNNNNNNNNNNNNNNNNNNNNNNNNNNNNNNNNNNNNNNNNNNNNNNNNNNNNNNNNNNNNNNNNNNNNNNNNNNNNNNNNNNNNNNNNNNNNNNNNNNNNNNNNNNNNNNNNNNNNNNNNNNNNNNNNNNNNNNNNNNNNNNNNNNNNNNNNNNNNNNNNNNNNNNNNNNNNNNNNNNNNNNNNNNNNNNNNNNNNNNNNNNNNNNNNNNNN   [1143]
_AJ880616nigroNT50                                    NNNNNNNNNNNNNNNNNNNNNNNNNNNNNNNNNNNNNNNNNNNNNNNNGGCTCCTTCACTGACCTTCCTACCCCAGCCAACATCTCTGCATGATGAAACTTCGGCTCCCTCCTCGGAGTCTGCTTAATTGCCCAAATCGCCACCGGCTTATTCCTAGCCATGCACTATACAGCCGATACATCCCTTGCATTCTCATCTATTGCTCACATCTGCCGAGATGTCAATAACGGCTGACTCCTACGAAACCTTCACGCCAACGGCGCATCTTTTTTCTTTATCTGCATCTACTTCCACATTGGCCGGGGTCTT-TACTATGGCTCCTACCTCTACAAAGAAACCTGGAACATTGGCGTCATCCTGTTGTTCCTAGTCATAGCCACCGCCTTTGTAGGCTATGTCCTCCCTTGAGGGCAAATATCTTTCTGAGGCGCCACAGTCATTACCAATCTCCTGTCAGCCGCCCCCTACATCGGCCCAGACCTAGTTCAATGAATCTGAGGAGGCTTCTCAGTAGACAACGCCACCCTCACCCGTTTCTTTACATTTCACTTCATTCTCCCCTTTATTATTGCAGCAGCAAGTATGATCCACCTACTCTTTCTTCACCAAACTGGGTCCTCTAACCCAACAGGACTAAATTCTAACCTAGATAAAGTCTCTTTTCACCCCTACTTCTCATACAAGGACCTCCTCGGATTTGTTATTATGTTAGGTGCCCTAGCCTCTCTCTCCACCTTCGCCCCTAACCTGCTNNNNNNNNNNNNNNNNNNNNNNNNNNNNNNNNNNNNNNNNNNNNNNNNNNNNNNNNNNNNNNNNNNNNNNNNNNNNNNNNNNNNNNNNNNNNNNNNNNNNNNNNNNNNNNNNNNNNNNNNNNNNNNNNNNNNNNNNNNNNNNNNNNNNNNNNNNNNNNNNNNNNNNNNNNNNNNNNNNNNNNNNNNNNNNNNNNNNNNNNNNNNNNNNNNNNNNNNNNNNNNNNNNNNNNNNNNNNNNNNNNNNNNNNNNNNNNNNNNNNNNNNNNNNNNNNNNNNNNNNNNNNNNNNNNNNNNNNNNNNNNNNNNNNNNNNNNNNNNNNNNNNNNNNNNNNNNNNNNNNNNNNNNNNNNNNNNNNNNNNNNNNNNNNNNNNNNNNNNNNNNNNNNNNNNN   [1143]
_AJ880615nigroNT49                                    NNNNNNNNNNNNNNNNNNNNNNNNNNNNNNNNNNNNNNNNNNNNNNNNGGCTCCTTCACTGACCTTCCTACCCCAGCCAACATCTCTGCATGATGAAACTTCGGCTCCCTCCTCGGAGTCTGCTTAATTGCCCAAATCGCCACCGGCTTATTCCTAGCCATGCACTATACAGCCGATACATCCCTTGCATTCTCATCTATTGCTCACATCTGCCGAGATGTCAATAACGGCTGACTCCTACGAAACCTTCACGCCAACGGCGCATCTTTTTTCTTTATCTGCATCTACTTCCACATTGGCCGGGGTCTT-TACTATGGCTCCTACCTCTACAAAGAAACCTGAAACATTGGCGTCATCCTGTTGTTCCTAGTCATAGCCACCGCCTTTGTAGGCTATGTCCTCCCTTGAGGGCAAATATCTTTCTGAGGCGCCACAGTCATTACCAATCTCCTATCAGCCGCCCCCTACATCGGCCCAGACCTAGTTCAATGAATCTGAGGAGGCTTCTCAGTAGACAACGCCACCCTCACCCGTTTCTTTACATTTCACTTCATTCTCCCCTTTATTATTGCAGCAGCAAGTATGATCCACCTACTCTTTCTTCACCAAACTGGCTCCTCTAACCCAACAGGACTAAATTCTAACCTAGATAAAGTCTCTTTTCACCCCTACTTCTCATACAAGGACCTCCTCGGATTTGTTATTATGTTAGGTGCCCTAGCCTCTCTCTCCACCTTCGCCCCTAACCTGCTNNNNNNNNNNNNNNNNNNNNNNNNNNNNNNNNNNNNNNNNNNNNNNNNNNNNNNNNNNNNNNNNNNNNNNNNNNNNNNNNNNNNNNNNNNNNNNNNNNNNNNNNNNNNNNNNNNNNNNNNNNNNNNNNNNNNNNNNNNNNNNNNNNNNNNNNNNNNNNNNNNNNNNNNNNNNNNNNNNNNNNNNNNNNNNNNNNNNNNNNNNNNNNNNNNNNNNNNNNNNNNNNNNNNNNNNNNNNNNNNNNNNNNNNNNNNNNNNNNNNNNNNNNNNNNNNNNNNNNNNNNNNNNNNNNNNNNNNNNNNNNNNNNNNNNNNNNNNNNNNNNNNNNNNNNNNNNNNNNNNNNNNNNNNNNNNNNNNNNNNNNNNNNNNNNNNNNNNNNNNNNNNNNNNNNN   [1143]
_AJ880614nigroNT18                                    NNNNNNNNNNNNNNNNNNNNNNNNNNNNNNNNNNNNNNNNNNNNNNNNGGCTCCTTCACTGACCTTCCTACCCCAGCCAACATCTCTGCATGATGAAACTTCGGCTCCCTCCTCGGAGTCTGCTTAATTGCCCAAATCGCCACCGGCTTATTCCTAGCCATGCACTATACAGCCGATACATCCCTTGCATTCTCATCTATTGCTCACATCTGCCGAGATGTCAATAACGGCTGACTCCTACGAAACCTTCACGCCAACGGCGCATCTTTTTTCTTTATCTGCATCTACTTCCACATTGGCCGGGGTCTT-TACTATGGCTCCTACCTCTACAAAGAAACCTGAAACATTGGCGTCATCCTGTTGTTCCTAGTCATAGCCACCGCCTTTGTAGGCTATGTCCTCCCTTGAGGGCAAATATCTTTCTGAGGCGCCACAGTCATTACCAATCTCCTATCAGCCGCCCCCTACATCGGCCCAGACCTAGTTCAATGAATCTGAGGAGGCTTCTCAGTAGACAACGCCACCCTCACCCGTTTCTTTACATTTCACTTCATTCTCCCCTTTATTATTGCGGCAGCAAGTATGATCCACCTACTCTTTCTTCACCAAACTGGGTCCTCTAACCCAACAGGACTAAATTCTAACCTAGATAAAGTCTCTTTTCACCCCTACTTCTCATACAAGGACCTCCTCGGATTTGTTATTATGTTAGGTGCCCTAGCCTCTCTCTCCACCTTCGCCCCTAACCTGCTNNNNNNNNNNNNNNNNNNNNNNNNNNNNNNNNNNNNNNNNNNNNNNNNNNNNNNNNNNNNNNNNNNNNNNNNNNNNNNNNNNNNNNNNNNNNNNNNNNNNNNNNNNNNNNNNNNNNNNNNNNNNNNNNNNNNNNNNNNNNNNNNNNNNNNNNNNNNNNNNNNNNNNNNNNNNNNNNNNNNNNNNNNNNNNNNNNNNNNNNNNNNNNNNNNNNNNNNNNNNNNNNNNNNNNNNNNNNNNNNNNNNNNNNNNNNNNNNNNNNNNNNNNNNNNNNNNNNNNNNNNNNNNNNNNNNNNNNNNNNNNNNNNNNNNNNNNNNNNNNNNNNNNNNNNNNNNNNNNNNNNNNNNNNNNNNNNNNNNNNNNNNNNNNNNNNNNNNNNNNNNNNNNNNNNN   [1143]
_AJ880613nigroNT10                                    NNNNNNNNNNNNNNNNNNNNNNNNNNNNNNNNNNNNNNNNNNNNNNNNGGCTCCTTCATTGACCTTCCTACCCCAGCCAACATCTCTGCATGATGAAACTTCGGCTCCCTCCTCGGAGTCTGCTTAATTGCCCAAATCGCCACCGGCTTATTCCTAGCCATGCACTATACAGCCGATACATCCCTTGCATTCTCATCTATTGCTCACATCTGCCGAGATGTCAATAACGGCTGACTCCTACGAAACCTTCACGCCAACGGCGCATCTTTTTTCTTTATCTGCATCTACTTCCACATTGGCCGGGGTCTT-TACTATGGCTCCTACCTCTACAAAGAAACCTGAAACATTGGCGTCATCCTGTTGTTCCTAGTCATAGCCACCGCCTTTGTAGGCTATGTCCTCCCTTGAGGCCAAATATCTTTCTGAGGCGCCACAGTCATTACCAATCTCCTATCAGCCGCCCCCTACATCGGCCCAGACCTAGTTCAATGAATCTGAGGAGGCTTCTCAGTAGACAACGCCACCCTCACCCGTTTCTTTACATTTCACTTCATTCTCCCCTTTATTATTGCGGCAGCAAGTATGATCCACCTACTCTTTCTTCACCAAACTGGGTCCTCTAACCCAACAGGACTAAATTCTAACCTAGATAAAGTCTCTTTTCACCCCTACTTCTCATACAAGGACCTCCTCGGATTTGTTATTATGTTAGGTGCCCTAGCCTCTCTCTCCACCTTCGCCCCTAACCTGCTNNNNNNNNNNNNNNNNNNNNNNNNNNNNNNNNNNNNNNNNNNNNNNNNNNNNNNNNNNNNNNNNNNNNNNNNNNNNNNNNNNNNNNNNNNNNNNNNNNNNNNNNNNNNNNNNNNNNNNNNNNNNNNNNNNNNNNNNNNNNNNNNNNNNNNNNNNNNNNNNNNNNNNNNNNNNNNNNNNNNNNNNNNNNNNNNNNNNNNNNNNNNNNNNNNNNNNNNNNNNNNNNNNNNNNNNNNNNNNNNNNNNNNNNNNNNNNNNNNNNNNNNNNNNNNNNNNNNNNNNNNNNNNNNNNNNNNNNNNNNNNNNNNNNNNNNNNNNNNNNNNNNNNNNNNNNNNNNNNNNNNNNNNNNNNNNNNNNNNNNNNNNNNNNNNNNNNNNNNNNNNNNNNNNNNN   [1143]
_AJ880612nigroNT16                                    NNNNNNNNNNNNNNNNNNNNNNNNNNNNNNNNNNNNNNNNNNNNNNNNGGCTCCTTCATTGACCTTCCTACCCCAGCCAACATCTCTGCATGATGAAACTTCGGCTCCCTCCTCGGAGTCTGCTTAATTGCCCAAATCGCCACCGGCTTATTCCTAGCCATGCACTATACAGCCGATACATCCCTTGCATTCTCATCTATTGCTCACATCTGCCGAGATGTCAATAACGGCTGACTCCTACGAAACCTTCACGCCAACGGCGCATCTTTTTTCTTTATCTGCATCTACTTCCACATTGGCCGGGGTCTT-TACTATGGCTCCTACCTCTACAAAGAAACCTGAAACATTGGCGTCATCCTGTTGTTCCTAGTCATAGCCACCGCCTTTGTAGGCTATGTCCTCCCTTGAGGGCAAATATCTTTCTGAGGCGCCACAGTCATTACCAATCTCCTATCAGCCGCCCCCTACATCGGCCCAGACCTAGTTCAATGAATCTGAGGAGGCTTCTCGGTAGACAACGCCACCCTCACCCGTTTCTTTACATTTCACTTCATTCTCCCCTTTATTATTGCAGCAGCAAGTATGATCCACCTACTCTTTCTTCACCAAACTGGGTCCTCTAACCCAACAGGACTAAATTCTAACCTAGATAAAGTCTCTTTTCACCCCTACTTCTCATACAAGGACCTCCTCGGATTTGTTATTATGTTAGGTGCCCTAGCCTCTCTCTCCACCTTCGCCCCTAACCTGCTNNNNNNNNNNNNNNNNNNNNNNNNNNNNNNNNNNNNNNNNNNNNNNNNNNNNNNNNNNNNNNNNNNNNNNNNNNNNNNNNNNNNNNNNNNNNNNNNNNNNNNNNNNNNNNNNNNNNNNNNNNNNNNNNNNNNNNNNNNNNNNNNNNNNNNNNNNNNNNNNNNNNNNNNNNNNNNNNNNNNNNNNNNNNNNNNNNNNNNNNNNNNNNNNNNNNNNNNNNNNNNNNNNNNNNNNNNNNNNNNNNNNNNNNNNNNNNNNNNNNNNNNNNNNNNNNNNNNNNNNNNNNNNNNNNNNNNNNNNNNNNNNNNNNNNNNNNNNNNNNNNNNNNNNNNNNNNNNNNNNNNNNNNNNNNNNNNNNNNNNNNNNNNNNNNNNNNNNNNNNNNNNNNNNNNN   [1143]
_AJ880611nigroNT45                                    NNNNNNNNNNNNNNNNNNNNNNNNNNNNNNNNNNNNNNNNNNNNNNNNGGCTCCTTCATTGACCTTCCTACCCCAGCCAACATCTCTGCATGATGAAACTTCGGCTCCCTCCTCGGAGTCTGCTTAATTGCCCAAATCGCCACCGGCTTATTCCTAGCCATGCACTATACAGCCGATACATCCCTTGCATTCTCATCTATTGCTCACATCTGCCGAGATGTCAATAACGGCTGACTCCTACGAAACCTTCACGCCAACGGCGCATCTTTTTTCTTTATCTGCATCTACTTCCACATTGGCCGGGGTCTT-TACTATGGCTCCTACCTCTACAAAGAAACCTGAAACATTGGCGTCATCCTGTTGTTCCTAGTCATAGCCACCGCCTTTGTAGGCTATGTCCTCCCTTGAGGGCAAATATCTTTCTGAGGCGCCACAGTCATTACCAATCTCCTATCAGCCGCCCCCTACATCGGCCCAGACCTAGTTCAATGAATCTGAGGAGGCTTCTCAGTAGACAACGCCACCCTCACCCGTTTCTTTACATTTCACTTCATTCTCCCCTTTATTATTGCAGCAGCAAGTATGATCCACCTACTCTTTCTTCACCAAACTGGGTCCTCTAACCCAACAGGACTAAATTCTAACCTAGATAAAGTCTCTTTTCACCCCTACTTCTCTTACAAGGACCTCCTCGGATTTGTTATTATGTTAGGTGCCCTAGCCTCTCTCTCCACCTTCGCCCCTAACCTGCTNNNNNNNNNNNNNNNNNNNNNNNNNNNNNNNNNNNNNNNNNNNNNNNNNNNNNNNNNNNNNNNNNNNNNNNNNNNNNNNNNNNNNNNNNNNNNNNNNNNNNNNNNNNNNNNNNNNNNNNNNNNNNNNNNNNNNNNNNNNNNNNNNNNNNNNNNNNNNNNNNNNNNNNNNNNNNNNNNNNNNNNNNNNNNNNNNNNNNNNNNNNNNNNNNNNNNNNNNNNNNNNNNNNNNNNNNNNNNNNNNNNNNNNNNNNNNNNNNNNNNNNNNNNNNNNNNNNNNNNNNNNNNNNNNNNNNNNNNNNNNNNNNNNNNNNNNNNNNNNNNNNNNNNNNNNNNNNNNNNNNNNNNNNNNNNNNNNNNNNNNNNNNNNNNNNNNNNNNNNNNNNNNNNNNNN   [1143]
_AJ880610nigroNT14                                    NNNNNNNNNNNNNNNNNNNNNNNNNNNNNNNNNNNNNNNNNNNNNNNNGGCTCCTTCATTGACCTTCCTACCCCAGCCAACATCTCTGCATGATGAAACTTCGGCTCCCTCCTAGGAGTCTGCTTAATTGCCCAAATCGCCACCGGCTTATTCCTAGCCATGCACTATACAGCCGATACATCCCTTGCATTCTCATCTATTGCTCACATCTGCCGAGATGTCAATAACGGCTGACTCCTACGAAACCTTCACGCCAACGGCGCATCTTTTTTCTTTATCTGCATCTACTTCCACATTGGCCGGGGTCTT-TACTATGGCTCCTACCTCTACAAAGAAACCTGAAACATTGGCGTCATCCTGTTGTTCCTAGTCATAGCCACCGCCTTTGTAGGCTATGTCCTCCCTTGAGGGCAAATATCTTTCTGAGGCGCCACAGTCATTACCAATCTCCTATCAGCCGCCCCCTACATCGGCCCAGACCTAGTTCAATGAATCTGAGGAGGCTTCTCAGTAGACAACGCCACCCTCACCCGTTTCTTTACATTTCACTTCATTCTCCCCTTTGTTATTGCAGCAGCAAGTATGATCCACCTACTCTTTCTTCACCAAACTGGGTCCTCTAACCCAACAGGACTAAATTCTAACCTAGATAAAGTCTCTTTTCACCCCTACTTCTCATACAAGGACCTCCTCGGATTTGTTATTATGTTAGGTGCCCTAGCCTCTCTCTCCACCTTCGCCCCTAACCTGCTNNNNNNNNNNNNNNNNNNNNNNNNNNNNNNNNNNNNNNNNNNNNNNNNNNNNNNNNNNNNNNNNNNNNNNNNNNNNNNNNNNNNNNNNNNNNNNNNNNNNNNNNNNNNNNNNNNNNNNNNNNNNNNNNNNNNNNNNNNNNNNNNNNNNNNNNNNNNNNNNNNNNNNNNNNNNNNNNNNNNNNNNNNNNNNNNNNNNNNNNNNNNNNNNNNNNNNNNNNNNNNNNNNNNNNNNNNNNNNNNNNNNNNNNNNNNNNNNNNNNNNNNNNNNNNNNNNNNNNNNNNNNNNNNNNNNNNNNNNNNNNNNNNNNNNNNNNNNNNNNNNNNNNNNNNNNNNNNNNNNNNNNNNNNNNNNNNNNNNNNNNNNNNNNNNNNNNNNNNNNNNNNNNNNNNN   [1143]
' AJ880609nigroNT27+nigroPG003'                                    NNNNNNNNNNNNNNNNNNNNNNNNNNNNNNNNNNNNNNNNNNNNNNNNGGCTCCTTCATTGACCTTCCTACCCCAGCCAACATCTCTGCATGATGAAACTTCGGCTCCCTCCTCGGAGTCTGCTTAATTGCCCAAATCGCCACCGGCTTATTCCTAGCCATGCACTATACAGCCGATACATCCCTTGCATTCTCATCTATTGCTCACATCTGCCGAGATGTTAATAACGGCTGACTCCTACGAAACCTTCACGCCAACGGCGCATCTTTTTTCTTTATCTGCATCTACTTCCACATTGGCCGGGGTCTT-TACTATGGCTCCTACCTCTACAAAGAAACCTGAAACATTGGCGTCATCCTGTTGTTCCTAGTCATAGCCACCGCCTTTGTAGGCTATGTCCTCCCTTGAGGGCAAATATCTTTCTGAGGCGCCACAGTCATTACCAATCTCCTATCAGCCGCCCCCTACATCGGCCCAGACCTAGTTCAATGAATCTGAGGAGGCTTCTCAGTAGACAACGCCACCCTCACCCGTTTCTTTACATTTCACTTCATTCTCCCCTTTATTATTGCGGCAGCAAGTATGATCCACCTACTCTTTCTTCACCAAACTGGGTCCTCTAACCCAACAGGACTAAATTCTAACCTAGATAAAGTCTCTTTTCACCCCTACTTCTCATACAAGGACCTCCTCGGATTTGTTATTATGTTAGGTGCCCTAGCCTCTCTCTCCACCTTCGCCCCTAACCTGCTTGGAGACCCAGACAATTTTACACCAGCTAACCCACTCGTCACGCCCCCCCACATCAAGCCAGAATGATACTTCCTTTTCGCCTACGCCATCCTTCNNNNNNNNNNNNNNNNNNNNNNNNNNNNNNNNNNNNNNNNNNNNNNNNNNNNNNNNNNNNNNNNNNNNNNNNNNNNNNNNNNNNNNNNNNNNNNNNNNNNNNNNNNNNNNNNNNNNNNNNNNNNNNNNNNNNNNNNNNNNNNNNNNNNNNNNNNNNNNNNNNNNNNNNNNNNNNNNNNNNNNNNNNNNNNNNNNNNNNNNNNNNNNNNNNNNNNNNNNNNNNNNNNNNNNNNNNNNNNNNNNNNNNNNNNNNNNNNNNNNNNNNNNNNNNNNNNNNNNNNNNNNNNNNNNNNNNNN   [1143]
_AJ880607nigroNT11                                    NNNNNNNNNNNNNNNNNNNNNNNNNNNNNNNNNNNNNNNNNNNNNNNNGGCTCCTTCATTGACCTTCCTACCCCAGCCAACATCTCTGCATGATGAAACTTCGGCTCCCTCCTCGGAGTCTGCTTAATTGCCCAAATCGCCACCGGCTTATTCCTAGCCATGCACTATACAGCCGATACATCCCTTGCATTCTCATCTATTGCTCACATCTGCCGAGATGTTAATAACGGCTGACTCCTACGAAACCTTCACGCCAACGGCGCATCTTTTTTCTTTATCTGCATCTACTTCCACATTGGCCGGGGTCTT-TACTATGGCTCCTACCTCTACAAAGAAACCTGAAACATTGGCGTCATCCTGTTGTTCCTAGTCATAGCCACCGCCTTTGTAGGCTATGTACTCCCTTGAGGGCAAATATCTTTCTGAGGCGCCACAGTCATTACCAATCTCCTATCAGCCGCCCCCTACATCGGCCCAGACCTAGTTCAATGAATCTGAGGAGGCTTCTCAGTAGACAACGCCACCCTCACCCGTTTCTTTACATTTCACTTCATTCTCCCCTTTATTATTGCAGCAGCAAGTATGATCCACCTACTCTTTCTTCACCAAACTGGGTCCTCTAACCCAACAGGACTAAATTCTAACCTAGATAAAGTCTCTTTTCACCCCTACTTCTCATACAAGGACCTCCTCGGATTTGTTATTATGTTAGGTGCCCTAGCCTCTCTCTCCACCTTCGCCCCTAACCTGCTNNNNNNNNNNNNNNNNNNNNNNNNNNNNNNNNNNNNNNNNNNNNNNNNNNNNNNNNNNNNNNNNNNNNNNNNNNNNNNNNNNNNNNNNNNNNNNNNNNNNNNNNNNNNNNNNNNNNNNNNNNNNNNNNNNNNNNNNNNNNNNNNNNNNNNNNNNNNNNNNNNNNNNNNNNNNNNNNNNNNNNNNNNNNNNNNNNNNNNNNNNNNNNNNNNNNNNNNNNNNNNNNNNNNNNNNNNNNNNNNNNNNNNNNNNNNNNNNNNNNNNNNNNNNNNNNNNNNNNNNNNNNNNNNNNNNNNNNNNNNNNNNNNNNNNNNNNNNNNNNNNNNNNNNNNNNNNNNNNNNNNNNNNNNNNNNNNNNNNNNNNNNNNNNNNNNNNNNNNNNNNNNNNNNNNN   [1143]
_AJ880606nigroJS16                                    NNNNNNNNNNNNNNNNNNNNNNNNNNNNNNNNNNNNNNNNNNNNNNNNGGCTCCTTCATTGACCTTCCTACCCCAGCCAACATCTCTGCATGATGAAACTTCGGCTCCCTCCTCGGAGTCTGCCTAATTGCCCAAATCGCCACCGGCTTATTCCTAGCCATGCACTATACAGCCGATACATCCCTTGCATTCTCATCTATTGCTCACATCTGCCGAGATGTTAATAACGGCTGACTCCTACGAAACCTTCACGCCAACGGCGCATCTTTTTTCTTTATCTGCATCTACTTCCACATTGGCCGGGGTCTT-TACTATGGCTCCTACCTCTACAAAGAAACCTGAAACATTGGCGTCATCCTGTTATTCCTAGTCATAGCCACCGCCTTTGTAGGCTATGTCCTCCCTTGAGGACAAATATCTTTCTGAGGCGCCACAGTCATTACCAATCTCCTATCAGCCGCCCCCTACATCGGCCCAGACCTAGTTCAATGAATCTGAGGAGGCTTCTCAGTAGACAACGCCACCCTCACCCGTTTCTTTACATTTCACTTCATTCTCCCCTTTATTATTGCAGCAGCAAGTATGATCCACCTACTCTTTCTTCACCAAACTGGGTCCTCTAACCCAACAGGACTAAATTCTAACCTAGACAAAGTCTCTTTTCACCCCTACTTCTCATACAAGGACCTCCTCGGATTTGTTATTATGCTAGGTGCCCTAGCCTCTCTCTCCACCTTCGCCCCTAACCTGCTNNNNNNNNNNNNNNNNNNNNNNNNNNNNNNNNNNNNNNNNNNNNNNNNNNNNNNNNNNNNNNNNNNNNNNNNNNNNNNNNNNNNNNNNNNNNNNNNNNNNNNNNNNNNNNNNNNNNNNNNNNNNNNNNNNNNNNNNNNNNNNNNNNNNNNNNNNNNNNNNNNNNNNNNNNNNNNNNNNNNNNNNNNNNNNNNNNNNNNNNNNNNNNNNNNNNNNNNNNNNNNNNNNNNNNNNNNNNNNNNNNNNNNNNNNNNNNNNNNNNNNNNNNNNNNNNNNNNNNNNNNNNNNNNNNNNNNNNNNNNNNNNNNNNNNNNNNNNNNNNNNNNNNNNNNNNNNNNNNNNNNNNNNNNNNNNNNNNNNNNNNNNNNNNNNNNNNNNNNNNNNNNNNNNNNN   [1143]
_AJ880605nigroJS47                                    NNNNNNNNNNNNNNNNNNNNNNNNNNNNNNNNNNNNNNNNNNNNNNNNGGCTCCTTCATTGACCTTCCTAGCCCAGCCAACATCTCTGCATGATGAAACTTCGGCTCCCTCCTCGGAGTCTGCCTAATTGCCCAAATCGCCACCGGCTTATTCCTAGCCATGCACTATACAGCCGATACATCCCTTGCATTCTCATCTATTGCTCACATCTGCCGAGATGTCAATAACGGCTGACTCCTACGAAACCTTCACGCCAACGGCGCATCTTTTTTCTTTATCTGCATCTACTTCCACATTGGCCGGGGTCTT-TACTATGGCTCCTACCTCTACAAAGAAACCTGAAACATTGGCGTCATCCTGTTGTTCCTAGTCATAGCCACCGCCTTTGTAGGCTATGTCCTCCCTTGAGGACAAATATCTTTCTGAGGCGCCACAGTCATTACCAATCTCCTATCAGCCGCCCCCTACATTGGCCCAGACCTAGTTCAATGAATCTGAGGAGGCTTCTCAGTAGACAACGCCACCCTCACCCGTTTCTTTACATTTCACTTCATTCTCCCCTTTATTATTGCAGCAGCAAGTATGATTCACCTACTCTTTCTTCACCAAACTGGGTCCTCTAACCCAACAGGACTAAATTCTAACCTAGACAAAGTCTCTTTTCACCCCTACTTCTCATACAAGGACCTCCTCGGATTTGTTATTATGCTAGGTGCCCTAGCCTCTCTCTCCACCTTCGCCCCTAACCTGCTNNNNNNNNNNNNNNNNNNNNNNNNNNNNNNNNNNNNNNNNNNNNNNNNNNNNNNNNNNNNNNNNNNNNNNNNNNNNNNNNNNNNNNNNNNNNNNNNNNNNNNNNNNNNNNNNNNNNNNNNNNNNNNNNNNNNNNNNNNNNNNNNNNNNNNNNNNNNNNNNNNNNNNNNNNNNNNNNNNNNNNNNNNNNNNNNNNNNNNNNNNNNNNNNNNNNNNNNNNNNNNNNNNNNNNNNNNNNNNNNNNNNNNNNNNNNNNNNNNNNNNNNNNNNNNNNNNNNNNNNNNNNNNNNNNNNNNNNNNNNNNNNNNNNNNNNNNNNNNNNNNNNNNNNNNNNNNNNNNNNNNNNNNNNNNNNNNNNNNNNNNNNNNNNNNNNNNNNNNNNNNNNNNNNNNN   [1143]
_AJ880604nigroJS20                                    NNNNNNNNNNNNNNNNNNNNNNNNNNNNNNNNNNNNNNNNNNNNNNNNGGCTCCTTCATTGACCTTCCTACCCCAGCCAACATCTCTGCATGATGAAACTTCGGCTCCCTCCTCGGAGTCTGCCTAATTGCCCAAATCGCCACCGGCTTATTCCTAGCCATGCACTATACAGCCGATACATCCCTTGCATTCTCATCTATTGCTCACATCTGCCGAGATGTCAATAACGGCTGACTCCTACGAAACCTTCACGCCAACGGCGCATCTTTTTTCTTTATCTGCATCTACTTCCACATTGGCCGGGGTCTT-TACTATGGCTCCTACCTCTACAAAGAAACCTGAAACATTGGCGTCATCCTGTTGTTCCTAGTCATAGCCACCGCCTTTGTAGGCTATGTCCTCCCTTGAGGACAAATATCTTTCTGAGGCGCCACAGTCATTACCAATCTCCTATCAGCCGCCCCCTACATTGGCCCAGACCTAGTTCAATGAATCTGAGGAGGCTTCTCAGTAGACAACGCCACCCTCACCCGTTTCTTTACATTTCACTTCATTCTCCCCTTTATTATTGCAGCAGCAAGTATGATTCACCTACTCTTTCTTCACCAAACTGGGTCCTCTAACCCAACAGGACTAAATTCTAACCTAGACAAAGTCTCTTTTCACCCCTACTTCTCATACAAGGACCTCCTCGGATTTGTTATTATGCTAGGTGCCCTAGCCTCTCTCTCCACCTTCGCCCCTAACCTGCTNNNNNNNNNNNNNNNNNNNNNNNNNNNNNNNNNNNNNNNNNNNNNNNNNNNNNNNNNNNNNNNNNNNNNNNNNNNNNNNNNNNNNNNNNNNNNNNNNNNNNNNNNNNNNNNNNNNNNNNNNNNNNNNNNNNNNNNNNNNNNNNNNNNNNNNNNNNNNNNNNNNNNNNNNNNNNNNNNNNNNNNNNNNNNNNNNNNNNNNNNNNNNNNNNNNNNNNNNNNNNNNNNNNNNNNNNNNNNNNNNNNNNNNNNNNNNNNNNNNNNNNNNNNNNNNNNNNNNNNNNNNNNNNNNNNNNNNNNNNNNNNNNNNNNNNNNNNNNNNNNNNNNNNNNNNNNNNNNNNNNNNNNNNNNNNNNNNNNNNNNNNNNNNNNNNNNNNNNNNNNNNNNNNNNNN   [1143]
_AJ880603nigroJS22                                    NNNNNNNNNNNNNNNNNNNNNNNNNNNNNNNNNNNNNNNNNNNNNNNNGGCTCCTTCATTGACCTTCCTACCCCAGCCAACATCTCTGCATGATGAAACTTCGGCTCCCTCCTCGGAGTCTGCCTAATTGCCCAAATCGCCACCGGCTTATTCCTAGCCATGCACTATACAGCCGACACATCCCTTGCATTCTCATCTATTGCTCACATCTGCCGAGATGTCAATAACGGCTGACTCCTACGTAACCTTCACGCCAACGGCGCATCTTTTTTCTTTATCTGCATCTACTTCCACATTGGCCGGGGTCTT-TACTATGGCTCCTACCTCTACAAAGAAACCTGAAACATTGGCGTCATCCTGTTGTTCCTAGTCATAGCCACCGCCTTTGTAGGCTATGTCCTCCCTTGAGGACAAATATCTTTCTGAGGCGCCACAGTCATTACCAATCTCCTATCAGCCGCCCCCTACATCGGCCCAGACCTAGTTCAATGAATCTGAGGAGGCTTCTCAGTAGACAACGCCACCCTCACCCGTTTCTTTACATTTCACTTCATTCTCCCCTTTATTATTGCAGCAGCAAGTATGATCCACCTACTCTTTCTTCACCAAGCTGGGTCCTCTAACCCAACAGGACTAAATTCTAACCTAGACAAAGTCTCTTTTCACCCCTACTTCTCATACAAGGACCTCCTCGGATTTGTTATTATGCTAGGTGCCCTAGCCTCTCTCTCCACCTTCGCCCCTAACCTGCTNNNNNNNNNNNNNNNNNNNNNNNNNNNNNNNNNNNNNNNNNNNNNNNNNNNNNNNNNNNNNNNNNNNNNNNNNNNNNNNNNNNNNNNNNNNNNNNNNNNNNNNNNNNNNNNNNNNNNNNNNNNNNNNNNNNNNNNNNNNNNNNNNNNNNNNNNNNNNNNNNNNNNNNNNNNNNNNNNNNNNNNNNNNNNNNNNNNNNNNNNNNNNNNNNNNNNNNNNNNNNNNNNNNNNNNNNNNNNNNNNNNNNNNNNNNNNNNNNNNNNNNNNNNNNNNNNNNNNNNNNNNNNNNNNNNNNNNNNNNNNNNNNNNNNNNNNNNNNNNNNNNNNNNNNNNNNNNNNNNNNNNNNNNNNNNNNNNNNNNNNNNNNNNNNNNNNNNNNNNNNNNNNNNNNNN   [1143]
_AJ880601nigroJS32                                    NNNNNNNNNNNNNNNNNNNNNNNNNNNNNNNNNNNNNNNNNNNNNNNNGGCTCCTTCATTGACCTTCCTACCCCAGCCAACATCTCTGCATGATGAAACTTCGGCTCCCTCCTCGGAGTCTGCCTAATTGCCCAAATCGCCACCGGCTTATTCCTAGCCATGCACTATACAGCCGATACATCCCTTGCATTCTCATCTATTGCTCACATCTGCCGAGATGTCAATAACGGCTGACTCCTACGTAACCTTCACGCCAACGGCGCATCTTTTTTCTTTATCTGCATCTACTTCCACATTGGCCGGGGTCTT-TACTATGGCTCCTACCTCTACAAAGAAACCTGAAACATTGGCGTCATCCTGTTGTTCCTAGTCATAGCCACCGCCTTTGTAGGCTATGTCCTCCCTTGAGGACAAATATCTTTCTGAGGCGCCACAGTCATTACCAATCTCCTATCAGCCGCCCCCTACATCGGCCCAGACCTAGTTCAATGAATCTGAGGAGGCTTCTCAGTAGACAACGCCACCCTCACCCGTTTCTTTACATTTCACTTCATTCTCCCCTTTATTATTGCAGCAGCAAGTATGATTCACCTACTCTTTCTTCACCAAACTGGGTCCTCTAACCCAACAGGACTAAATTCTAACCTAGACAAAGTCTCTTTTCACCCCTACTTCTCATACAAGGACCTCCTCGGATTTGTTATTATGCTAGGCGCCCTAGCCTCTCTCTCCACCTTCGCCCCTAACCTGCTNNNNNNNNNNNNNNNNNNNNNNNNNNNNNNNNNNNNNNNNNNNNNNNNNNNNNNNNNNNNNNNNNNNNNNNNNNNNNNNNNNNNNNNNNNNNNNNNNNNNNNNNNNNNNNNNNNNNNNNNNNNNNNNNNNNNNNNNNNNNNNNNNNNNNNNNNNNNNNNNNNNNNNNNNNNNNNNNNNNNNNNNNNNNNNNNNNNNNNNNNNNNNNNNNNNNNNNNNNNNNNNNNNNNNNNNNNNNNNNNNNNNNNNNNNNNNNNNNNNNNNNNNNNNNNNNNNNNNNNNNNNNNNNNNNNNNNNNNNNNNNNNNNNNNNNNNNNNNNNNNNNNNNNNNNNNNNNNNNNNNNNNNNNNNNNNNNNNNNNNNNNNNNNNNNNNNNNNNNNNNNNNNNNNNNN   [1143]
_AJ880600nigroJS14                                    NNNNNNNNNNNNNNNNNNNNNNNNNNNNNNNNNNNNNNNNNNNNNNNNGGCTCCTTCATTGACCTTCCTTCCCCAGCCAACATCTCTGCATGATGAAACTTCGGCTCCCTCCTCGGAGTCTGCTTAATTGCCCAAATCGCCACCGGCTTATTCCTAGCCATGCACTATACAGCCGATACATCCCTTGCATTCTCATCTATTGCTCACATCTGCCGAGATGTTAATAACGGCTGACTCCTACGAAACCTTCACGCCAACGGCGCATCTTTTTTCTTTATCTGCATCTACTTCCACATTGGCCGGGGTCTT-TACTATGGCTCCTACCTCTACAAAGAAACCTGAAACATTGGCGTCATCCTGTTGTTCCTAGTCATAGCCACCGCCTTTGTAGGCTATGTCCTCCCTTGAGGACAAATATCTTTCTGAGGCGCCACAGTCATTACCAATCTCCTATCAGCCGCCCCCTACATCGGCCCAGACCTAGTTCAATGAATCTGAGGAGGCTTCTCAGTAGACAACGCTACCCTCACCCGTTTCTTTACATTTCACTTCATTCTCCCCTTTATTATCGCAGCAGCAAGTATGATTCACCTACTCTTTCTTCACCAAACTGGGTCCTCTAACCCAACAGGACTAAATTCTAACTTAGACAAAGTCTCTTTTCACCCCTACTTCTCATACAAGGACCTCCTCGGATTTGTTATTATGTTAGGTGCCCTAGCCTCTCTCTCCACCTTCGCCCCTAACCTGCTNNNNNNNNNNNNNNNNNNNNNNNNNNNNNNNNNNNNNNNNNNNNNNNNNNNNNNNNNNNNNNNNNNNNNNNNNNNNNNNNNNNNNNNNNNNNNNNNNNNNNNNNNNNNNNNNNNNNNNNNNNNNNNNNNNNNNNNNNNNNNNNNNNNNNNNNNNNNNNNNNNNNNNNNNNNNNNNNNNNNNNNNNNNNNNNNNNNNNNNNNNNNNNNNNNNNNNNNNNNNNNNNNNNNNNNNNNNNNNNNNNNNNNNNNNNNNNNNNNNNNNNNNNNNNNNNNNNNNNNNNNNNNNNNNNNNNNNNNNNNNNNNNNNNNNNNNNNNNNNNNNNNNNNNNNNNNNNNNNNNNNNNNNNNNNNNNNNNNNNNNNNNNNNNNNNNNNNNNNNNNNNNNNNNNNN   [1143]
_AJ880599nigroJS36                                    NNNNNNNNNNNNNNNNNNNNNNNNNNNNNNNNNNNNNNNNNNNNNNNNGGCTCCTTCATTGACCTTCCTTCCCCAGCCAACATCTCTGCATGATGAAACTTCGGCTCCCTCCTCGGAGTCTGCTTAATTGCCCAAATCGCCACCGGCTTATTCCTAGCCATGCACTATACAGCCGATACATCCCTTGCATTCTCATCTATTGCTCACATCTGCCGAGATGTCAATAACGGCTGACTCCTACGAAACCTTCACGCCAACGGCGCATCTTTTTTCTTTATCTGCATCTACTTCCACATTGGCCGGGGTCTT-TACTATGGCTCCTACCTCTACAAAGAAACCTGAAACATTGGCGTCATCCTGTTGTTCCTAGTCATAGCCACCGCCTTTGTAGGCTATGTCCTCCCTTGAGGACAAATATCTTTCTGAGGCGCCACAGTCATTACCAATCTCCTATCAGCCGCCCCCTACATCGGCCCAGACCTAGTTCAATGAATCTGAGGAGGCTTCTCAGTAGACAACGCTACCCTCACCCGTTTCTTTACATTTCACTTCATTCTCCCCTTTATTATCGCAGCAGCAAGTATAATTCACCTACTCTTTCTTCACCAAACTGGGTCCTCTAACCCAACAGGACTAAATTCTAACTTAGACAAAGTCTCTTTTCACCCCTACTTCTCATACAAGGACCTCCTCGGATTTGTTATTATGTTAGGTGCCCTAGCCTCTCTCTCCACCTTCGCCCCTAACCTGCTNNNNNNNNNNNNNNNNNNNNNNNNNNNNNNNNNNNNNNNNNNNNNNNNNNNNNNNNNNNNNNNNNNNNNNNNNNNNNNNNNNNNNNNNNNNNNNNNNNNNNNNNNNNNNNNNNNNNNNNNNNNNNNNNNNNNNNNNNNNNNNNNNNNNNNNNNNNNNNNNNNNNNNNNNNNNNNNNNNNNNNNNNNNNNNNNNNNNNNNNNNNNNNNNNNNNNNNNNNNNNNNNNNNNNNNNNNNNNNNNNNNNNNNNNNNNNNNNNNNNNNNNNNNNNNNNNNNNNNNNNNNNNNNNNNNNNNNNNNNNNNNNNNNNNNNNNNNNNNNNNNNNNNNNNNNNNNNNNNNNNNNNNNNNNNNNNNNNNNNNNNNNNNNNNNNNNNNNNNNNNNNNNNNNNNN   [1143]
_AJ880598nigroJS19                                    NNNNNNNNNNNNNNNNNNNNNNNNNNNNNNNNNNNNNNNNNNNNNNNNGGCTCCTTCATTGACCTTCCTTCCCCAGCCAACATCTCTGCATGATGAAACTTCGGCTCCCTCCTCGGAGTCTGCTTAATTGCCCAAATCGCCACCGGCTTATTCCTAGCCATGCACTATACAGCCGATACATCCCTTGCATTCTCATCTATTGCTCACATCTGCCGAGATGTCAATAACGGCTGACTCCTACGAAACCTTCACGCCAACGGCGCATCTTTTTTCTTTATCTGCATCTACTTCCACATTGGCCGGGGTCTT-TACTATGGCTCCTACCTCTACAAAGAAACCTGAAACATTGGCGTCATCCTGTTGTTCCTAGTCATAGCCACCGCCTTTGTAGGCTATGTCCTCCCTTGAGGACAAATATCTTTCTGAGGCGCCACAGTCATTACCAATCTCCTATCAGCCGCCCCCTACATCGGCCCAGACCTAGTTCAATGAATCTGAGGAGGCTTCTCAGTAGACAACGCTACCCTCACCCGTTTCTTTACATTTCACTTCATTCTCCCCTTTATTATCGCAGCAGCAAGTACGATTCACCTACTCTTTCTTCACCAAGCTGGGTCCTCTAACCCAACAGGACTAAATTCTAACTTAGACAAAGTCTCTTTTCACCCCTACTTCTCATACAAGGACCTCCTCGGATTTGTTATTATGTTAGGTGCCCTAGCCTCTCTCTCCACCTTCGCCCCTAACCTGCTNNNNNNNNNNNNNNNNNNNNNNNNNNNNNNNNNNNNNNNNNNNNNNNNNNNNNNNNNNNNNNNNNNNNNNNNNNNNNNNNNNNNNNNNNNNNNNNNNNNNNNNNNNNNNNNNNNNNNNNNNNNNNNNNNNNNNNNNNNNNNNNNNNNNNNNNNNNNNNNNNNNNNNNNNNNNNNNNNNNNNNNNNNNNNNNNNNNNNNNNNNNNNNNNNNNNNNNNNNNNNNNNNNNNNNNNNNNNNNNNNNNNNNNNNNNNNNNNNNNNNNNNNNNNNNNNNNNNNNNNNNNNNNNNNNNNNNNNNNNNNNNNNNNNNNNNNNNNNNNNNNNNNNNNNNNNNNNNNNNNNNNNNNNNNNNNNNNNNNNNNNNNNNNNNNNNNNNNNNNNNNNNNNNNNNN   [1143]
_AJ880597nigroJS24                                    NNNNNNNNNNNNNNNNNNNNNNNNNNNNNNNNNNNNNNNNNNNNNNNNGGCTCCTTCATTGACCTTCCTTCCCCAGCCAACATCTCTGCATGATGAAACTTCGGCTCCCTCCTCGGAGTCTGCTTAATTGCCCAAATCGCCACCGGCTTATTCCTAGCCATGCACTATACAGCCGATACATCCCTTGCATTCTCATCTATTGCTCACATCTGCCGAGATGTCAATAACGGCTGACTCCTACGAAACCTTCACGCCAACGGCGCATCTTTTTTCTTTATCTGCACCTACTTCCACATTGGCCGGGGTCTT-TACTATGGCTCCTACCTCTACAAAGAAACCTGAAACATTGGCGTCATCCTATTGTTCCTAGTTATAGCCACCGCCTTTGTAGGCTATGTCCTCCCTTGAGGACAAATATCTTTCTGAGGCGCCACAGTCATTACCAATCTCCTATCAGCCGCCCCCTACATCGGCCCAGACCTAGTTCAATGAATCTGAGGAGGCTTCTCAGTAGACAACGCTACCCTCACCCGTTTCTTTACATTTCACTTCATTCTCCCCTTTATTATCGCAGCAGCAAGTATGATTCACCTACTCTTTCTTCACCAAACTGGGTCCTCTAACCCAACAGGACTAAATTCTAACTTAGACAAAGTCTCTTTTCACCCCTACTTCTCATACAAGGACCTCCTCGGATTTGTTATTATGTTAGGTGCCCTAGCCTCTCTCTCCACCTTCGCCCCTAACCTGCTNNNNNNNNNNNNNNNNNNNNNNNNNNNNNNNNNNNNNNNNNNNNNNNNNNNNNNNNNNNNNNNNNNNNNNNNNNNNNNNNNNNNNNNNNNNNNNNNNNNNNNNNNNNNNNNNNNNNNNNNNNNNNNNNNNNNNNNNNNNNNNNNNNNNNNNNNNNNNNNNNNNNNNNNNNNNNNNNNNNNNNNNNNNNNNNNNNNNNNNNNNNNNNNNNNNNNNNNNNNNNNNNNNNNNNNNNNNNNNNNNNNNNNNNNNNNNNNNNNNNNNNNNNNNNNNNNNNNNNNNNNNNNNNNNNNNNNNNNNNNNNNNNNNNNNNNNNNNNNNNNNNNNNNNNNNNNNNNNNNNNNNNNNNNNNNNNNNNNNNNNNNNNNNNNNNNNNNNNNNNNNNNNNNNNNN   [1143]
_AJ880596nigroJS35                                    NNNNNNNNNNNNNNNNNNNNNNNNNNNNNNNNNNNNNNNNNNNNNNNNGGCTCCTTCATTGACCTTCCTTCCCCAGCCAACATCTCTGCATGATGAAACTTCGGCTCCCTCCTCGGAGTCTGCTTAATTGCCCAAATCGCCACCGGCTTATTCCTAGCCATGCACTATACAGCCGATACATCCCTTGCATTCTCATCTATTGCTCACATCTGCCGAGATGTCAATAACGGCTGACTCCTACGAAACCTTCACGCCAACGGCGCATCTTTTTTCTTTATCTGCATCTACTTCCACATTGGCCGGGGTCTT-TACTATGGCTCCTACCTCTACAAAGAAACCTGAAACATTGGCGTCATCCTGTTGTTCCTAGTTATAGCCACCGCCTTTGTAGGCTATGTCCTCCCTTGAGGACAAATATCTTTCTGAGGCGCCACAGTCATTACCAATCTCCTATCAGCCGCCCCCTACATCGGCCCAGACCTAGTTCAATGAATCTGAGGAGGCTTCTCAGTAGACAACGCTACCCTCACCCGTTTCTTTACATTTCACTTCATTCTCCCCTTTATTATCGCAGCAGCAAGTATGATTCACCTACTCTTTCTTCACCAAACTGGGTCCTCTAACCCAACAGGACTAAATTCTAACTTAGACAAAGTCTCTTTTCACCCCTACTTCTCATACAAGGACCTCCTCGGATTTGTTATTATGTTAGGTGCCCTAGCCTCTCTCTCCACCTTCGCCCCTAACCTGCTNNNNNNNNNNNNNNNNNNNNNNNNNNNNNNNNNNNNNNNNNNNNNNNNNNNNNNNNNNNNNNNNNNNNNNNNNNNNNNNNNNNNNNNNNNNNNNNNNNNNNNNNNNNNNNNNNNNNNNNNNNNNNNNNNNNNNNNNNNNNNNNNNNNNNNNNNNNNNNNNNNNNNNNNNNNNNNNNNNNNNNNNNNNNNNNNNNNNNNNNNNNNNNNNNNNNNNNNNNNNNNNNNNNNNNNNNNNNNNNNNNNNNNNNNNNNNNNNNNNNNNNNNNNNNNNNNNNNNNNNNNNNNNNNNNNNNNNNNNNNNNNNNNNNNNNNNNNNNNNNNNNNNNNNNNNNNNNNNNNNNNNNNNNNNNNNNNNNNNNNNNNNNNNNNNNNNNNNNNNNNNNNNNNNNNN   [1143]
_AJ880595nigroJS4                                    NNNNNNNNNNNNNNNNNNNNNNNNNNNNNNNNNNNNNNNNNNNNNNNNGGCTCCTTCATTGACCTTCCTTCCCCAGCCAACATCTCTGCATGATGAAACTTCGGCTCCCTCCTCGGAGTCTGCTTAATTGCCCAAATCGCCACCGGCTTATTCCTAGCCATGCACTATACAGCCGATACATCCCTTGCATTCTCATCTATTGCTCACATCTGCCGAGATGTCAATAACGGCTGACTCCTACGAAACCTTCACGCCAACGGCGCATCTTTTTTCTTTATCTGCATCTACTTCCACATTGGCCGGGGTCTT-TACTATGGTTCCTACCTCTACAAAGAAACCTGAAACATTGGCGTCATCCTGTTGTTCCTAGTCATAGCCACCGCCTTTGTAGGCTATGTCCTCCCTTGAGGACAAATATCTTTCTGAGGCGCCACAGTCATTACCAATCTCCTATCAGCCGCCCCCTACATCGGCCCAGACCTAGTTCAATGAATCTGAGGAGGCTTCTCAGTAGACAACGCTACCCTCACCCGTTTCTTTACATTTCACTTCATTCTCCCCTTTATTATCGCAGCAGCAAGTATGATTCACCTACTCTTTCTTCACCAAACTGGGTCCTCTAACCCAACAGGACTAAATTCTAACTTAGACAAAGTCTCTTTTCACCCCTACTTCTCATACAAGGACCTCCTCGGATTTGTTATTATGTTAGGTGCCCTAGCCTCTCTCTCCACCTTCGCCCCTAACCTGCTNNNNNNNNNNNNNNNNNNNNNNNNNNNNNNNNNNNNNNNNNNNNNNNNNNNNNNNNNNNNNNNNNNNNNNNNNNNNNNNNNNNNNNNNNNNNNNNNNNNNNNNNNNNNNNNNNNNNNNNNNNNNNNNNNNNNNNNNNNNNNNNNNNNNNNNNNNNNNNNNNNNNNNNNNNNNNNNNNNNNNNNNNNNNNNNNNNNNNNNNNNNNNNNNNNNNNNNNNNNNNNNNNNNNNNNNNNNNNNNNNNNNNNNNNNNNNNNNNNNNNNNNNNNNNNNNNNNNNNNNNNNNNNNNNNNNNNNNNNNNNNNNNNNNNNNNNNNNNNNNNNNNNNNNNNNNNNNNNNNNNNNNNNNNNNNNNNNNNNNNNNNNNNNNNNNNNNNNNNNNNNNNNNNNNNN   [1143]
_AJ880594nigroJS27                                    NNNNNNNNNNNNNNNNNNNNNNNNNNNNNNNNNNNNNNNNNNNNNNNNGGCTCCTTCATTGACCTTCCTTCCCCAGCCAACATCTCTGCATGATGAAACTTCGGCTCCCTCCTCGGAGTCTGCTTAATTGCCCAAATCGCCACCGGCTTATTCCTAGCCATGCACTATACAGCCGATACATCCCTTGCATTCTCATCTATTGCTCACATCTGCCGAGATGTCAATAACGGCTGACTCCTACGAAACCTTCACGCCAACGGCGCATCTTTTTTCTTTATCTGCATCTACTTCCACATTGGCCGGGGTCTT-TACTATGGCTCCTACCTCTACAAAGAAACCTGAAACATTGGCGTCATCCTGTTGTTCCTAGTCATAGCCACCGCCTTTGTAGGCTATGTCCTCCCTTGAGGACAAATATCTTTCTGAGGCGCCACAGTCATTACCAATCTCCTATCAGCCGCCCCCTACATCGGCCCAGACCTAGTTCAATGAATCTGAGGAGGCTTCTCAGTAGACAACGCTACCCTCACCCGTTTCTTTACATTTCACTTCATTCTCCCCTTTATTATCGCAGCAGCAAGTATGATTCACCTACTCTTTCTTCACCAAACTGGGTCCTCTAACCCAACAGGACTAAATTCTAACTTAGACAAAGTCTCTTTTCACCCCTACTTCTCATACAAGGACCTCCTCGGATTTGTTATTATGTTAGGTGCCCTAGCCTCTCTCTCCACCTTCGCCCCTAACCTGCTNNNNNNNNNNNNNNNNNNNNNNNNNNNNNNNNNNNNNNNNNNNNNNNNNNNNNNNNNNNNNNNNNNNNNNNNNNNNNNNNNNNNNNNNNNNNNNNNNNNNNNNNNNNNNNNNNNNNNNNNNNNNNNNNNNNNNNNNNNNNNNNNNNNNNNNNNNNNNNNNNNNNNNNNNNNNNNNNNNNNNNNNNNNNNNNNNNNNNNNNNNNNNNNNNNNNNNNNNNNNNNNNNNNNNNNNNNNNNNNNNNNNNNNNNNNNNNNNNNNNNNNNNNNNNNNNNNNNNNNNNNNNNNNNNNNNNNNNNNNNNNNNNNNNNNNNNNNNNNNNNNNNNNNNNNNNNNNNNNNNNNNNNNNNNNNNNNNNNNNNNNNNNNNNNNNNNNNNNNNNNNNNNNNNNNN   [1143]
_AJ880593nigroJS11                                    NNNNNNNNNNNNNNNNNNNNNNNNNNNNNNNNNNNNNNNNNNNNNNNNGGCTCCTTCATTGACCTTCCTACCCCAGCCAACATCTCTGCATGATGAAACTTCGGCTCCCTCCTCGGAGTCTGCTTAATTGCCCAAATCGCCACCGGCTTATTCCTAGCCATGCACTATACAGCCGATACATCCCTTGCATTCTCATCTATTGCTCACATCTGCCGAGATGTCAATAACGGCTGACTCCTACGAAACCTTCACGCCAACGGCGCATCTTTTTTCTTTATCTGCATCTACTTCCACATTGGCCGGGGTCTT-TACTATGGCTCCTACCTCTACAAAGAAACCTGAAACATTGGCGTCATCCTGTTGTTCCTAGTCATAGCCACCGCCTTTGTAGGCTATGTCCTCCCTTGAGGACAAATATCTTTCTGAGGCGCCACAGTCATTACCAATCTCCTATCAGCCGCCCCCTACATCGGCCCAGACCTAGTTCAATGAATCTGAGGAGGCTTCTCAGTAGACAACGCTACCCTCACCCGTTTCTTTACATTTCACTTCATTCTCCCCTTTATTATCGCAGCAGCAAGTATGATTCACCTACTCTTTCTTCACCAAACTGGGTCCTCTAACCCAACAGGACTAAATTCTAACTTAGACAAAGTCTCTTTTCACCCCTACTTCTCATACAAGGACCTCCTCGGATTTGTTATTATGTTAGGCGCCCTAGCCTCTCTCTCCACCTTCGCCCCTAACCTGCTNNNNNNNNNNNNNNNNNNNNNNNNNNNNNNNNNNNNNNNNNNNNNNNNNNNNNNNNNNNNNNNNNNNNNNNNNNNNNNNNNNNNNNNNNNNNNNNNNNNNNNNNNNNNNNNNNNNNNNNNNNNNNNNNNNNNNNNNNNNNNNNNNNNNNNNNNNNNNNNNNNNNNNNNNNNNNNNNNNNNNNNNNNNNNNNNNNNNNNNNNNNNNNNNNNNNNNNNNNNNNNNNNNNNNNNNNNNNNNNNNNNNNNNNNNNNNNNNNNNNNNNNNNNNNNNNNNNNNNNNNNNNNNNNNNNNNNNNNNNNNNNNNNNNNNNNNNNNNNNNNNNNNNNNNNNNNNNNNNNNNNNNNNNNNNNNNNNNNNNNNNNNNNNNNNNNNNNNNNNNNNNNNNNNNNN   [1143]
_AJ880592nigroJS15                                    NNNNNNNNNNNNNNNNNNNNNNNNNNNNNNNNNNNNNNNNNNNNNNNNGGCTCCTTCATTGACCTTCCTAGCCCAGCCAACATCTCTGCATGATGAAACTTCGGCTCCCTCCTCGGAGTCTGCTTAATTGCCCAAATCGCCACCGGCTTATTCCTAGCCATGCACTATACAGCCGATACATCCCTTGCATTCTCATCTATTGCTCACATCTGCCGAGATGTCAATAACGGCTGACTCCTACGAAACCTTCACGCCAACGGCGCATCTTTTTTCTTTATCTGCATCTACTTCCACATTGGCCGGGGTCTT-TACTATGGCTCCTACCTCTACAAAGAAACCTGAAACATTGGCGTCATCCTGTTGTTCCTAGTCATAGCCACCGCCTTTGTAGGCTATGTCCTCCCTTGAGGACAAATATCTTTCTGAGGCGCCACAGTCATTACCAATCTCCTATCAGCCGCCCCCTACATTGGCCCAGACCTAGTTCAATGAATCTGAGGAGGCTTCTCAGTAGACAACGCTACCCTCACCCGTTTCTTTACATTTCACTTCATTCTCCCCTTTATTATCGCAGCAGCAAGTATGATTCACCTACTCTTTCTTCACCAAACTGGGTCCTCTAACCCAACAGGACTAAATTCTAACTTAGACAAAGTCTCTTTTCACCCCTACTTCTCATACAAGGACCTCCTCGGATTTGTTATTATGCTAGGTGCCCTAGCCTCTCTCTCCACCTTCGCCCCTAACCTGCTNNNNNNNNNNNNNNNNNNNNNNNNNNNNNNNNNNNNNNNNNNNNNNNNNNNNNNNNNNNNNNNNNNNNNNNNNNNNNNNNNNNNNNNNNNNNNNNNNNNNNNNNNNNNNNNNNNNNNNNNNNNNNNNNNNNNNNNNNNNNNNNNNNNNNNNNNNNNNNNNNNNNNNNNNNNNNNNNNNNNNNNNNNNNNNNNNNNNNNNNNNNNNNNNNNNNNNNNNNNNNNNNNNNNNNNNNNNNNNNNNNNNNNNNNNNNNNNNNNNNNNNNNNNNNNNNNNNNNNNNNNNNNNNNNNNNNNNNNNNNNNNNNNNNNNNNNNNNNNNNNNNNNNNNNNNNNNNNNNNNNNNNNNNNNNNNNNNNNNNNNNNNNNNNNNNNNNNNNNNNNNNNNNNNNNN   [1143]
_AJ880591nigroJS1                                    NNNNNNNNNNNNNNNNNNNNNNNNNNNNNNNNNNNNNNNNNNNNNNNNGGCTCCTTCATTGACCTTCCTAGCCCAGCCAACATCTCTGCATGATGAAACTTCGGCTCCCTCCTCGGAGTCTGCTTAATTGCCCAAATCGCCACCGGCTTATTCCTAGCCATGCACTATACAGCCGATACATCCCTTGCATTCTCATCTATTGCTCACATCTGCCGAGATGTCAATAACGGCTGACTCCTACGAAACCTTCACGCCAACGGCGCATCTTTTTTCTTTATCTGCATCTACTTCCACATTGGCCGGGGTCTT-TACTATGGCTCCTACCTCTACAAAGAAACCTGAAACATTGGCGTCATCCTGTTGTTCCTAGTCATAGCCACCGCCTTTGTAGGCTATGTCCTCCCTTGAGGACAAATATCTTTCTGAGGCGCCACAGTCATTACCAATCTCCTATCAGCCGCCCCCTACATCGGCCCAGACCTAGTTCAATGAATCTGAGGAGGCTTCTCAGTAGACAACGCTACCCTCACCCGTTTCTTTACATTTCACTTCATTCTCCCCTTTATTATCGCAGCAGCAAGTATGATTCACCTACTCTTTCTTCACCAAACTGGGTCCTCTAACCCAACAGGACTAAATTCTAACTTAGACAAAGTCTCTTTTCACCCCTACTTCTCATACAAGGACCTCCTCGGATTTGTTATTATGTTAGGTGCCCTAGCCTCTCTCTCCACCTTCGCCCCTAACCTGCTNNNNNNNNNNNNNNNNNNNNNNNNNNNNNNNNNNNNNNNNNNNNNNNNNNNNNNNNNNNNNNNNNNNNNNNNNNNNNNNNNNNNNNNNNNNNNNNNNNNNNNNNNNNNNNNNNNNNNNNNNNNNNNNNNNNNNNNNNNNNNNNNNNNNNNNNNNNNNNNNNNNNNNNNNNNNNNNNNNNNNNNNNNNNNNNNNNNNNNNNNNNNNNNNNNNNNNNNNNNNNNNNNNNNNNNNNNNNNNNNNNNNNNNNNNNNNNNNNNNNNNNNNNNNNNNNNNNNNNNNNNNNNNNNNNNNNNNNNNNNNNNNNNNNNNNNNNNNNNNNNNNNNNNNNNNNNNNNNNNNNNNNNNNNNNNNNNNNNNNNNNNNNNNNNNNNNNNNNNNNNNNNNNNNNNN   [1143]
_AJ880590nigroJS13                                    NNNNNNNNNNNNNNNNNNNNNNNNNNNNNNNNNNNNNNNNNNNNNNNNGGCTCCTTCATTGACCTTCCTACCCCAGCCAACATCTCTGCGTGATGAAACTTCGGCTCCCTCCTCGGAGTCTGCTTAATTGCCCAAATCGCCACCGGCTTATTCCTAGCCATGCACTATACAGCTGATACATCCCTTGCATTCTCATCTATTGCTCACATCTGCCGAGATGTTAATAACGGCTGACTCCTACGAAACCTTCACGCCAACGGCGCATCTTTTTTCTTTATCTGCATCTACTTCCACATTGGCCGGGGTCTT-TACTATGGCTCCTACCTCTACAAAGAAACCTGAAACATTGGCGTCATCCTGTTGTTCCTAGTCATAGCCACCGCCTTTGTAGGCTATGTCCTTCCTTGAGGACAAATATCTTTCTGAGGCGCCACGGTCATTACCAATCTCCTATCAGCCGCCCCCTACATCGGCCCAGACCTAGTTCAATGAATCTGAGGAGGCTTCTCAGTAGACAACGCCACCCTCACCCGTTTCTTTACATTTCACTTCATTCTCCCCTTTATTATTGCAGCAGCAAGTATGATTCACCTACTCTTTCTTCACCAAACTGGGTCCTCTAACCCAACAGGACTAAATTCTAACCTAGACAAAGTCTCTTTTCACCCCTACTTCTCATACAAGGACCTCCTCGGATTTGTTATTATGTTAGGTGCCCTAGCCTCTCTCTCCACCTTCGCCCCTAACCTGCTNNNNNNNNNNNNNNNNNNNNNNNNNNNNNNNNNNNNNNNNNNNNNNNNNNNNNNNNNNNNNNNNNNNNNNNNNNNNNNNNNNNNNNNNNNNNNNNNNNNNNNNNNNNNNNNNNNNNNNNNNNNNNNNNNNNNNNNNNNNNNNNNNNNNNNNNNNNNNNNNNNNNNNNNNNNNNNNNNNNNNNNNNNNNNNNNNNNNNNNNNNNNNNNNNNNNNNNNNNNNNNNNNNNNNNNNNNNNNNNNNNNNNNNNNNNNNNNNNNNNNNNNNNNNNNNNNNNNNNNNNNNNNNNNNNNNNNNNNNNNNNNNNNNNNNNNNNNNNNNNNNNNNNNNNNNNNNNNNNNNNNNNNNNNNNNNNNNNNNNNNNNNNNNNNNNNNNNNNNNNNNNNNNNNNNN   [1143]
_AJ880589nigroJS43                                    NNNNNNNNNNNNNNNNNNNNNNNNNNNNNNNNNNNNNNNNNNNNNNNNGGCTCCTTCATTGACCTTCCTACCCCAGCCAACATCTCTGCATGATGAAACTTCGGCTCCCTCCTCGGAGTCTGCTTAATTGCCCAAATCGCCACCGGCCTATTCCTAGCCATGCACTATACAGCCGATACATCCCTTGCATTCTCATCTATTGCTCACATCTGCCGAGATGTCAATAACGGCTGACTCCTACGAAACCTTCACGCCAACGGCGCATCTTTTTTCTTTATCTGCATCTACTTCCACATTGGCCGGGGTCTT-TACTATGGCTCCTACCTCTACAAAGAAACCTGAAACATTGGCGTCATCCTGTTGTTCCTAGTCATAGCCACCGCCTTTGTAGGCTATGTCCTTCCTTGAGGACAAATATCTTTCTGAGGCGCCACAGTCATTACCAATCTCCTATCAGCCGCCCCCTACATCGGCCCAGACCTAGTTCAATGAATCTGAGGAGGCTTCTCAGTAGACAACGCCACCCTCACCCGTTTCTTTACATTTCACTTCATTCTCCCCTTTATTATTGCAGCAGCAAGTATGATTCACCTACTCTTTCTTCACCAAACTGGGTCCTCTAACCCAACAGGACTAAATTCTAACCTAGACAAAGTCTCTTTTCACCCCTACTTCTCATACAAGGACCTCCTCGGATTTGTTATTATGTTAGGTGCCCTAGCCTCTCTCTCCACCTTCGCCCCTAACCTGCTNNNNNNNNNNNNNNNNNNNNNNNNNNNNNNNNNNNNNNNNNNNNNNNNNNNNNNNNNNNNNNNNNNNNNNNNNNNNNNNNNNNNNNNNNNNNNNNNNNNNNNNNNNNNNNNNNNNNNNNNNNNNNNNNNNNNNNNNNNNNNNNNNNNNNNNNNNNNNNNNNNNNNNNNNNNNNNNNNNNNNNNNNNNNNNNNNNNNNNNNNNNNNNNNNNNNNNNNNNNNNNNNNNNNNNNNNNNNNNNNNNNNNNNNNNNNNNNNNNNNNNNNNNNNNNNNNNNNNNNNNNNNNNNNNNNNNNNNNNNNNNNNNNNNNNNNNNNNNNNNNNNNNNNNNNNNNNNNNNNNNNNNNNNNNNNNNNNNNNNNNNNNNNNNNNNNNNNNNNNNNNNNNNNNNNN   [1143]
_AJ880587nigroJS3                                    NNNNNNNNNNNNNNNNNNNNNNNNNNNNNNNNNNNNNNNNNNNNNNNNGGCTCCTTCATTGACCTTCCTACCCCAGCCAACATCTCTGCATGATGAAACTTCGGCTCCCTCCTCGGAGTCTGCTTAATTGCCCAAATCGCCACCGGCTTATTCCTAGCCATGCACTATACAGCCGATACATCCCTTGCATTCTCATCTATTGCTCACATCTGCCGAGATGTCAATAACGGCTGGCTCCTACGAAACCTTCACGCCAACGGCGCATCTTTTTTCTTTATCTGCATCTACTTCCACATTGGCCGAGGTCTT-TACTATGGCTCCTACCTCTACAAAGAAACCTGAAACATTGGCGTCATCCTGTTGTTCCTAGTCATAGCCACCGCCTTTGTAGGCTATGTCCTCCCTTGAGGACAAATATCTTTCTGAGGCGCCACAGTCATTACCAATCTCCTATCAGCCGCCCCCTACATCGGCCCAGACCTAGTTCAATGAATCTGAGGAGGCTTCTCAGTAGACAACGCCACCCTCACCCGTTTCTTTACATTTCACTTCATTCTCCCCTTTATTATTGCAGCAGCAAGTATGATTCACCTACTCTTTCTTCACCAAACTGGGTCCTCTAACCCAACAGGACTAAATTCTAACCTAGACAAAGTCTCTTTTCACCCCTACTTCTCATACAAGGACCTCCTCGGATTTGTTATTATGTTAGGTGCCCTAGCCTCTCTCTCCACCTTCGCCCCTAACCTGCTNNNNNNNNNNNNNNNNNNNNNNNNNNNNNNNNNNNNNNNNNNNNNNNNNNNNNNNNNNNNNNNNNNNNNNNNNNNNNNNNNNNNNNNNNNNNNNNNNNNNNNNNNNNNNNNNNNNNNNNNNNNNNNNNNNNNNNNNNNNNNNNNNNNNNNNNNNNNNNNNNNNNNNNNNNNNNNNNNNNNNNNNNNNNNNNNNNNNNNNNNNNNNNNNNNNNNNNNNNNNNNNNNNNNNNNNNNNNNNNNNNNNNNNNNNNNNNNNNNNNNNNNNNNNNNNNNNNNNNNNNNNNNNNNNNNNNNNNNNNNNNNNNNNNNNNNNNNNNNNNNNNNNNNNNNNNNNNNNNNNNNNNNNNNNNNNNNNNNNNNNNNNNNNNNNNNNNNNNNNNNNNNNNNNNNN   [1143]
' AJ880586nigroJS7+nigroXF 4957+nigroXF 4961'                                    NNNNNNNNNNNNNNNNNNNNNNNNNNNNNNNNNNNNNNNNNNNNNNNNGGCTCCTTCATTGACCTTCCTACCCCAGCCAACATCTCTGCATGATGAAACTTCGGCTCCCTCCTCGGAGTCTGCTTAATTGCCCAAATCGCCACCGGCTTATTCCTAGCCATGCACTATACAGCCGATACATCCCTTGCATTCTCATCTATTGCTCACATCTGCCGAGATGTCAATAACGGCTGACTCCTACGAAACCTTCACGCCAACGGCGCATCTTTTTTCTTTATCTGCATCTACTTCCACATTGGCCGGGGTCTT-TACTATGGCTCCTACCTCTACAAAGAAACCTGAAACATTGGCGTCATCCTGTTGTTCCTAGTCATAGCCACCGCCTTTGTAGGCTATGTCCTCCCTTGAGGGCAAATATCTTTCTGAGGCGCCACAGTCATTACCAATCTCCTATCAGCCGCCCCCTACATCGGCCCAGACCTAGTTCAATGAATCTGAGGAGGCTTCTCAGTAGACAACGCCACCCTCACCCGTTTCTTTACATTTCACTTCATTCTCCCCTTTATTATTGCAGCAGCAAGTATGATCCACCTCCTCTTTCTCCACCAAACTGGGTCCTCTAACCCAACAGGACTAAATTCTAACCTAGATAAAGTCTCTTTTCACCCCTACTTCTCATACAAGGACCTCCTCGGATTTGTTATTATGTTAGGTGCCCTAGCCTCTCTCTCCACCTTCGCCCCCAACCTGCTTGGAGACCCAGACAATTTTACACCAGCTAACCCACTCGTTACACCCCCCCACATTAAGCCAGAATGATACTTCCTTTTCGCCTACGCCATCCTTCGCTCAATNNNNNNNNNNNNNNNNNNNNNNNNNNNNNNNNNNNNNNNNNNNNNNNNNNNNNNNNNNNNNNNNNNNNNNNNNNNNNNNNNNNNNNNNNNNNNNNNNNNNNNNNNNNNNNNNNNNNNNNNNNNNNNNNNNNNNNNNNNNNNNNNNNNNNNNNNNNNNNNNNNNNNNNNNNNNNNNNNNNNNNNNNNNNNNNNNNNNNNNNNNNNNNNNNNNNNNNNNNNNNNNNNNNNNNNNNNNNNNNNNNNNNNNNNNNNNNNNNNNNNNNNNNNNNNNNNNNNNNNNNNNNNNNNN   [1143]
_AJ880585nigroJS17                                    NNNNNNNNNNNNNNNNNNNNNNNNNNNNNNNNNNNNNNNNNNNNNNNNGGCTCCTTCATTGACCTTCCTACCCCAGCCAACATCTCTGCATGATGAAACTTCGGCTCCCTCCTCGGAGTCTGCTTAATTGCCCAAATCGCCACCGGCTTATTCCTAGCCATGCACTATACAGCCGATACATCCCTTGCATTCTCATCTATCGCTCACATCTGCCGAGATGTCAATAACGGCTGACTCCTACGAAACCTTCACGCCAACGGCGCATCTTTTTTCTTTATCTGCATCTACTTCCACATTGGCCGGGGTCTT-TACTATGGCTCCTACCTCTACAAAGAAACCTGAAACATTGGCGTCATCCTGTTGTTCCTAGTCATAGCCACCGCCTTTGTAGGCTATGTCCTCCCTTGAGGGCAAATATCTTTCTGAGGCGCCACAGTCATTACCAATCTCCTATCAGCCGCCCCCTACATCGGCCCAGACCTAGTTCAATGAATCTGAGGAGGCTTCTCAGTAGACAACGCCACCCTCACCCGTTTCTTTACATTTCACTTCATTCTCCCCTTTATTATTGCAGCAGCAAGTATGATCCACCTCCTCTTTCTTCACCAAACTGGGTCCTCTAACCCAACAGGACTAAATTCTAACCTAGATAAAGTCTCTTTTCACCCCTACTTCTCATACAAGGACCTCCTCGGATTTGTTATTATGTTAGGTGCCCTAGCCTCTCTCTCCACCTTCGCCCCCAACCTGCTNNNNNNNNNNNNNNNNNNNNNNNNNNNNNNNNNNNNNNNNNNNNNNNNNNNNNNNNNNNNNNNNNNNNNNNNNNNNNNNNNNNNNNNNNNNNNNNNNNNNNNNNNNNNNNNNNNNNNNNNNNNNNNNNNNNNNNNNNNNNNNNNNNNNNNNNNNNNNNNNNNNNNNNNNNNNNNNNNNNNNNNNNNNNNNNNNNNNNNNNNNNNNNNNNNNNNNNNNNNNNNNNNNNNNNNNNNNNNNNNNNNNNNNNNNNNNNNNNNNNNNNNNNNNNNNNNNNNNNNNNNNNNNNNNNNNNNNNNNNNNNNNNNNNNNNNNNNNNNNNNNNNNNNNNNNNNNNNNNNNNNNNNNNNNNNNNNNNNNNNNNNNNNNNNNNNNNNNNNNNNNNNNNNNNNN   [1143]
_AJ880584nigroJS40                                    NNNNNNNNNNNNNNNNNNNNNNNNNNNNNNNNNNNNNNNNNNNNNNNNGGCTCCTTCATTGACCTTCCTACCCCAGCCAACATCTCTGCATGATGAAACTTCGGCTCCCTCCTCGGAGTCTGCTTAATTGCCCAAATCGCCACCGGCTTATTCCTAGCCATGCATTATACAGCCGATACATCCCTTGCATTCTCATCTATTGCTCACATCTGCCGAGATGTCAATAACGGCTGACTCCTACGAAACCTTCACGCCAACGGCGCATCTTTTTTCTTTATCTGCATCTACTTCCACATTGGCCGGGGTCTT-TACTATGGCTCCTACCTCTACAAAGAAACCTGAAACATTGGCGTCATCCTGTTGTTCCTAGTCATAGCCACCGCCTTTGTAGGCTATGTCCTCCCTTGAGGGCAAATATCTTTCTGAGGCGCCACAGTCATTACCAATCTCCTATCAGCCGCCCCCTACATCGGCCCAGACCTAGTTCAATGAATCTGAGGAGGCTTCTCAGTAGACAACGCCACCCTCACCCGTTTCTTTACATTTCACTTCATTCTCCCCTTTATTATTGCAGCAGCAAGTATGATCCACCTACTCTTTCTTCACCAAACTGGGTCCTCTAACCCAACAGGACTAAATTCTAACCTAGATAAAGTCTCTTTTCACCCCTACTTCTCATACAAGGACCTCCTCGGATTTGTTATTATGTTAGGTGCCCTAGCCTCTCTCTCCACCTTCGCCCCTAACCTGCTNNNNNNNNNNNNNNNNNNNNNNNNNNNNNNNNNNNNNNNNNNNNNNNNNNNNNNNNNNNNNNNNNNNNNNNNNNNNNNNNNNNNNNNNNNNNNNNNNNNNNNNNNNNNNNNNNNNNNNNNNNNNNNNNNNNNNNNNNNNNNNNNNNNNNNNNNNNNNNNNNNNNNNNNNNNNNNNNNNNNNNNNNNNNNNNNNNNNNNNNNNNNNNNNNNNNNNNNNNNNNNNNNNNNNNNNNNNNNNNNNNNNNNNNNNNNNNNNNNNNNNNNNNNNNNNNNNNNNNNNNNNNNNNNNNNNNNNNNNNNNNNNNNNNNNNNNNNNNNNNNNNNNNNNNNNNNNNNNNNNNNNNNNNNNNNNNNNNNNNNNNNNNNNNNNNNNNNNNNNNNNNNNNNNNNN   [1143]
_AJ880583nigroJS41                                    NNNNNNNNNNNNNNNNNNNNNNNNNNNNNNNNNNNNNNNNNNNNNNNNGGCTCCTTCATTGACCTTCCTACCCCAGCCAACATCTCTGCATGATGAAACTTCGGCTCCCTCCTCGGAGTCTGCTTAATTGCCCAAATCGCCACCGGCTTATTCCTAGCCATGCACTATACAGCCGATACATCCCTTGCATTCTCATCTATTGCTCACATCTGCCGAGATGTTAATAACGGCTGACTCCTACGAAACCTTCACGCCAACGGCGCATCTTTTTTCTTTATCTGCATCTACTTCCACATTGGCCGGGGTCTT-TACTATGGCTCCTACCTCTACAAAGAAACCTGAAACATTGGCGTCATCCTGTTGTTCCTAGTCATAGCCACCGCCTTTGTAGGCTATGTCCTCCCTTGAGGGCAAATATCTTTCTGAGGCGCCACAGTCATTACCAATCTCCTATCAGCCGCCCCCTACATCGGCCCAGACCTAGTTCAATGAATCTGAGGAGGCTTCTCAGTAGACAACGCCACCCTCACCCGTTTCTTTACATTTCACTTCATTCTCCCCTTTATTATTGCAGCAGCAAGTATGATCCACCTACTCTTTCTTCACCAAGCTGGGTCCTCTAACCCAACAGGACTAAATTCTAACCTAGATAAAGTCTCTTTTCACCCCTACTTCTCATACAAGGACCTCCTCGGATTTGTTATTATGTTAGGTGCCCTAGCCTCTCTCTCCACCTTCGCCCCTAACCTGCTNNNNNNNNNNNNNNNNNNNNNNNNNNNNNNNNNNNNNNNNNNNNNNNNNNNNNNNNNNNNNNNNNNNNNNNNNNNNNNNNNNNNNNNNNNNNNNNNNNNNNNNNNNNNNNNNNNNNNNNNNNNNNNNNNNNNNNNNNNNNNNNNNNNNNNNNNNNNNNNNNNNNNNNNNNNNNNNNNNNNNNNNNNNNNNNNNNNNNNNNNNNNNNNNNNNNNNNNNNNNNNNNNNNNNNNNNNNNNNNNNNNNNNNNNNNNNNNNNNNNNNNNNNNNNNNNNNNNNNNNNNNNNNNNNNNNNNNNNNNNNNNNNNNNNNNNNNNNNNNNNNNNNNNNNNNNNNNNNNNNNNNNNNNNNNNNNNNNNNNNNNNNNNNNNNNNNNNNNNNNNNNNNNNNNNN   [1143]
_AJ880582nigroSD9                                    NNNNNNNNNNNNNNNNNNNNNNNNNNNNNNNNNNNNNNNNNNNNNNNNGGCTCCTTCATTGACCTTCCTTCCCCAGCCAACATCTCTGCATGATGAAACTTCGGCTCCCTCCTCGGAGTCTGCCTAATTGCCCAAATCGCCACCGGCTTATTCCTAGCCATGCACTATACAGCCGATACATCCCTTGCATTCTCATCTATTGCTCACATCTGCCGAGATGTTAATAACGGCTGACTCCTACGAAACCTTCACGCCAACGGCGCATCTTTTTTCTTTATCTGCATCTACTTCCACATTGGCCGGGGTCTT-TACTATGGCTCCTACCTCTACAAAGAAACCTGAAACATTGGCGTCATCCTGTTATTCCTAGTCATAGCCACCGCCTTTGTAGGCTATGTCCTCCCTTGAGGACAAATATCTTTCTGAGGCGCCACAGTCATTACCAATCTCCTATCAGCCGCCCCCTACATCGGCCCAGACCTAGTTCAATGAATCTGAGGAGGCTTCTCAGTAGACAACGCCACCCTCACCCGTTTCTTTACATTTCACTTCATTCTCCCCTTTATTATTGCAGCAGCAAGTATGATTCACCTACTCTTTCTTCACCAAACTGGGTCCTCTAACCCAACAGGACTAAATTCTAACCTAGACAAAGTCTCTTTTCACCCCTACTTCTCGTACAAGGACCTCCTCGGATTTGTTATTATGCTAGGTGCCCTAGCCTCTCTCTCCACCTTCGCCCCTAACCTGCTNNNNNNNNNNNNNNNNNNNNNNNNNNNNNNNNNNNNNNNNNNNNNNNNNNNNNNNNNNNNNNNNNNNNNNNNNNNNNNNNNNNNNNNNNNNNNNNNNNNNNNNNNNNNNNNNNNNNNNNNNNNNNNNNNNNNNNNNNNNNNNNNNNNNNNNNNNNNNNNNNNNNNNNNNNNNNNNNNNNNNNNNNNNNNNNNNNNNNNNNNNNNNNNNNNNNNNNNNNNNNNNNNNNNNNNNNNNNNNNNNNNNNNNNNNNNNNNNNNNNNNNNNNNNNNNNNNNNNNNNNNNNNNNNNNNNNNNNNNNNNNNNNNNNNNNNNNNNNNNNNNNNNNNNNNNNNNNNNNNNNNNNNNNNNNNNNNNNNNNNNNNNNNNNNNNNNNNNNNNNNNNNNNNNNNN   [1143]
_AJ880579nigroSD2                                    NNNNNNNNNNNNNNNNNNNNNNNNNNNNNNNNNNNNNNNNNNNNNNNNGGCTCCTTCATTGACCTTCCTACCCCAGCCAACATCTCTGCATGATGAAACTTCGGCTCCCTCCTCGGAGTCTGCTTAATTGCCCAAATCGCCACCGGCTTATTCCTAGCCATGCACTATACAGCCGATACATCCCTTGCATTCTCGTCTATTGCTCACATCTGCCGAGATGTCAATAACGGCTGACTCCTACGAAACCTTCACGCCAACGGCGCATCTTTTTTCTTTATCTGCATCTACTTCCACATTGGCCGGGGTCTT-TACTATGGCTCCTACCTCTACAAAGAAACCTGAAACATTGGCGTCATCCTGTTGTTCCTAGTCATAGCCACCGCCTTTGTAGGCTATGTCCTCCCTTGAGGGCAAATATCTTTCTGAGGCGCCACAGTCATTACCAATCTCCTATCAGCCGCCCCCTACATCGGCCCAGACCTAGTTCAATGAATCTGAGGAGGCTTCTCAGTAGACAACGCCACCCTCACCCGTTTCTTTACATTTCACTTCATTCTCCCCTTTATTATTGCAGCAGCAAGTATGATCCACCTACTCTTTCTTCACCAAACTGGGTCCTCTAACCCAACAGGACTAAATTCTAACCTAGATAAAGTCTCTTTTCACCCCTACTTCTCATACAAGGACCTCCTCGGATTTGTTATTATGTTAGGTGCCCTAGCCTCTCTCTCCACCTTCGCCCCTAACCTGCTNNNNNNNNNNNNNNNNNNNNNNNNNNNNNNNNNNNNNNNNNNNNNNNNNNNNNNNNNNNNNNNNNNNNNNNNNNNNNNNNNNNNNNNNNNNNNNNNNNNNNNNNNNNNNNNNNNNNNNNNNNNNNNNNNNNNNNNNNNNNNNNNNNNNNNNNNNNNNNNNNNNNNNNNNNNNNNNNNNNNNNNNNNNNNNNNNNNNNNNNNNNNNNNNNNNNNNNNNNNNNNNNNNNNNNNNNNNNNNNNNNNNNNNNNNNNNNNNNNNNNNNNNNNNNNNNNNNNNNNNNNNNNNNNNNNNNNNNNNNNNNNNNNNNNNNNNNNNNNNNNNNNNNNNNNNNNNNNNNNNNNNNNNNNNNNNNNNNNNNNNNNNNNNNNNNNNNNNNNNNNNNNNNNNNNN   [1143]
_AJ880577nigroBJ18                                    NNNNNNNNNNNNNNNNNNNNNNNNNNNNNNNNNNNNNNNNNNNNNNNNGGCTCCTTCATTGACCTTCCTAGCCCAGCCAACATCTCTGCATGATGAAACTTCGGCTCCCTCCTCGGAGTCTGCCTAATTGCCCAAATCGCCACCGGCTTATTCCTAGCCATGCACTATACAGCCGATACATCCCTTGCATTCTCATCTATTGCTCACATCTGCCGAGATGTCAATAATGGCTGACTCCTACGAAACCTTCACGCCAACGGCGCATCTTTTTTCTTTATCTGCATCTACTTCCACATTGGCCGGGGTCTT-TACTATGGCTCCTACCTCTACAAAGAAACCTGAAACATTGGCGTCATCCTGTTGTTCCTAGTCATAGCCACCGCCTTTGTAGGCTATGTCCTCCCTTGAGGACAAATATCTTTCTGAGGCGCCACAGTCATTACCAATCTCCTATCAGCCGCCCCCTACATTGGCCCAGACCTAGTTCAATGAATCTGAGGAGGCTTCTCAGTAGACAACGCCACCCTCACCCGTTTCTTTACATTTCACTTCATTCTCCCCTTTATTATTGCAGCAGCAAGTATGATTCACCTACTCTTTCTTCACCAAACTGGGTCCTCTAACCCAACAGGACTAAATTCTAACCTAGACAAAGTCTCTTTTCACCCCTACTTCTCATACAAGGACCTCCTCGGATTTGTTATTATGTTAGGTGCCCTAGCCTCTCTCTCCACCTTCGCCCCTAACCTGCTNNNNNNNNNNNNNNNNNNNNNNNNNNNNNNNNNNNNNNNNNNNNNNNNNNNNNNNNNNNNNNNNNNNNNNNNNNNNNNNNNNNNNNNNNNNNNNNNNNNNNNNNNNNNNNNNNNNNNNNNNNNNNNNNNNNNNNNNNNNNNNNNNNNNNNNNNNNNNNNNNNNNNNNNNNNNNNNNNNNNNNNNNNNNNNNNNNNNNNNNNNNNNNNNNNNNNNNNNNNNNNNNNNNNNNNNNNNNNNNNNNNNNNNNNNNNNNNNNNNNNNNNNNNNNNNNNNNNNNNNNNNNNNNNNNNNNNNNNNNNNNNNNNNNNNNNNNNNNNNNNNNNNNNNNNNNNNNNNNNNNNNNNNNNNNNNNNNNNNNNNNNNNNNNNNNNNNNNNNNNNNNNNNNNNNN   [1143]
_AJ880575nigroBJ16                                    NNNNNNNNNNNNNNNNNNNNNNNNNNNNNNNNNNNNNNNNNNNNNNNNGGCTCCTTCATTGACCTTCCTAGCCCAGCCAACATCTCTGCATGATGAAACTTCGGCTCCCTCCTCGGAGTCTGCTTAATTGCCCAAATCGCCACCGGCTTATTCCTAGCCATGCACTATACAGCCGATACATCCCTTGCATTCTCATCTATTGCTCACATCTGCCGAGATGTCAATAACGGCTGACTCCTACGAAACCTTCACGCCAACGGCGCATCTTTTTTCTTTATCTGCATCTACTTCCACATTGGCCGGGGTCTT-TACTATGGCTCCTACCTCTACAAAGAAACCTGAAACATTGGCGTCATCCTGTTGTTCCTAGTCATAGCCACCGCCTTTGTAGGCTATGTCCTTCCTTGAGGACAAATATCTTTCTGAGGCGCCACAGTCATTACCAATCTCCTATCAGCCGCCCCCTACATTGGCCCAGACCTAGTTCAATGAATCTGAGGAGGCTTCTCAGTAGACAACGCCACCCTCACCCGTTTCTTTACATTTCACTTCATTCTCCCCTTTATTATTGCAGCAGCAAGTATGATTCACCTACTCTTTCTTCACCAAACTGGGTCCTCTAACCCAACAGGACTAAATTCTAACCTAGACAAAGTCTCTTTTCACCCCTACTTCTCATACAAGGACCTCCTCGGATTTGTTATTATTTTAGGTGCCCTAGCCTCTCTCTCCACCTTCGCCCCTAACCTGCTNNNNNNNNNNNNNNNNNNNNNNNNNNNNNNNNNNNNNNNNNNNNNNNNNNNNNNNNNNNNNNNNNNNNNNNNNNNNNNNNNNNNNNNNNNNNNNNNNNNNNNNNNNNNNNNNNNNNNNNNNNNNNNNNNNNNNNNNNNNNNNNNNNNNNNNNNNNNNNNNNNNNNNNNNNNNNNNNNNNNNNNNNNNNNNNNNNNNNNNNNNNNNNNNNNNNNNNNNNNNNNNNNNNNNNNNNNNNNNNNNNNNNNNNNNNNNNNNNNNNNNNNNNNNNNNNNNNNNNNNNNNNNNNNNNNNNNNNNNNNNNNNNNNNNNNNNNNNNNNNNNNNNNNNNNNNNNNNNNNNNNNNNNNNNNNNNNNNNNNNNNNNNNNNNNNNNNNNNNNNNNNNNNNNNNN   [1143]
_AJ880574nigroBJ3                                    NNNNNNNNNNNNNNNNNNNNNNNNNNNNNNNNNNNNNNNNNNNNNNNNGGCTCCTTCATTGACCTTCCTACCCCAGCCAACATCTCTGCATGATGAAACTTCGGCTCCCTCCTCGGAGTCTGCTTAATTGCCCAAATCGCCACCGGCTTATTCCTAGCCATGCACTATACAGCCGATACATCCCTTGCATTCTCATCTATTGCTCACATCTGCCGAGATGTCAATAACGGCTGACTCCTACGAAACCTTCACGCCAACGGCGCATCTTTTTTCTTTATCTGCATCTACTTCCACATTGGCCGGGGTCTT-TACTATGGCTCCTACCTCTACAAAGAAACCTGAAACATTGGCGTCATCCTGTTGTTCCTAGTCATAGCCACCGCCTTTGTAGGCTATGTCCTCCCTTGAGGGCAAATATCTTTCTGAGGCGCCACAGTCATTACCAATCTCCTATCAGCCGCCCCCTACATCGGCCCAGACCTAGTTCAATGAATTTGAGGAGGCTTCTCAGTAGACAACGCCACCCTCACCCGTTTCTTTACATTTCACTTCATTCTCCCCTTTATTATTGCAGCAGCAAGTATGATCCACCTCCTCTTTCTTCACCAAACTGGGTCCTCTAACCCAACAGGACTAAATTCTAACCTAGATAAAGTCTCTTTTCACCCCTACTTCTCATACAAGGACCTCCTCGGATTTGTTATTATGTTAGGTGCCCTAGCCTCTCTCTCCACCTTCGCCCCCAACCTGCTNNNNNNNNNNNNNNNNNNNNNNNNNNNNNNNNNNNNNNNNNNNNNNNNNNNNNNNNNNNNNNNNNNNNNNNNNNNNNNNNNNNNNNNNNNNNNNNNNNNNNNNNNNNNNNNNNNNNNNNNNNNNNNNNNNNNNNNNNNNNNNNNNNNNNNNNNNNNNNNNNNNNNNNNNNNNNNNNNNNNNNNNNNNNNNNNNNNNNNNNNNNNNNNNNNNNNNNNNNNNNNNNNNNNNNNNNNNNNNNNNNNNNNNNNNNNNNNNNNNNNNNNNNNNNNNNNNNNNNNNNNNNNNNNNNNNNNNNNNNNNNNNNNNNNNNNNNNNNNNNNNNNNNNNNNNNNNNNNNNNNNNNNNNNNNNNNNNNNNNNNNNNNNNNNNNNNNNNNNNNNNNNNNNNNNN   [1143]
_AJ880572nigroBJ17                                    NNNNNNNNNNNNNNNNNNNNNNNNNNNNNNNNNNNNNNNNNNNNNNNNGGCTCCTTCATTGACCTTCCCACCCCAGCCAACATCTCTGCATGATGAAACTTCGGCTCCCTCCTCGGAGTCTGCTTAATTGCCCAAATCGCCACCGGCTTATTCCTAGCCATGCACTATACAGCCGATACATCCCTTGCATTCTCATCTATTGCTCACATCTGCCGAGATGTTAATAACGGCTGACTCCTACGAAACCTTCACGCCAACGGCGCATCTTTTTTCTTTATCTGCATCTACTTCCACATTGGCCGGGGTCTT-TACTATGGCTCCTACCTCTACAAAGAAACCTGAAACATTGGCGTCATCCTATTGTTCCTAGTCATAGCCACCGCCTTTGTAGGCTATGTCCTCCCTTGAGGGCAAATATCTTTCTGAGGCGCCACAGTCATTACCAATCTCCTATCAGCCGCCCCCTACATCGGCCCAGACCTAGTTCAATGAATCTGAGGAGGCTTCTCAGTAGACAACGCCACCCTCACCCGTTTCTTTACATTTCACTTCATTCTCCCCTTTATTATTGCAGCAGCAAGTATGATCCACCTACTCTTTCTTCACCAAACTGGGTCCTCTAACCCAACAGGACTAAATTCTAACCTAGATAAAGTCTCTTTTCACCCCTACTTCTCATACAAGGACCTCCTCGGATTTGTTATTATGTTAGGTGCCCTAGCCTCTCTCTCCACCTTCGCCCCTAACCTGCTNNNNNNNNNNNNNNNNNNNNNNNNNNNNNNNNNNNNNNNNNNNNNNNNNNNNNNNNNNNNNNNNNNNNNNNNNNNNNNNNNNNNNNNNNNNNNNNNNNNNNNNNNNNNNNNNNNNNNNNNNNNNNNNNNNNNNNNNNNNNNNNNNNNNNNNNNNNNNNNNNNNNNNNNNNNNNNNNNNNNNNNNNNNNNNNNNNNNNNNNNNNNNNNNNNNNNNNNNNNNNNNNNNNNNNNNNNNNNNNNNNNNNNNNNNNNNNNNNNNNNNNNNNNNNNNNNNNNNNNNNNNNNNNNNNNNNNNNNNNNNNNNNNNNNNNNNNNNNNNNNNNNNNNNNNNNNNNNNNNNNNNNNNNNNNNNNNNNNNNNNNNNNNNNNNNNNNNNNNNNNNNNNNNNNNN   [1143]
_AJ880571nigroLN28                                    NNNNNNNNNNNNNNNNNNNNNNNNNNNNNNNNNNNNNNNNNNNNNNNNGGCTCCTTCATTGACCTTCCTAGCCCAGCCAACATCTCTGCATGATGAAACTTCGGCTCCCTCCTCGGAGTCTGCCTAATTGCCCAAATCGCCACCGGCTTATTCCTAGCCATGCACTATACAGCCGATACATCCCTTGCATTCTCATCTATTGCTCACATCTGCCGAGATGTCAATAACGGCTGACTCCTACGAAACCTTCACGCCAACGGCGCATCTTTTTTCTTTATCTGCATCTACTTCCACATTGGCCGAGGTCTT-TACTATGGCTCCTACCTCTACAAAGAAACCTGAAACATTGGCGTCATCCTGTTGTTCCTAGTCATAGCCACCGCCTTTGTAGGCTATGTCCTCCCTTGAGGACAAATATCTTTCTGAGGCGCCACAGTCATTACCAATCTCCTATCAGCCGCCCCCTACATCGGCCCAGACCTAGTTCAATGAATCTGAGGAGGCTTCTCAGTAGACAACGCCACCCTCACCCGTTTCTTTACATTTCACTTCATTCTCCCCTTTATTATTGCAGCAGCAAGTATGATTCACCTACTCTTTCTTCACCAAACTGGGTCCTCTAACCCAACAGGACTAAATTCTAACCTAGACAAAGTCTCTTTTCACCCCTACTTCTCATACAAGGACTTCCTCGGATTTGTTATCATGCTAGGTGCCCTAGCCTCTCTCTCCACCTTCGCCCCTAACCTGCTNNNNNNNNNNNNNNNNNNNNNNNNNNNNNNNNNNNNNNNNNNNNNNNNNNNNNNNNNNNNNNNNNNNNNNNNNNNNNNNNNNNNNNNNNNNNNNNNNNNNNNNNNNNNNNNNNNNNNNNNNNNNNNNNNNNNNNNNNNNNNNNNNNNNNNNNNNNNNNNNNNNNNNNNNNNNNNNNNNNNNNNNNNNNNNNNNNNNNNNNNNNNNNNNNNNNNNNNNNNNNNNNNNNNNNNNNNNNNNNNNNNNNNNNNNNNNNNNNNNNNNNNNNNNNNNNNNNNNNNNNNNNNNNNNNNNNNNNNNNNNNNNNNNNNNNNNNNNNNNNNNNNNNNNNNNNNNNNNNNNNNNNNNNNNNNNNNNNNNNNNNNNNNNNNNNNNNNNNNNNNNNNNNNNNNN   [1143]
_AJ880570nigroLN19                                    NNNNNNNNNNNNNNNNNNNNNNNNNNNNNNNNNNNNNNNNNNNNNNNNGGCTCCTTCATTGACCTTCCTAGCCCAGCCAACATCTCTGCATGATGAAACTTCGGCTCCCTCCTCGGAGTCTGCCTAATTGCCCAAATCGCCACCGGCTTATTCCTAGCCATGCACTATACAGCCGATACATCCCTTGCATTCTCATCTATTGCTCACATCTGCCGAGATGTCAATAACGGCTGACTCCTACGAAACCTTCACGCCAACGGCGCATCTTTTTTCTTTATCTGCATCTACTTCCACATTGGCCGGGGTCTT-TACTATGGCTCCTACCTCTACAAAGAAACCTGAAACATTGGCGTCATCCTGTTGTTCCTAGTCATAGCCACCGCCTTTGTAGGCTATGTCCTCCCTTGAGGACAAATATCTTTCTGAGGCGCCACAGTCATTACCAATCTCCTATCAGCCGCCCCCTACATCGGCCCAGACCTAGTTCAATGAATCTGAGGAGGCTTCTCAGTAGACAACGCCACCCTCACCCGTTTCTTTACATTTCACTTCATTCTCCCCTTTATTATTGCAGCAGCAAGTATGATTCACCTACTCTTTCTTCACCAAACTGGGTCCTCTAACCCAACAGGACTAAATTCTAACCTAGACAAAGTCTCTTTTCACCCCTACTTCTCATACAAGGACTTCCTCGGATTTGTTATTATGCTAGGTGCCCTAGCCTCTCTCTCCACCTTCGCCCCTAACCTGCTNNNNNNNNNNNNNNNNNNNNNNNNNNNNNNNNNNNNNNNNNNNNNNNNNNNNNNNNNNNNNNNNNNNNNNNNNNNNNNNNNNNNNNNNNNNNNNNNNNNNNNNNNNNNNNNNNNNNNNNNNNNNNNNNNNNNNNNNNNNNNNNNNNNNNNNNNNNNNNNNNNNNNNNNNNNNNNNNNNNNNNNNNNNNNNNNNNNNNNNNNNNNNNNNNNNNNNNNNNNNNNNNNNNNNNNNNNNNNNNNNNNNNNNNNNNNNNNNNNNNNNNNNNNNNNNNNNNNNNNNNNNNNNNNNNNNNNNNNNNNNNNNNNNNNNNNNNNNNNNNNNNNNNNNNNNNNNNNNNNNNNNNNNNNNNNNNNNNNNNNNNNNNNNNNNNNNNNNNNNNNNNNNNNNNNN   [1143]
_AJ880569nigroLN15                                    NNNNNNNNNNNNNNNNNNNNNNNNNNNNNNNNNNNNNNNNNNNNNNNNGGCTCCTTCATTGACCTTCCCACCCCAGCCAACATCTCTGCATGATGAAACTTCGGCTCCCTCCTCGGAGTCTGCTTAATTGCCCAAATCGCCACCGGCTTATTCCTAGCCATGCACTATACAGCCGATACATCCCTTGCATTCTCATCTATTGCTCACATCTGCCGAGATGTTAATAACGGCTGACTCCTACGAAACCTTCACGCCAACGGCGCATCTTTTTTCTTTATCTGCATCTACTTCCACATTGGCCGGGGTCTT-TACTATGGCTCCTACCTCTACAAAGAAACCTGAAACATCGGCGTCATCCTGTTGTTCCTAGTCATAGCCACCGCCTTTGTAGGCTATGTCCTCCCTTGAGGGCAAATATCTTTCTGAGGCGCCACAGTCATTACCAATCTCCTATCAGCCGCCCCCTACATCGGCCCAGACCTAGTTCAATGAATCTGAGGAGGCTTCTCAGTAGACAACGCCACCCTCACCCGTTTCTTTACATTTCACTTCATTCTCCCCTTTATTATTGCAGCAGCAAGTATGATCCACCTACTCTTTCTTCACCAAACTGGGTCCTCTAACCCAACAGGACTAAATTCTAACCTAGATAAAGTCTCTTTTCACCCCTACTTCTCATACAAGGACCTCCTCGGATTTGTTATTATGTTAGGTGCCCTAGCCTCTCTCTCCACCTTCGCCCCTAACCTGCTNNNNNNNNNNNNNNNNNNNNNNNNNNNNNNNNNNNNNNNNNNNNNNNNNNNNNNNNNNNNNNNNNNNNNNNNNNNNNNNNNNNNNNNNNNNNNNNNNNNNNNNNNNNNNNNNNNNNNNNNNNNNNNNNNNNNNNNNNNNNNNNNNNNNNNNNNNNNNNNNNNNNNNNNNNNNNNNNNNNNNNNNNNNNNNNNNNNNNNNNNNNNNNNNNNNNNNNNNNNNNNNNNNNNNNNNNNNNNNNNNNNNNNNNNNNNNNNNNNNNNNNNNNNNNNNNNNNNNNNNNNNNNNNNNNNNNNNNNNNNNNNNNNNNNNNNNNNNNNNNNNNNNNNNNNNNNNNNNNNNNNNNNNNNNNNNNNNNNNNNNNNNNNNNNNNNNNNNNNNNNNNNNNNNNNN   [1143]
_AJ880568nigroLN11                                    NNNNNNNNNNNNNNNNNNNNNNNNNNNNNNNNNNNNNNNNNNNNNNNNGGCTCCTTCATTGACCTTCCCACCCCAGCCAACATCTCTGCATGATGAAACTTCGGCTCCCTCCTCGGAGTCTGCTTAATTGCCCAAATCGCCACCGGCTTATTCCTAGCCATGCACTATACAGCCGATACATCCCTTGCATTCTCATCTATTGCTCACATCTGCCGAGATGTTAATAACGGCTGACTCCTACGAAACCTTCACGCCAACGGCGCATCTTTTTTCTTTATCTGCATCTACTTCCACATTGGCCGGGGCCTT-TACTATGGCTCCTACCTCTACAAAGAAACCTGAAACATTGGCGTCATCCTGTTGTTCCTAGTCATAGCCACCGCCTTTGTAGGCTATGTCCTCCCTTGAGGGCAAATATCTTTCTGAGGCGCCACAGTCATTACCAATCTCCTATCAGCCGCCCCCTACATCGGCCCAGACCTAGTTCAATGAATCTGAGGAGGCTTCTCAGTAGACAACGCCACCCTCACCCGTTTCTTTACATTTCACTTCATTCTCCCCTTTATTATTGCAGCAGCAAGTATGATCCACCTACTCTTTCTTCACCAAACTGGGTCCTCTAACCCAACAGGACTAAATTCTAACCTAGATAAAGTCTCTTTTCACCCCTACTTCTCATACAAGGACCTCCTCGGATTTGTTATTATGTTAGGTGCCCTAGCCTCTCTCTCCACCTTCGCCCCTAACCTGCTNNNNNNNNNNNNNNNNNNNNNNNNNNNNNNNNNNNNNNNNNNNNNNNNNNNNNNNNNNNNNNNNNNNNNNNNNNNNNNNNNNNNNNNNNNNNNNNNNNNNNNNNNNNNNNNNNNNNNNNNNNNNNNNNNNNNNNNNNNNNNNNNNNNNNNNNNNNNNNNNNNNNNNNNNNNNNNNNNNNNNNNNNNNNNNNNNNNNNNNNNNNNNNNNNNNNNNNNNNNNNNNNNNNNNNNNNNNNNNNNNNNNNNNNNNNNNNNNNNNNNNNNNNNNNNNNNNNNNNNNNNNNNNNNNNNNNNNNNNNNNNNNNNNNNNNNNNNNNNNNNNNNNNNNNNNNNNNNNNNNNNNNNNNNNNNNNNNNNNNNNNNNNNNNNNNNNNNNNNNNNNNNNNNNNNN   [1143]
[truncated: 62,828 more chars]
