# Supplementary material for: Rampant historical mitochondrial genome introgression between two species of green pond frogs, Pelophylax nigromaculatus and P. plancyi
Source: BMC Evol Biol. 2010 Jun 29;10:201. doi: 10.1186/1471-2148-10-201 (PMC2909235; doi:10.1186/1471-2148-10-201)
Supplement: Additional file 2 — Aligned POMC sequence data for Pelophylax fukienensis, P. nigromaculatus and P. plancyi. [file 1471-2148-10-201-S2.NEX]

#NEXUS 
[Aligned POMC sequence data for Pelophylax fukienensis, nigromaculatus and plancyi, with identical haplotypes merged. Created by MacClade 4]


BEGIN DATA;
	DIMENSIONS  NTAX=139 NCHAR=611;
	FORMAT DATATYPE=DNA  MISSING=? GAP=- ;
MATRIX
[                                                                                                                                            10        20        30        40        50        60        70        80        90        100       110       120       130       140       150       160       170       180       190       200       210       220       230       240       250       260       270       280       290       300       310       320       330       340       350       360       370       380       390       400       410       420       430       440       450       460       470       480       490       500       510       520       530       540       550       560       570       580       590       600       610]
[                                                                                                                                            .         .         .         .         .         .         .         .         .         .         .         .         .         .         .         .         .         .         .         .         .         .         .         .         .         .         .         .         .         .         .         .         .         .         .         .         .         .         .         .         .         .         .         .         .         .         .         .         .         .         .         .         .         .         .         .         .         .         .         .         . ]

Rana_catesbeiana                                    TCTCCTGTGTTTCCCGGCAATGGCCACATGCAGCCTCTTTCTGAAAACATCAGGAAATATGTCATGAGCCACTTCCGCTGGAATAAATTTGGTCGAAGGAACAGCACCAGCAATGACAACAACAACAACGGGGGCTATAAGCGAGAGGATATTGCCAACTACCCTATATTGAACCTGTTCCCTGGCAGCGACAACCAAAACACACAGGAGGGAATTATGGAAGATGAGGCCCTAGATAGGCAAGACAGCAAAAGGTCTTATTCCATGGAGCACTTCCGATGGGGAAAACCCGTCGGCAAGAAGAGGAGGCCTATCAAAGTTTTCCCCACAGATGCTGAAGAAGAGTCCTCAGAAAGTTTCCCCCTTGAGCTGAGAAGAGAGCTCTCTCTAGAGTTTGACTATCCTGACACCAACTCTGAAGAAGAATTGGATAATGGCGAGCTGCTAGAAGGCCCAGTTAAAAAAGATAGGAAGTACAAAATGCACCATTTCCGATGGGAAGGACCACCCAAAGACNNNNNNNNNNNNNNNNNNNNNNNNNNNNNNNNNNNNNNNNNNNNNNNNNNNNNNNNNNNNNNNNNNNNNNNNNNNNNNNNNNNNNNNNNNNNNNN   [611]
Staurois_latopalmatus                                    TCTCCTGTGTTTCCCGGCAATGGCCACATGCAGCCCCTTTCTGAAAACATAAGAAAATATGTCATGAGCCACTTCCGCTGGAACAAATTTGGTCGAAGGAACAGCACCAGCAACGACAACAACAGC---GGGGGCTACAAGCGGGAGGATATTGCCAACTACCCTATATTGAACCTGTTCCCTGGCAGCGACAACCAAAACACACAGGAGGGAATTATGGAAGATGAGGCTGTGGATAGGCAAGACAGCAAAAGGTCTTATTCCATGGAGCACTTCCGATGGGGAAAACCTGTCGGCAAGAAGAGGAGGCCTATCAAAGTCTTCCCAACAGATGCTGAAGAAGAGTCCTCAGAAAGTTTCCCCCTTGAGCTRAGAAGAGAGCTTTCTCTAGAGTTTGACTATCCCGACACCAGTTCTGAAGAAGACCTGGATGATGGAGAGCTGCTTGATGGCCCAATTAAAAAAGATAGGAAGTACAAAATGCACCATTTCCGATGGGAAGGACCACCCAAAGATAAGCGGTATGGAGGATTCATGACCCCAGAGAGAAGCCAGACACCTCTANNNNNNNNNNNNNNNNNNNNNNNNNNNNNNNNNNNNNNNNNNNNNNN   [608]
SW_4798a                                    TCTCCTGTGTTTCCCGGCAATGGCCACATGCAGCCCCTTTCTGAAAACATCAGGAAATACGTCATGAGCCACTTCCGCTGGAATAAATTTGGTCGGAGGAACAGCACCAGCAATGATAACAACAAC---GGGGGCTACAAACGGGAGGATATTGCCAACTACCCTATATTGAACCTGTTCCCTGGCAGCGACAACCAAAACACACAGCAGGGAATTATGGAAGATGAGGCTGTGGATAGGCAAGACAGCAAAAGATCTTACTCCATGGAGCACTTCCGATGGGGAAAACCCGTCGGCAAGAAGAGGAGGCCTATCAAAGTCTTCCCCACAGATGCTGAAGAAGAGTCCTCAGAAAGTTTCCCCCTTGAGCTGAGAAGAGAGCTCTCTCTAGAGTTTGATTATCCCGACACCAACTCTGAAGAAGACCTGGATGATGGCGAGCTGCTAGATGGCCCAGTTAAAAAAGACAGGAAGTACAAAATGCACCATTTCCGATGGGAAGGACCACCCAAAGACAAGCGGTATGGAGGATTCATGACCCCAGAGAGAAGCCAGACACCTTTAATGACTCTTTTCAAGAATGCCATAATTAAGAACGCCCACAAAAAGGG   [608]
SW_4798b                                    TCTCCTGTGTTTCCCGGCAATGGCCACATGCAGCCCCTTTCTGAAAACATCAGGAAATACGTCATGAGCCACTTCCGCTGGAATAAATTTGGTCGGAGGAACAGCACCAGCAATGATAACAACAAC---GGGGGCTACAAACGGGAGGATATTGCCAACTACCCTATATTGAACCTGTTCCCTGGCAGCGACAACCAAAACACACAGCAGGGAATTATGGAAGATGAGGCTGTGGATAGGCAAGACAGCAAAAGATCTTACTCCATGGAGCACTTCAGATGGGGAAAACCCGTCGGCAAGAAGAGGAGGCCTATCAAAGTCTTCCCCACAGATGCTGAAAAAGAGTCCTCAGAAAGTTTCCCCCTTGAGCTGAGAAGAGAGCTCTCTCTAGAGTTTGATTACCCCGACACCAACTCTGAAGAAGACCTGGATGATGGCGAGCTGCTAGATGGCCCAGTTAAAAAAGACAGGAAGTACAAAATGCACCATTTCCGATGGGAAGGACCACCCAAAGACAAGCGGTATGGAGGATTCATGACCCCAGAGAGAAGCCAGACACCTTTAATGACTCTTTTCAAGAATGCCATAATTAAGAACGCCCACAAAAAGGG   [608]
SW_4800                                    TCTCCTGTGTTTCCCGGCAATGGCCACATGCAGCCCCTTTCTGAAAACATCAGGAAATACGTCATGAGCCACTTCCGCTGGAATAAATTTGGTCGGAGGAACAGCACCAGCAATGATAACAACAAC---GGGGGCTACAAACGGGAGGATATTGCCAACTACCCTATATTGAACCTGTTCCCTGGCAGCGACAACCAAAACACACAGCAGGGAATTATGGAAGATGAGGCTGTGGATAGGCAAGACAGCAAAAGATCTTACTCCATGGAGCACTTCCGATGGGGAAAACCCGTCGGCAAGAAGAGGAGGCCTATCAAAGTCTTCCCCACAGATGCTGAAGAAGAGTCCTCAGAAAGTTTCCCCCTTGAGCTGAGAAGAGAGCTCTCTCTAGAGTTTGATTATCCCGACACCAACTCTGAAGAAGACCTGGATGATGGCGAGCTGCTAGATGGCCCAGTTAAAAAAGACAGGAAGTACAAAATGCACCATTTCCGATGGGAAGGACCACCCAAAGACAAGCGGTATGGAGGATTCATGACCCCAGAGAGAAGCCAGACACCTTTAATGACTCTTTTCAAGAATGCCATAATTAAGAACGCCCACAAAAAGGG   [608]
SW_4801                                    TCTCCCGTGTTTCCCGGCAATGGCCACATGCAGCCCCTTTCTGAAAACATCAGGAAATACGTCATGAGCCACTTCCGCTGGAATAAATTTGGTCGGAGGAACAGCACCAGCAATGATAACAACAAC---GGGGGCTACAAACGGGAGGATATTGCCAACTACCCTATATTGAACCTGTTCCCTGGCAGCGACAACCAAAACACACAGCAGGGAATTATGGAAGATGAGGCTGTGGATAGGCAAGACAGCAAAAGATCTTACTCCATGGAGCACTTCMGATGGGGAAAACCCGTCGGCAAGAAGAGGAGGCCTATCAAAGTCTTCCCYACAGATGCTGAAGAAGAGTCCTCAGAAAGTTTCCCCCTTGAGCTGAGAAGAGAGCTCTCTCTAGAGTTTGATTAYCCCGACACCAACTCTGAAGAAGACCTGGATGATGGCGAGCTGCTAGATGGCCCAGTTAAAAAAGACAGGAAGTACAAAATGCACCATTTCCGATGGGAAGGACCACCCAAAGACAAGCGGTATGGAGGATTCATGACCCCAGAGAGAAGCCAGACACCTTTAATGACTCTTTTCAAGAATGCCATAATTAAGAACGCCCACAAAAAGGG   [608]
SW_5324                                    TCTCCCGTGTTTCCCGGCAATGGCCACATGCAGCCCCTTTCTGAAAACATCAGGAAATACGTCATGAGCCACTTCCGCTGGAATAAATTTGGTCGGAGGAACAGCACCAGCAATGATAACAACAAC---GGGGGCTACAAACGGGAGGATATTGCCAACTACCCTATATTGAACCTGTTCCCTGGCAGCGACAACCAAAACACACAGCAGGGAATTATGGAAGATGAGGCTGTGGATAGGCAAGACAGCAAAAGATCTTACTCCATGGAGCACTTCMGATGGGGAAAACCCGTCGGCAAGAAGAGGAGGCCTATCAAAGTCTTCCCYACAGATGCTGAAGAAGAGTCCTCAGAAAGTTTCCCCCTTGAGCTGAGAAGAGAGCTCTCTCTAGAGTTTGATTAYCCCGACACCAACTCTGAAGAAGACCTGGATGATGGCGAGCTGCTAGATGGCCCAGTTAAAAAAGACAGGAAGTACAAAATGCACCATTTCCGATGGGAAGGACCACCCAAAGACAAGCGGTATGGAGGATTCATGACCCCAGAGAGAAGCCAGACACCTTTAATGACTCTTTTCAAGAATGCCATAATTAAGAACGCCCACAAAAAGGG   [608]
SW_5325                                    TCTCCCGTGTTTCCCGGCAATGGCCACATGCAGCCCCTTTCTGAAAACATCAGGAAATACGTCATGAGCCACTTCCGCTGGAATAAATTTGGTCGGAGGAACAGCACCAGCAATGATAACAACAAC---GGGGGCTACAAACGGGAGGATATTGCCAACTACCCTATATTGAACCTGTTCCCTGGCAGCGACAACCAAAACACACAGCAGGGAATTATGGAAGATGAGGCTGTGGATAGGCAAGACAGCAAAAGATCTTACTCCATGGAGCACTTCMGATGGGGAAAACCCGTCGGCAAGAAGAGGAGGCCTATCAAAGTCTTCCCYACAGATGCTGAAGAAGAGTCCTCAGAAAGTTTCCCCCTTGAGCTGAGAAGAGAGCTCTCTCTAGAGTTTGATTAYCCCGACACCAACTCTGAAGAAGACCTGGATGATGGCGAGCTGCTAGATGGCCCAGTTAAAAAAGACAGGAAGTACAAAATGCACCATTTCCGATGGGAAGGACCACCCAAAGACAAGCGGTATGGAGGATTCATGACCCCAGAGAGAAGCCAGACACCTTTAATGACTCTTTTCAAGAATGCCATAATTAAGAACGCCCACAAAAAGGG   [608]
SW_5326                                    TCTCCCGTGTTTCCCGGCAATGGCCACATGCAGCCCCTTTCTGAAAACATCAGGAAATACGTCATGAGCCACTTCCGCTGGAATAAATTTGGTCGGAGGAACAGCACCAGCAATGATAACAACAAC---GGGGGCTACAAACGGGAGGATATTGCCAACTACCCTATATTGAACCTGTTCCCTGGCAGCGACAACCAAAACACACAGCAGGGAATTATGGAAGATGAGGCTGTGGATAGGCAAGACAGCAAAAGATCTTACTCCATGGAGCACTTCMGATGGGGAAAACCCGTCGGCAAGAAGAGGAGGCCTATCAAAGTCTTCCCYACAGATGCTGAAGAAGAGTCCTCAGAAAGTTTCCCCCTTGAGCTGAGAAGAGAGCTCTCTCTAGAGTTTGATTAYCCCGACACCAACTCTGAAGAAGACCTGGATGATGGCGAGCTGCTAGATGGCCCAGTTAAAAAAGACAGGAAGTACAAAATGCACCATTTCCGATGGGAAGGACCACCCAAAGACAAGCGGTATGGAGGATTCATGACCCCAGAGAGAAGCCAGACACCTTTAATGACTCTTTTCAAGAATGCCATAATTAAAAACGCCCACAAAAAGGG   [608]
SW_5342                                    TCACCTGTGTTTCCCGGCAATGGCCACATGCAGCCCCTTTCTGAAAACATCAGGAAATACGTCATGAGCCACTTCCGCTGGAATAAATTTGGTCGGAGGAACAGCACCAGCAATGATAACAACAAC---GGGGGCTACAAACGGGAGGATATTGCCAACTACCCTATATTGAACCTGTTCCCTGGCAGCGACAACCAAAACACACAGCAGGGAATTATGGAAGATGAGGCTGTGGATAGGCAAGACAGCAAAAGATCTTACTCCATGGAGCACTTCMGATGGGGAAAACCCGTCGGCAAGAAGAGGAGGCCTATCAAAGTCTTCCCYACAGATGCTGAAGAAGAGTCCTCAGAAAGTTTCCCCCTTGAGCTGAGAAGAGAGCTCTCTCTAGAGTTTGATTAYCCCGACACCAACTCTGAAGAAGACCTGGATGATGGCGAGCTGCTAGATGGCCCAGTTAAAAAAGACAGGAAGTACAAAATGCACCATTTCCGATGGGAAGGACCACCCAAAGACAAGCGGTATGGAGGATTCATGACCCCAGAGAGAAGCCAGACACCTTTAATGACTCTTTTCAAAAATGCCANNNNNNNNNNNNNNNNNNNNNNNNN   [608]
SW_5343                                    TCTCCCGTGTTTCCCGGCAATGGCCACATGCAGCCCCTTTCTGAAAACATCAGGAAATACGTCATGAGCCACTTCCGCTGGAATAAATTTGGTCGGAGGAACAGCACCAGCAATGATAACAACAAC---GGGGGCTACAAACGGGAGGATATTGCCAACTACCCTATATTGAACCTGTTCCCTGGCAGCGACAACCAAAACACACAGCAGGGAATTATGGAAGATGAGGCTGTGGATAGGCAAGACAGCAAAAGATCTTACTCCATGGAGCACTTCCGATGGGGAAAACCCGTCGGCAAGAAGAGGAGGCCTATCAAAGTCTTCCCCACAGATGCTGAAGAAGAGTCCTCAGAAAGTTTCCCCCTTGAGCTGAGAAGAGAGCTCTCTCTAGAGTTTGATTATCCCGACACCAACTCTGAAGAAGACCTGGATGATGGCGAGCTGCTAGATGGCCCAGTTAAAAAAGACAGGAAGTACAAAATGCACCATTTCCGATGGGAAGGACCACCCAAAGACAAGCGGTATGGAGGATTCATGACCCCAGAGAGAAGCCAGACACCTTTAATGACTCTTTTCAAGAATGCCATAATTAAGAACGCCCACAAAAAGGG   [608]
SW_5344                                    TCTCCCGTGTTTCCCGGCAATGGCCACATGCAGCCCCTTTCTGAAAACATCAGGAAATACGTCATGAGCCACTTCCGCTGGAATAAATTTGGTCGGAGGAACAGCACCAGCAATGATAACAACAAC---GGGGGCTACAAACGGGAGGATATTGCCAACTACCCTATATTGAACCTGTTCCCTGGCAGCGACAACCAAAACACACAGCAGGGAATTATGGAAGATGAGGCTGTGGATAGGCAAGACAGCAAAAGATCTTACTCCATGGAGCACTTCMGATGGGGAAAACCCGTCGGCAAGAAGAGGAGGCCTATCAAAGTCTTCCCYACAGATGCTGAAGAAGAGTCCTCAGAAAGTTTCCCCCTTGAGCTGAGAAGAGAGCTCTCTCTAGAGTTTGATTAYCCCGACACCAACTCTGAAGAAGACCTGGATGATGGCGAGCTGCTAGATGGCCCAGTTAAAAAAGACAGGAAGTACAAAATGCACCATTTCCGATGGGAAGGACCACCCAAAGACAAGCGGTATGGAGGATTCATGACCCCAGAGAGAAGCCAGACACCTTTAATGACTCTTTTCAAGAATGCCATAATTAAGAACGCCCACAAAAAGGG   [608]
SW_5345                                    TCTCCCGTGTTTCCCGGCAATGGCCACATGCAGCCCCTTTCTGAAAACATCAGGAAATACGTCATGAGCCACTTCCGCTGGAATAAATTTGGTCGGAGGAACAGCACCAGCAATGATAACAACAAC---GGGGGCTACAAACGGGAGGATATTGCCAACTACCCTATATTGAACCTGTTCCCTGGCAGCGACAACCAAAACACACAGCAGGGAATTATGGAAGATGAGGCTGTGGATAGGCAAGACAGCAAAAGATCTTACTCCATGGAGCACTTCMGATGGGGAAAACCCGTCGGCAAGAAGAGGAGGCCTATCAAAGTCTTCCCYACAGATGCTGAARAAGAGTCCTCAGAAAGTTTCCCCCTTGAGCTGAGAAGAGAGCTCTCTCTAGAGTTTGATTAYCCCGACACCAACTCTGAAGAAGACCTGGATGATGGCGAGCTGCTAGATGGCCCAGTTAAAAAAGACAGGAAGTACAAAATGCACCATTTCCGATGGGAAGGACCACCCAAAGACAAGCGGTATGGAGGATTCATGACCCCAGAGAGAAGCCAGACACCTTTAATGACTCTTTTCAAGAATGCCATAATTAAGAACGCCCACAAAAAGGG   [608]
SW_5346                                    TCTCCCGTGTTTCCCGGCAATGGCCACATGCAGCCCCTTTCTGAAAACATCAGGAAATACGTCATGAGCCACTTCCGCTGGAATAAATTTGGTCGGAGGAACAGCACCAGCAATGATAACAACAAC---GGGGGCTACAAACGGGAGGATATTGCCAACTACCCTATATTGAACCTGTTCCCTGGCAGCGACAACCAAAACACACAGCAGGGAATTATGGAAGATGAGGCTGTGGATAGGCAAGACAGCAAAAGATCTTACTCCATGGAGCACTTCMGATGGGGAAAACCCGTCGGCAAGAAGAGGAGGCCTATCAAAGTCTTCCCYACAGATGCTGAARAAGAGTCCTCAGAAAGTTTCCCCCTTGAGCTGARAAGAGAGCTCTCTCTAGAGTTTGATTAYCCCGACACCAACTCTGAAGAAGACCTGGATGATGGCGAGCTGCTAGATGGCCCAGTTAAAAAAGACAGGAAGTACAAAATGCACCATTTCCGATGGGAAGGACCACCCAAAGACAAGCGGTATGGAGGATTCATGACCCCAGAGAGAAGCCAGACACCTTTAATGACTCTTTTCAAGAATGCCATAATTAAGAACGCCCACAAAAAGGG   [608]
SW_5347a                                    TCTCCCGTGTTTCCCGGCAATGGCCACATGCAGCCCCTTTCTGAAAACATCAGGAAATACGTCATGAGCCACTTCCGCTGGAATAAATTTGGTCGGAGGAACAGCACCAGCAATGATAACAACAAC---GGGGGCTACAAACGGGAGGATATTGCCAACTACCCTATATTGAACCTGTTCCCTGGCAGCGACAACCAAAACACACAGCAGGGAATTATGGAAGATGAGGCTGTGGATAGGCAAGACAGCAAAAGATCTTACTCCATGGAGCACTTCAGATGGGGAAAACCCGTCGGCAAGAAGAGGAGGCCTATCAAAGTCTTCCCTACAGATGCTGAAAAAGAGTCCTCAAAAAGTTTCCCCCTTGAGCTGAGAAGAGAGCTCTCTCTAGAGTTTGATTACCCCGACACCAACTCTGAAGAAGACCTGGATGATGGCGAGCTGCTAGATGGCCCAGTTAAAAAAGACAGGAAGTACAAAATGCACCATTTCCGATGGGAAGGACCACCCAAAGACAAGCGGTATGGAGGATTCATGACCCCAGAGAGAAGCCAGACACCTTTAATGACTCTTTTCAAGAATGCCATAATTAAGAACGCCCACAAAAAGGG   [608]
SW_5347b                                    TCTCCCGTGTTTCCCGGCAATGGCCACATGCAGCCCCTTTCTGAAAACATCAGGAAATACGTCATGAGCCACTTCCGCTGGAATAAATTTGGTCGGAGGAACAGCACCAGCAATGATAACAACAAC---GGGGGCTACAAACGGGAGGATATTGCCAACTACCCTATATTGAACCTGTTCCCTGGCAGCGACAACCAAAACACACAGCAGGGAATTATGGAAGATGAGGCTGTGGATAGGCAAGACAGCAAAAGATCTTACTCCATGGAGCACTTCAGATGGGGAAAACCCGTCGGCAAGAAGAGGAGGCCTATCAAAGTCTTCCCTACAGATGCTGAAGAAGAGTCCTCAGAAAGTTTCCCCCTTGAGCTGAGAAGAGAGCTCTCTCTAGAGTTTGATTACCCCGACACCAACTCTGAAGAAGACCTGGATGATGGCGAGCTGCTAGATGGCCCAGTTAAAAAAGACAGGAAGTACAAAATGCACCATTTCCGATGGGAAGGACCACCCAAAGACAAGCGGTATGGAGGATTCATGACCCCAGAGAGAAGCCAGACACCTTTAATGACTCTTTTCAAGAATGCCATAATTAAGAACGCCCACAAAAAGGG   [608]
SW_5348                                    TCWCCYGTGTTTCCCGGCAATGGCCACATGCAGCCCCTTTCTGAAAACATCAGGAAATACGTCATGAGCCACTTCCGCTGGAATAAATTTGGTCGGAGGAACAGCACCAGCAATGATAACAACAAC---GGGGGCTACAAACGGGAGGATATTGCCAACTACCCTATATTGAACCTGTTCCCTGGCAGCGACAACCAAAACACACAGCAGGGAATTATGGAAGATGAGGCTGTGGATAGGCAAGACAGCAAAAGATCTTACTCCATGGAGCACTTCMGATGGGGAAAACCCGTCGGCAAGAAGAGGAGGCCTATCAAAGTCTTCCCYACAGATGCTGAAGAAGAGTCCTCAGAAAGTTTCCCCCTTGAGCTGAGAAGAGAGCTCTCTCTAGAGTTTGATTAYCCCGACACCAACTCTGAAGAAGACCTGGATGATGGCGAGCTGCTAGATGGCCCAGTTAAAAAAGACAGGAAGTACAAAATGCACCATTTCCGATGGGAAGGACCACCCAAAGACAAGCGGTATGGAGGATTCATGACCCCAGAGAGAAGCCAGACACCTTTAATGACTCTTTTCAAAAATGCCANNNNNNNNNNNNNNNNNNNNNNNNN   [608]
'GA 3048+GA 3073+XF 4850a+XF 4851+XF 4852a+XF 4856a+XF 4859a+XF 4860b+XF 4880a+YC 4884a+YC 4887a+YC 4889b+YC 4890a+YC 4891a+...'    TCTCCTGTGTTTCCCGGCAATGGCCACATGCAGCCCCTTTCTGAAAACATCAGGAAATACGTCATGAGCCACTTTCGCTGGAATAAATTCGGTCGGAGGAACAGCACCAGCAATGATAACAACAAT---GGGGGCTACAAACGGGAGGATATTGCCAACTACCCTATATTGAACCTGTTCCCTGGCAGCGACAACCAAAACACACAGCAGGGAATTATGGAAGATGAGGCTGTGGATAGGCAAGACAGCAAAAGATCTTACTCCATGGAGCACTTCCGATGGGGAAAACCCGTCGGCAAGAAGAGGAGGCCTATCAAAGTCTTCCCTACAGATGCTGAAGAAGAGTCCTCAGAAAGTTTCCCCCTTGAGCTGAGAAGAGAGCTCTCTCTAGAGTTTGACTATCCCGACACCAACTCTGAAGAAGACCTGGATGATGGCGAGCTACTAGATGGCCCAGTTAAAAAAGACAGGAAGTACAAAATGCACCATTTCCGATGGGAAGAACCACCCAAAGACAAGCGGTATGGAGGATTCATGACCCCAGAGAGAAGCCAGACACCTTTAATGACTCTTTTCAAGAATGCCATAATTAAAAACGCCCACAAAAAGGG   [608]
'SW 5336+SW 5337b+TA 4975a+TA 4976+XS 5092+LH 5122+LH 5124a+LH 5124b+LH 5127+WH 5134+WH 5142+HoS 5199+HoS 5200a+HoS 5200b+...'      TCTCCTGTGTTTCCCGGCAATGGCCACATGCAGCCCCTTTCTGAAAACATCAGGAAATACGTCATGAGCCACTTTCGCTGGAATAAATTCGGTCGGAGGAACAGCACCAGCAATGATAACAACAAT---GGGGGCTACAAACGGGAGGATATTGCCAACTACCCTATATTGAACCTGTTCCCTGGCAGCGACAACCAAAACACACAGCAGGGAATTATGGAAGATGAGGCTGTGGATAGGCAAGACAGCAAAAGATCTTACTCCATGGAGCACTTCCGATGGGGAAAACCCGTCGGCAAGAAGAGGAGGCCTATCAAAGTCTTCCCTACAGATGCTGAAGAAGAGTCCTCAGAAAGTTTCCCCCTTGAGCTGAGAAGAGAGCTCTCTCTAGAGTTTGACTATCCCGACACCAACTCTGAAGAAGACCTGGATGATGGCGAGCTGCTAGATGGCCCAGTTAAAAAAGACAGGAAGTACAAAATGCACCATTTCCGATGGGAAGAACCACCCAAAGACAAGCGGTATGGAGGATTCATGACCCCAGAGAGAAGCCAGACACCTTTAATGACTCTTTTCAAAAATGCCATACTTAAAAACGCCCACAAAAAGGG   [608]
SW_5337a                                    TCTCCTGTGTTTCCCGGCAATGGCCACATGCAGCCCCTTTCTGAAAACATCAGGAAATACGTCATGAGCCACTTTCGCTGGAATAAATTCGGTCGGAGGAACAGCACCAGCAATGATAACAACAAT---GGGGGCTACAAACGGGAGGATATTGCCAACTACCCTATATTGAACCTGTTCCCTGGCAGCGAAAACCAAAACACACAGCAGGGAATTATGGAAGATGAGGCTGTGGATAGGCAAGACAGCAAAAGATCTTACTCCATGGAGCACTTCCGATGGGGAAAACCCGTCGGCAAGAAGAGGAGGCCTATCAAAGTCTTCCCTACAGATGCTGAAGAAGAGTCCTCAGAAAGTTTCCCCCTTGAGCTGAGAAGAGAGCTCTCTCTAGAGTTTGACTATCCCGACACCAACTCTGAAGAAGACCTGGATGATGGCGAGCTGCTAGATGGCCCAGTTAAAAAAGACAGGAAGTACAAAATGCACCATTTCCGATGGGAAGAACCACCCAAAGACAAGCGGTATGGAGGATTCATGACCCCAGAGAGAAGCCAGACACCTTTAATGACTCTTTTCAAAAATGCCANNNNNNNNNNNNNNNNNNNNNNNNN   [608]
'SW 5338+SW 5339b+XF 4850b+XF 4852b+XF 4854b+XF 4859b+XF 4861a+XF 4862a+XF 4863+XF 4864b+XF 4865+XF 4866+XF 4867b+XF 4868b+...'     TCTCCTGTGTTTCCCGGCAATGGCCACATGCAGCCCCTTTCTGAAAACATCAGGAAATACGTCATGAGCCACTTTCGCTGGAATAAATTCGGTCGGAGGAACAGCACCAGCAATGATAACAACAAT---GGGGGCTACAAACGGGAGGATATTGCCAACTACCCTATATTGAACCTGTTCCCTGGCAGCGACAACCAAAACACACAGCAGGGAATTATGGAAGATGAGGCTGTGGATAGGCAAGACAGCAAAAGATCTTACTCCATGGAGCACTTCCGATGGGGAAAACCCGTCGGCAAGAAGAGGAGGCCTATCAAAGTCTTCCCTACAGATGCTGAAGAAGAGTCCTCAGAAAGTTTCCCCCTTGAGCTGAGAAGAGAGCTCTCTCTAGAGTTTGACTATCCCGACACCAACTCTGAAGAAGACCTGGATGATGGCGAGCTGCTAGATGGCCCAGTTAAAAAAGACAGGAAGTACAAAATGCACCATTTCCGATGGGAAGAACCACCCAAAGACAAGCGGTATGGAGGATTCATGACCCCAGAGAGAAGCCAGACACCTTTAATGACTCTTTTCAAGAATGCCATAATTAAAAACGCCCACAAAAAGGG   [608]
'SW 5339a+XF 4856b+XF 4857b+XF 4864a+XF 4876a+XF 4878a+YC 4893b+YC 4904a+TA 4982b+TA 4985a+WH 5148a+HQ 5168a+HQ 5177a+...'          TCTCCTGTGTTTCCCGGCAATGGCCACATGCAGCCCCTTTCTGAAAACATCAGGAAATACGTCATGAGCCACTTTCGCTGGAATAAATTCGGTCGGAGGAACAGCACCAGCAATGATAACAACAAT---GGGGGCTACAAACGGGAGGATATTGCCAACTACCCTATATTGAACCTGTTCCCTGGCAGCGACAACCAAAACACACAGCAGGGAATTATGGAAGATGAGGCTGTGGATAGGCAAGACAGCAAAAGATCTTACTCCATGGAGCACTTCCGATGGGGAAAACCCGTCGGCAAGAAGAGGAGGCCTATCAAAGTCTTCCCTACAGATGCTGAAAAAGAGTCCTCAGAAAGTTTCCCCCTTGAGCTGAGAAGAGAGCTCTCTCTAGAGTTTGACTATCCCGACACCAACTCTGAAGAAGACCTGGATGATGGCGAGCTGCTAGATGGCCCAGTTAAAAAAGACAGGAAGTACAAAATGCACCATTTCCGATGGGAAGAACCACCCAAAGACAAGCGGTATGGAGGATTCATGACCCCAGAGAGAAGCCAGACACCTTTAATGACTCTTTTCAAGAATGCCATAATTAAAAACGCCCACAAAAAGGG   [608]
'XF 4853a+XF 4867a+TA 4974b+XS 5080b+XS 5083b+XS 5087b+LH 5129b+WH 5145+HQ 5176b+HoS 5198+JJ 5265b+JJ 5274a+LF 5351b+...'           TCTCCTGTGTTTCCCGGCAATGGCCACATGCAGCCCCTTTCTGAAAACATCAGGAAATACGTCATGAGCCACTTTCGCTGGAATAAATTCGGTCGGAGGAACAGCACCAGCAATGATAACAACAAT---GGGGGCTACAAACGGGAGGATATTGCCAACTACCCTATATTGAACCTGTTCCCTGGCAGCGACAACCAAAACACACAGCAGGGAATTATGGAAGATGAGGCTGTGGATAGGCAAGACAGCAAAAGATCTTACTCCATGGAGCACTTCCGATGGGGAAAACCCGTCGGCAAGAAGAGGAGGCCTATCAAAGTCTTCCCTACAGATGCTGAAGAAGAGTCCTCAGAAAGTTTCCCCCTTGAGCTGAGAAGAGAGCTCTCTCTAGAGTTTGACTATCCCGACACCAACTCTGAAGAAGACCTGGATGATGGCGAGCTGCTAGATGGCCCAGTTAAAAAAGACAGGAAGTACAAAATGCACCATTTCCGATGGGAAGAACCACCCAAAGACAAGCGGTATGGAGGATTCATGACCCCAGAGAGAAGCCAGACACCTTTAATGACTCTTTTCAAGAATGCCATAATTAAAAATGCCCACAAAAAGGG   [608]
'XF 4853b+XF 4862b'                                    TCTCCTGTGTTTCCCGGCAATGGCCACATGCAGCCCCTTTCTGAAAACATCAGGAAATACGTCATGAGCCACTTTCGCTGGAATAAATTCGGTCGGAGGAACAGCACCAGCAATGATAACAACAAT---GGGGGCTACAAACGGGAGGATATTGCCAACTACCCTATATTGAACCTGTTCCCTGGCAGCGACAACCAAAACACACAGCAGGGAATTATGGAAGATGAGGCTGTGGATAGGCAAGACAGCAAAAGATCTTACTCCATGGAGCACTTCCGATGGGGAAAACCTGTCGGCAAGAAGAGGAGGCCTATCAAAGTCTTCCCTACAGATGCTGAAGAAGAGTCCTCAGAAAGTTTCCCCCTTGAGCTGAGAAGAGAGCTCTCTCTAGAGTTTGACTATCCCGACACCAACTCTGAAGAAGACCTGGATGATGGCGAGCTGCTAGATGGCCCAGTTAAAAAAGACAGGAAGTACAAAATGCACCATTTCCGATGGGAAGAACCACCCAAAGACAAGCGGTATGGAGGATTCATGACCCCAGAGAGAAGCCAGACACCTTTAATGACTCTTTTCAAGAATGCCATAATTAAAAATGCCCACAAAAAGGG   [608]
XF_4854a                                    TCTCCTGTGTTTCCCGGCAATGGCCACATGCAGCCCCTTTCTGAAAACATCAGGAAATACGTCATGAGCCACTTTCGCTGGAATAAATTCGGTCGGAGGAACAGCACCAGCAAAGATAACAACAAT---GGGGGCTACAAACGGGAGGATATTGCCAACTACCCTATATTGAACCTGTTCCCTGGCAGCGACAACCAAAACACACAGCAGGGAATTATGGAAGATGAGGCTGTGGATAGGCAAGACAGCAAAAGATCTTACTCCATGGAGCACTTCCGATGGGGAAAACCCGTCGGCAAGAAGAGGAGGCCTATCAAAGTCTTCCCTACAGATGCTGAAGAAGAGTCCTCAGAAAGTTTCCCCCTTGAGCTGAGAAGAGAGCTCTCTCTAGAGTTTGACTATCCCGACACCAACTCTGAAGAAGACCTGGATGATGGCGAGCTGCTAGATGGCCCAGTTAAAAAAGACAGGAAGTACAAAATGCACCATTTCCGATGGGAAGAACCACCCAAAGACAAGCGGTATGGAGGATTCATGACCCCAGAGAGAAGCCAGACACCTTTAATGACTCTTTTCAAGAATGCCATAATTAAAAACGCCCACAAAAAGGG   [608]
'XF 4857a+XF 4861b+XF 4868a+XF 4869a+XF 4870+XF 4878b+XF 4881a+XF 4882a'                                    TCTCCTGTGTTTCCCGGCAATGGCCACATGCAGCCCCTTTCTGAAAACATCAGGAAATACGTCATGAGCCACTTTCGCTGGAATAAATTCGGTCGGAGGAACAGCACCAGCAATGATAACAACAAT---GGGGGCTACAAACGGGAGGATATTGCCAACTACCCTATATTGAACCTGTTCCCTGGCAGCGACAACCAAAACACACAGCAGGGAATTATGGAAGATGAGGCTGTGGATAGGCAAGACAGCAAAAGATCTTACTCCATGGAGCACTTCCGATGGGGAAAACCTGTCGGCAAGAAGAGGAGGCCTATCAAAGTCTTCCCTACAGATGCTGAAGAAGAGTCCTCAGAAAGTTTCCCCCTTGAGCTGAGAAGAGAGCTCTCTCTAGAGTTTGACTATCCCGACACCAACTCTGAAGAAGACCTGGATGATGGCGAGCTGCTAGATGGCCCAGTTAAAAAAGACAGGAAGTACAAAATGCACCATTTCCGATGGGAAGAACCACCCAAAGACAAGCGGTATGGAGGATTCATGACCCCAGAGAGAAGCCAGACACCTTTAATGACTCTTTTCAAGAATGCCATAATTAAAAACGCCCACAAAAAGGG   [608]
XF_4858                                    NNNCTCGGGTTTCCCGGCAATGGCCACATGCAGCCCCTTTCTGAAAACATCAGGAAATACGTCATGAGCCACTTTCGCTGGAATAAATTCGGTCGGAGGAACAGCACCAGCAATGATAACAACAAT---GGGGGCTACAAACGGGAGGATATTGCCAACTACCCTATATTGAACCTGTTCCCTGGCAGCGACAACCAAAACACACAGCAGGGAATTATGGAAGATGAGGCTGTGGATAGGCAAGACAGCAAAAGATCTTACTCCATGGAGCACTTCCGATGGGGAAAACCCGTCGGCAAGAAGAGGAGGCCTATCAAAGTCTTCCCTACAGATGCTGAAGAAGAGTCCTCAGAAAGTTTCCCCCTTGAGCTGAGAAGAGAGCTCTCTCTAGAGTTTGACTATCCCGACACCAACTCTGAAGAAGACCTGGATGATGGCGAGCTACTAGATGGCCCAGTTAAAAAAGACAGGAAGTACAAAATGCACCATTTCCGATGGGAAGAACCACCCAAAGACAAGCGGTATGGAGGATTCATGACCCCAGAGAGAAGCCAGACACCTTTAATGACTCTTTTCAAGAATGCCATAATTAAAAACGCCCACAAAAAGGG   [608]
'XF 4860a+JJ 5275a+JJ 5277b+LQ 013b'                                    TCTCCTGTGTTTCCCGGCAATGGCCACATGCAGCCCCTTTCTGAAAACATCAGGAAATACGTCATGAGCCACTTTCGCTGGAATAAATTCGGTCGGAGGAACAGCACCAGCAATGATAACAACAAT---GGGGGCTACAAACGGGAGGATATTGCCAACTACCCTATATTGAACCTGTTCCCTGGCAGCGACAACCAAAACACACAGCAGGGAATTATGGAAGATGAGGCTGTGGATAGGCAAGACAGCAAAAGATCTTACTCCATGGAGCACTTCCGATGGGGAAAACCCGTCGGCAAGAAGAGGAGGCCTATCAAAGTCTTCCCTACAGATGCTGAAAAAGAGTCCTCAGAAAGTTTCCCCCTTGAGCTGAGAAGAGAGCTCTCTCTAGAGTTTGACTATCCCGACACCAACTCTGAAGAAGACCTGGATGATGGCGAGCTACTAGATGGCCCAGTTAAAAAAGACAGGAAGTACAAAATGCACCATTTCCGATGGGAAGAACCACCCAAAGACAAGCGGTATGGAGGATTCATGACCCCAGAGAGAAGCCAGACACCTTTAATGACTCTTTTCAAGAATGCCATAATTAAAAACGCCCACAAAAAGGG   [608]
'XF 4873+YC 4894b+LF 5352b'                                    TCTCCTGTGTTTCCCGGCAATGGCCACATGCAGCCCCTTTCTGAAAACATCAGGAAATACGTCATGAGCCACTTTCGCTGGAATAAATTCGGTCGGAGGAACAGCACCAGCAATGATAACAACAAT---GGGGGCTACAAACGGGAGGATATTGCCAACTACCCTATATTGAACCTGTTCCCTGGCAGCGACAACCAAAACACACAGCAGGGAATTATGGAAGATGAGGCTGTGGATAGGCAAGACAGCAAAAGATCTTACTCCATGGAGCACTTCCGATGGGGAAAACCCGTCGGCAAGAAGAGGAGGCCTATCAAAGTCTTCCCTACAGATGCTGAAAAAGAGTCCTCAGAAAGTTTCCCCCTTGAGCTGAGAAGAGAGCTCTCTCTAGAGTTTGACTATCCCGACACCAACTCTGAAGAAGACCTGGATGATGGCGAGCTGCTAGATGGCCCAGTTAAAAAAGACAGGAAGTACAAAATGCACCATTTCCGATGGGAAGAACCACCCAAAGACAAGCGGTATGGAGGATTCATGACCCCAGAGAGAAGCCAGACACCTTTAATGACTCTTTTCAAGAATGCCATAATTAAAAACGCCCACAAGAAGGG   [608]
YC_4886                                    TCTCCTGTGTTTCCCGGCAATGGCCACATGCAGCCCCTTTCTGAAAACATCAGGAAATACGTCATGAGCCACTTTCGCTGGAATAAATTCGGTCGGAGGAACAGCACCAGCAATGATAACAACAAT---GGGGGCTACAAACGGGAGGATATTGCCAACTACCCTATATTGAACCTGTTCCCTGGCAGCGACAACCAAAACACACAGCAGGGAATTATGGAAGATGAGGCTGTGGATAGGCAAGACAGCAAAMGATCTTACTCCATGGAGCACTTCCGATGGGRAAAACCCGTCGGCAAGAARAGGAGGCCTATCAAAGTCTTCCCTACAGATGCTGAAGAAGAGTCCTCARAAAGTTTCCCCCTTGAGCTGARAAGAGAGCTCTCTCTAGAGTTTGACTATCCCGACACCAACTCTGAAGAAGACCTGGATGATGGCGAGCTGCTACATGGCCCAGTTAAAAAAGAMAGGAAGTMCAAAATGCACCTTTTCCGATGGGAAGAACCACCCAAAGACAAGCGGTATGGAGGATTCATGACCCCAGAGAGAAGCCAGACACCTTTAATGACTCTTTTCAAGAATGCCATAATTAAAAACGCCCACAAAAAGGG   [608]
YC_4888b                                    TCTCCTGTGTTTCCCGGCAATGGCCACATGCAGCCCCTTTCTGAAAACATCAGGAAATACGTCATGAGCCACTTTCGCTGGAATAAATTCGGTCGGAGGAACAGCACCAGCAATGATAACAACAAT---GGGGGCTACAAACGGGAGGATATTGCCAACTACCCTATATTGAACCTGTTCCCTGGCAGCGACAACCAAAACACACAGCAGGGAATTATGGAAGATGAGGCTGTGGATAGGCAAGACAGCGAAAGATCTTACTCCATGGAGCACTTCCGATGGGGAAAACCCGTCGGCAAGAAGAGGAGGCCTATCAAAGTCTTCCCTACAGATGCTGAAGAAGAGTCCTCAGAAAGTTTCCCCCTTGAGCTGAGAAGAGAGCTCTCTCTAGAGTTTGACTATCCCGACGCCAACTCTGAAGAAGACCTGGATGATGGCGAGCTGCTAGATGGCCCAGTTAAAAAAGACAGGAAGTACAAAATGCRCCATTTCCGATGGGAAGAACCACCCAAAGACAAGCGGTATGGAGGATTCATGACCCCAGAGAGAAGCCAGACACCTTTAATGACTCTTTTCAAGAATGCCATAATTAAAAACGCCCACAAAAAGGG   [608]
'YC 4892b+HQ 5166b+HQ 5173b+QS 5294a+LX 5380b'                                    TCTCCTGTGTTTCCCGGCAATGGCCACATGCAGCCCCTTTCTGAAAACATCAGGAAATACGTCATGAGCCACTTTCGCTGGAATAAATTCGGTCGGAGGAACAGCACCAGCAATGATAACAACAAT---GGGGGCTACAAACGGGAGGATATTGCCAACTACCCTATATTGAACCTGTTCCCTGGCAGCGACAACCAAAACACACAGCAGGGAATTATGGAAGATGAGGCTGTGGATAGGCAAGACAGCAAAAGATCTTACTCCATGGAGCACTTCCGATGGGGAAAACCCGTCGGCAAGAAGAGGAGGCCTATCAAAGTCTTCCCTACAGATGCTGAAAAAGAGTCCTCAAAAAGTTTCCCCCTTGAGCTGAGAAGAGAGCTCTCTCTAGAGTTTGACTATCCCGACACCAACTCTGAAGAAGACCTGGATGATGGCGAGCTGCTAGATGGCCCAGTTAAAAAAGACAGGAAGTACAAAATGCACCATTTCCGATGGGAAGAACCACCCAAAGACAAGCGGTATGGAGGATTCATGACCCCAGAGAGAAGCCAGACACCTTTAATGACTCTTTTCAAGAATGCCATAATTAAAAACGCCCACAAAAAGGG   [608]
'YC 4894a+YC 4895+JJ 5266+LF 5352a+YY 5434a'                                    TCTCCTGTGTTTCCCGGCAATGGCCACATGCAGCCCCTTTCTGAAAACATCAGGAAATACGTCATGAGCCACTTTCGCTGGAATAAATTCGGTCGGAGGAACAGCACCAGCAATGATAACAACAAT---GGGGGCTACAAACGGGAGGATATTGCCAACTACCCTATATTGAACCTGTTCCCTGGCAGCGACAACCAAAACACACAGCAGGGAATTATGGAAGATGAGGCTGTGGATAGGCAAGACAGCAAAAGATCTTACTCCATGGAGCACTTCCGATGGGGAAAACCCGTCGGCAAGAAGAGGAGGCCTATCAAAGTCTTCCCTACAGATGCTGAAGAAGAGTCCTCAGAAAGTTTCCCCCTTGAGCTGAGAAGAGAGCTCTCTCTAGAGTTTGACTATCCCGACACCAACTCTGAAGAAGACCTGGATGATGGCGAGCTACTAGATGGCCCAGTTAAAAAAGACAGGAAGTACAAAATGCACCATTTCCGATGGGAAGAACCACCCAAAGACAAGCGGTATGGAGGATTCATGACCCCAGAGAGAAGCCAGACACCTTTAATGACTCTTTTCAAGAATGCCATAATTAAAAACGCCCACAAGAAGGG   [608]
YC_4896a                                    TCTCCTGTGTTTCCCGGCAATGGCCACATGCAGCCCCTTTCTGAAAACATCAGGAAATACGTCATGAGCCACTTTCGCTGGAATAAATTCGGTCGGAGGAACAGCACCAGCAATGATAACAACAAT---GGGGGCTACAAACGGGAGGATATTGCCAACTACCCTATATTGAACCTGTTCCCTGGCAGCGACAACCAAAACAAACAGCAGGGAATTATGGAAGATGAGGCTGTGGATAGGCAAGACAGCAAAAGATCTTACTCCATGGAGCACTTCCGATGGGGAAAACCCGTCGGCAAGAAGAGGAGGCCTATCAAAGTCTTCCCTACAGATGCTGAAGAAGAGTCCTCAGAAAGTTTCCCCCTTGAGCTGAGAAGAGAGCTCTCTCTAGAGTTTGACTATCCCGACACCAACTCTGAAGAAGACCTGGATGATGGCGAGCTGCTAGATGGCCCAGTTAAAAAAGACAGGAAGTACAAAATGCACCATTTCCGATGGGAAGAACCACCCAAAGACAAGCGGTATGGAGGATTCATGACCCCAGAGAGAAGCCAGACACCTTTAATGACTCTTTTCAAGAATGCCATAATTAAAAACGCCCACAAAAAGGG   [608]
TA_4974a                                    NNNNNTGTGTTTCCCGGCAATGGCCACATGCAGCCCCTTTCTGAAAACATCAGGAAATACGTCATGAGCCACTTTCGCTGGAATAAATTCGGTCGGAGGAACAGCACCAGCAATGATAACAACAAT---GGGGGCTACAAACGGGAGGATATTGCCAACTACCCTATATTGAACCTGTTCCCTGGCAGCGACAACCAAAACACACAGCAGGGAATTATGGAAGATGAGGCTGTGGATAGGCAAGACAGCAAAAGATCTTACTCCATGGAGCACTTCCGATGGGGAAAACCCGTCGGCAAGAAGAGGAGGCCTATCAAAGTCTTCCCTACAGATGCTGAAGAAGAGTCCTCAGAAAGTTTCCCCCTTGAGCTGAGAAGAGAGCTCTCTCTAGAGTTTGACTATCCCGACACCAACTCTGAAGAAGACCTGGATGATGGCGAGCTGCTAGATGGCCCAGTTAAAAAAGACAGGAAGTACAAAATGCACCATTTCCGAAGGGAAGAACCACCCAAAGACAAGCGGTATGGAGGATTCATGACCCCAGAGAGAAGCCAGACACCTTTAATGACTCTTTTCAAGAATGCCATAATTAAAAATGCCCACAAAAAGGG   [608]
TA_4975b                                    TCWCCTGTGTTTCCCGGCAATGGCCACATGCAGCCCCTTTCTGAAAACATCAGGAAATACGTCATGAGCCACTTTCGCTGGAATAAATTCGGTCGGAGGAACAGCACCAGCAATGATAACAACAAT---GGGGGCTACAAACGGGAGGATATTGCCAACTACCCTATATTGAACCTGTTCCCTGGCAGCGACAACCAAAACACACAGCAGGGAATTATGGAAGATGAGGCTGTGGATAGGCAAGACAGCAAAAGATCTTACTCCATGGAGCACTTCCGATGGGGAAAACCTGTCGGCAAGAAGAGGAGGCCTATCAAAGTCTTCCCTACAGATGCTGAAGAAGAGTCCTCAGAAAGTTTCCCCCTTGAGCTGAGAAGAGAGCTCTCTCTAGAGTTTGACTATCCCGACACCAACTCTGAAGAAGACCTGGATGATGGCGAGCTGCTAGATGGCCCAGTTAAAAAAGACAGGAAGTACAAAATGCACCATTTCCGATGGGAAGAACCACCCAAAGACAAGCGGTATGGAGGATTCATGACCCCAGAGAGAAGCCAGACACCTTTAATGACTCTTTTCAAAAATGCCANNNNNNNNNNNNNNNNNNNNNNNNN   [608]
TA_4977                                    TCACCTGTGTTTCCCGGCAATGGCCACATGCAGCCCCTTTCTGAAAACATCAGGAAATACGTCATGAGCCACTTTCGCTGGAATAAATTCGGTCGGAGGAACAGCACCAGCAATGATAACAACAAT---GGGGGCTACAAACGGGAGGATATTGCCAACTACCCTATATTGAACCTGTTCCCTGGCAGCGACAACCAAAACACACAGCAGGGAATTATGGAAGATGAGGCTGTGGATAGGCAAGACAGCAAAAGATCTTACTCCATGGAGCACTTCCGATGGGGAAAACCCGTCGGCAAGAAGAGGAGGCCTATCAAAGTCTTCCCTACAGATGCTGAAGAAGAGTCCTCAGAAAGTTTCCCCCTTGAGCTGAGAAGAGAGCTCTCTCTAGAGTTTGACTATCCCGACACCAACTCTGAAGAAGACCTGGATGATGGCGAGCTGCTAGATGGCCCAGTTAAAAAAGACAGGAAGTACAAAATGCACCATTTCCGATGGGAAGAACCACCCAAAGACAAGCGGTATGGAGGATTCATGACCCCAGAGAGAAGCCAGACACCTTTAATGACTCTTTTCAAGAATGCCAA------------------------   [584]
'TA 4979+WH 5138'                                    TCWCCYGTGTTTCCCGGCAATGGCCACATGCAGCCCCTTTCTGAAAACATCAGGAAATACGTCATGAGCCACTTTCGCTGGAATAAATTCGGTCGGAGGAACAGCACCAGCAATGATAACAACAAT---GGGGGCTACAAACGGGAGGATATTGCCAACTACCCTATATTGAACCTGTTCCCTGGCAGCGACAACCAAAACACACAGCAGGGAATTATGGAAGATGAGGCTGTGGATAGGCAAGACAGCAAAAGATCTTACTCCATGGAGCACTTCCGATGGGGAAAACCCGTCGGCAAGAAGAGGAGGCCTATCAAAGTCTTCCCTACAGATGCTGAAGAAGAGTCCTCAGAAAGTTTCCCCCTTGAGCTGAGAAGAGAGCTCTCTCTAGAGTTTGACTATCCCGACACCAACTCTGAAGAAGACCTGGATGATGGCGAGCTGCTAGATGGCCCAGTTAAAAAAGACAGGAAGTACAAAATGCACCATTTCCGATGGGAAGAACCACCCAAAGACAAGCGGTATGGAGGATTCATGACCCCAGAGAGAAGCCAGACACCTTTAATGACTCTTTTAAAAAATGCCANNNNNNNNNNNNNNNNNNNNNNNNN   [608]
'XS 5079+LH 5128+ZJJ 5368'                                    TCACCTGTGTTTCCCGGCAATGGCCACATGCAGCCCCTTTCTGAAAACATCAGGAAATACGTCATGAGCCACTTTCGCTGGAATAAATTCGGTCGGAGGAACAGCACCAGCAATGATAACAACAAT---GGGGGCTACAAACGGGAGGATATTGCCAACTACCCTATATTGAACCTGTTCCCTGGCAGCGACAACCAAAACACACAGCAGGGAATTATGGAAGATGAGGCTGTGGATAGGCAAGACAGCAAAAGATCTTACTCCATGGAGCACTTCCGATGGGGAAAACCCGTCGGCAAGAAGAGGAGGCCTATCAAAGTCTTCCCTACAGATGCTGAAGAAGAGTCCTCAGAAAGTTTCCCCCTTGAGCTGAGAAGAGAGCTCTCTCTAGAGTTTGACTATCCCGACACCAACTCTGAAGAAGACCTGGATGATGGCGAGCTGCTAGATGGCCCAGTTAAAAAAGACAGGAAGTACAAAATGCACCATTTCCGATGGGAAGAACCACCCAAAGACAAGCGGTATGGAGGATTCATGACCCCAGAGAGAAGCCAGACACCTTTAATGACTCTTTTCAAAAATGCCANNNNNNNNNNNNNNNNNNNNNNNNN   [608]
XS_5088                                    TCTCCTGTGTTTCCCGGCAATGGCCACATGCAGCCCCTTTCTGAAAACATCAGGAAATACGTCATGAGCCACTTTCGCTGGAATAAATTCGGTCGGAGGAACAGCACCAGCAATGATAACAACAAT---GGGGGCTACAAACGGGAGGATATTGCCAACTACCCTATATTGAACCTGTTCCCTGGCAGCGACAACCAAAACACACAGCAGGGAATTATGGAAGATGAGGCTGTGGATAGGCAAGACAGCAAAAGATCTTACTCCATGGAGCACTTCCGATGGGGAAAACCCGTCGGCAAGAAGAGGAGGCCTATCAAAGTCTTCCCTACAGATGCTGAAGAAGAGTCCTCAGAAAGTTTCCCCCTTGAGCTGAGAAGAGAGCTCTCTCTAGAGTTTGACTATCCCGACACCAACTCTGAAGAAGACCTGGATGATGGCGAGCTGCTAGATGGCCCAGTTAAAAAAGACAGGAAGTACAAAATGCACCATTTCCGATGGGAAGAACCACCCAAAGACAAGCGGTATGGAGGATTCATGACCCCAGAGAGAAGCCAGACACCTTTAATGACTCTTTTCAAAAATTCNNNNNNNNNNNNNNNNNNNNNNNNNNN   [608]
LH_5116                                    TCACCTGTGTTTCCCGGCAATGGCCACATGCAGCCCCTTTCTGAAAACATCAGGAAATACGTCATGAGCCACTTTCGCTGGAATAAATTCGGTCGGAGGAACAGCACCAGCAATGATAACAACAAT---GGGGGCTACAAACGGGAGGATATTGCCAACTACCCTATATTGAACCTGTTCCCTGGCAGCGACAACCAAAACACACAGCAGGGAATTATGGAAGATGAGGCTGTGGATAGGCAAGACAGCAAAAGATCTTACTCCATGGAGCACTTCCGATGGGGAAAACCCGTCGGCAAGAAGAGGAGGCCTATCAAAGTCTTCCCTACAGATGCTGAAGAAGAGTCCTCAGAAAGTTTCCCCCTTGAGCTGAGAAGAGAGCTCTCTCTAGAGTTTGACTATCCCGACACCAACTCTGAAGAAGACCTGGATGATGGCGAGCTGCTAGATGGCCCAGTTAAAAAAGACAGGAAGTACAAAATGCACCATTTCCGATGGGAAGAACCACCCAAAGACAAGCGGTATGGAGGATTCATGACCCCAGAGAGAAGCCAGACACCTTTAATGACTCTTTTCAAAAATGCCAA------------------------   [584]
LH_5117b                                    TCTCCTGTGTTTCCCGGCAATGGCCACATGCAGCCCCTTTCTGAAAACATCAGGAAATACGTCATGAGCCACTTTCGCTGGAATAAATTCGGTCGGAGGAACAGCACCAGCAATGATAACAACAAT---GGGGGCTACAAACGGGAGGATATTGCCAACTACCCTATATTGAACCTGTTCCCTGGCAGCGACAACCAAAACACACAGCAGGGAATTATGGAAGATGAGGCTGTGGATAGGCAAGACAGCAAAAGATCTTACTCCATGGAGCACTTCCGATGGGGAAAACCCGTCGGCAAGAAGAGGAGGCCTATCAAAGTCTTCCCTACAGATGCTGAAGAAGAGTCCTCAGAAAGTTTCCCCCTTGAGCTGAGAAGAGAGCTCTCTCTAGAGTTTGACTATCCCGACACCAACTCTGAAGAAGACCTGGATGATGGCGAGCTACTAGATGGCCCAATTAAAAAAGACAGGAAGTACAAAATGCACCATTTCCGATGGGAAGAACCACCCAAAGACAAGCGGTATGGAGGATTCATGACCCCAGAGAGAAGCCAGACACCTTTAATGACTCTTTTCAAGAATGCCATAATTAAAAACGCCCACAAAAAGGG   [608]
LH_5123a                                    TCTCCTGTGTTTCCCGGCAATGGCCACATGCAGCCCCTTTCTGAAAACATCAGGAAATACGTCATGAGCCACTTTCGCTGGAATAAATTCGGTCGGAGGAACAGCACCAGCAATGATAACAACAAT---GGGGGCTACAAACGGGAGGATATTGCCAACTACCCTATATTGAACCTGTTCCCTGGCAGCGAAAACCAAAACACACAGCAGGGAATTATGGAAGATGAGGCTGTGGATAGGCAAGACAGCAAAAGATCTTACTCCATGGAGCACTTCCGATGGGGAAAACCCGTCGGCAAGAAGAGGAGGCCTATCAAAGTCTTCCCTACAGATGCTGAAGAAGAGTCCTCAGAAAGTTTCCCCCTTGAGCTGAGAAGAGAGCTCTCTCTAGAGTTTGACTATCCCGACACCAACTCTGAAGAAGACCTGGATGATGGCGAGCTGCTAGATGGCCCAGTTAAAAAAGACAGGAAGTACAAAATGCACCATTTCCGATGGGAAGAACCACCCAAAGACAAGCGGTATGGAGGATTCATGACCCCAGAGAGAAGCCAGACACCTTTAATGACTCTTTTCAAGAATGCCATAATTAAAAACGCCCACAAAAAGGG   [608]
LH_5129a                                    NCTCCTGTGTTTCCCGGCAATGGCCACATGCAGCCCCTTTCTGAAAACATCAGGAAATACGTCATGAGCCACTTTCGCTGGAATAAATTCGGTCGGAGGAACAGCACCAGCAATGATAACAACAAT---GGGGGCTACAAACGGGAGGATATTGCCAACTACCCTATATTGAACCTGTTCCCTGGCAGCGACAACCAAAACACACAGCAGGGAATTATGGAAGATGAGGCTGTGGATAGGCAAGACAGCAAAAGATCTTACTCCATGGAGCACTTCCGATGGGGAAAACCCGTCGGCAAGAAGAGGAGGCCTATCAAAGTCTTCCCTACAGATGCTGAAGAAGAGTCCTCAGAAAGTTTCCCCCTTGAGCTGAGAAGAGAGCTCTCTCTAGAGTTTGACTATCCCGACACCAACTCTGAAGAAGACCTGGATGATGGCGAGCTGCTAGATGGCCCAGTTAAAAAAGACAGGAAGTACAAAATGCACCATTTCCGATGGGAAGAACCACCCAAAGACAAGCGGTATGGAGGATTCATGACCCCAGAGAGAACCCAGACACCTTTAATGACTCTTTTCAAGAATGCCATAATTAAAAATGCCCACAAAAAGGG   [608]
'LH 5130b+AQ 5452b'                                    TCTCCTGTGTTTCCCGGCAATGGCCACATGCAGCCCCTTTCTGAAAACATCAGGAAATACGTCATGAGCCACTTTCGCTGGAATAAATTTGGTCGGAGGAACAGCACCAGCAATGATAACAACAAT---GGGGGCTACAAACGGGAGGATATTGCCAACTACCCTATATTGAACCTGTTCCCTGGCAGCGACAACCAAAACACACAGCAGGGAATTATGGAAGATGAGGCTGTGGATAGGCAAGACAGCAAAAGATCTTACTCCATGGAGCACTTCCGATGGGGAAAACCCGTCGGCAAGAAGAGGAGGCCTATCAAAGTCTTCCCTACAGATGCTGAAGAAGAGTCCTCAGAAAGTTTCCCCCTTGAGCTGAGAAGAGAGCTCTCTCTAGAGTTTGACTATCCCGACACCAACTCTGAAGAAGACCTGGATGATGGCGAGCTGCTAGATGGCCCAGTTAAAAAAGACAGGAAGTACAAAATGCACCATTTCCGATGGGAAGAACCACCCAAAGACAAGCGGTATGGAGGATTCATGACCCCAGAGAGAAGCCAGACACCTTTAATGACTCTTTTCAAGAATGCCATAATTAAAAACGCCCACAAAAAGGG   [608]
WH_5139a                                    CCTCCTGTGTTTCCCGGCAATGGCCACATGCAGCCCCTTTCTGAAAACATCAGGAAATACGTCATGAGCCACTTTCGCTGGAATAAATTCGGTCGGAGGAACAGCACCAGCAATGATAACAACAAT---GGGGGCTACAAACGGGAGGATATTGCCAACTACCCTATATTGAACCTGTTCCCTGGCAGCGACAACCAAAACACACAGCAGGGAATTATGGAAGATGAGGCTGTGGATAGGCAAGACAGCAAAAGATCTTACTCCATGGAGCACTTCCGATGGGGAAAACCCGTCGGCAAGAAGAGGAGGCCTATCAAAGTCTTCCCTACAGATGCTGAAGAAGAGTCCTCAGAAAGTTTCCCCCTTGAGCTGAGAAGAGAGCTCTCTCTAGAGTTTGACTATCCCGACACCAACTCTGAAGAAGACCTGGATGATGGCGAGCTGCTAGATGGCCCAGTTAAAAAAGACAGGAAGTACAAAATGCACCATTTCCGATGGGAAGAACCACCCAAAGACAAGCGGTATGGAGGATTCATGACCCCAGAGAGAAGCCAGACACCTTTAATGACTCTTTTCAAGAATGCCATAATTAAAAACGCCCACAAAAAGGG   [608]
WH_5139b                                    CCTCCTGTGTTTCCCGGCAATGGCCACATGCAGCCCCTTTCTGAAAACATCAGGAAATACGTCATGAGCCACTTTCGCTGGAATAAATTCGGTCGGAGGAACAGCACCAGCAATGATAACAACAAT---GGGGGCTACAAACGGGAGGATATTGCCAACTACCCTATATTGAACCTGTTCCCTGGCAGCGACAACCAAAACACACAGCAGGGAATTATGGAAGATGAGGCTGTGGATAGGCAAGACAGCAAAAGATCTTACTCCATGGAGCACTTCCGATGGGGAAAACCCGTCGGCAAGAAGAGGAGGCCTATCAAAGTCTTCCCTACAGATGCTGAAGAAGAGTCCTCAGAAAGTTTCCCCCTTGAGCTGAGAAGAGAGCTCTCTCTAGAGTTTGACTATCCCGACACCAACTCTGAAGAAGACCTGGATGATGGCGAGCTGCTAGATGGCCCAGTTAAAAAAGACAGGAAGTACAAAATGCACCATTTCCGATGGGAAGAACCACCCAAAGACAAGCGGTATGGAGGATTCATGACCCCAGAGAGAAGCCAGACACCTTTAATGACTCTTTTCAAGAATGCCATAATTAAAAATGCCCACAAAAAGGG   [608]
'WH 5149b+HQ 5169b+JJ 5270b+CD 5396b+YY 5442b+YY 5443b'                                    TCTCCTGTGTTTCCCGGCAATGGCCACATGCAGCCCCTTTCTGAAAACATCAGGAAATACGTCATGAGCCACTTTCGCTGGAATAAATTCGGTCGGAGGAACAGCACCAGCAATGATAACAACAAT---GGGGGCTACAAACGGGAGGATATTGCCAACTACCCTATATTGAACCTGTTCCCTGGCAGCGACAACCAAAACACACAGCAGGGAATTATGGAAGATGAGGCTGTGGATAGGCAAGACAGCAAAAGATCTTACTCCATGGAGCACTTCCGATGGGGAAAACCCGTCGGCAAGAAGAGGAGGCCTATCAAAGTCTTCCCTACAGATGCTGAAAAAGAGTCCTCAAAAAGTTTCCCCCTTGAGCTGAAAAGAGAGCTCTCTCTAGAGTTTGACTATCCCGACACCAACTCTGAAGAAGACCTGGATGATGGCGAGCTGCTAGATGGCCCAGTTAAAAAAGACAGGAAGTACAAAATGCACCATTTCCGATGGGAAGAACCACCCAAAGACAAGCGGTATGGAGGATTCATGACCCCAGAGAGAAGCCAGACACCTTTAATGACTCTTTTCAAGAATGCCATAATTAAAAACGCCCACAAAAAGGG   [608]
HQ_5170b                                    NCTCCTGTGTTTCCCGGCAATGGCCACATGCAGCCCCTTTCTGAAAACATCAGGAAATACGTCATGAGCCACTTTCGCTGGAATAAATTCGGTCGGAGGAACAGCACCAGCAATGATAACAACAAT---GGGGGCTACAAACGGGAGGATATTGCCAACTACCCTATATTGAACCTGTTCCCTGGCAGCGACAACCAAAACACACAGCAGGGAATTATGGAAGATGAGGCTGTGGATAGGCAAGACAGCAAAAGATCTTACTCCATGGAGCACTTCCGATGGGGAAAACCCGTCGGCAAGAAGAGGAGGCCTATCAAAGCCTTCCCTACAGATGCTGAAGAAGAGTCCTCAGAAAGTTTCCCCCTTGAGCTGAGAAGAGAGCTCTCTCTAGAGTTTGACTATCCCGACACCAACTCTGAAGAAGACCTGGATGATGGCGAGCTGCTAGATGGCCCAGTTAAAAAAGACAGGAAGTACAAAATGCACCATTTCCGATGGGAAGAACCACCCAAAGACAAGCGGTATGGAGGATTCATGACCCCAGAGAGAAGCCAGACACCTTTAATGACTCTTTTCAAGAATGCCATAATTAAAAACGCCCACAAAAAGGG   [608]
HQ_5171                                    NCTCCTGTGTTTCCCGGCAATGGCCACATGCAGCCCCTTTCTGAAAACATCAGGAAATACGTCATGAGCCACTTTCGCTGGAATAAATTCGGTCGGAGGAACAGCACCAGCAATGATAACAACAAT---GGGGGCTACAAACGGGAGGATATTGCCAACTACCCTATATTGAACCTGTTCCCTGGCAGCGACAACCAAAACACACAGCAGGGAATTATGGAAGATGAGGCTGTGGATAGGCAAGACAGCAAAAGATCTTACTCCATGGAGCACTTCCGATGGGGAAAACCCGTCGGCAAGAAGAGGAGGCCTATCAAAGTCTTCCCTACAGATGCTGAARAAGAGTCCTCAGAAAGTTTCCCCCTTGAGCTGARAAGAGAGCTCTCTCTAGAGTTTGACTATCCCGACACCAACTCTGAASAAGACCTGGATGATGGCGAGCTGCTAGATGGCCCAGTTAAAAAAGACAGGAAGTACAAAATGCACCATTTCCGATGGGAAMAACCACCCAAAGACAAGCGGTATGGAGGATTCATGACCCCAGAGAGAAGCCAGACACCTTTAATGACTCTTTTCAAGAATGCCATAATTAAAAACGCCCACAAAAAGGG   [608]
HQ_5172                                    TCTCCTGTGTTTCCCGGCAATGGCCACATGCAGCCCCTTTCTGAAAACATCAGGAAATACGTCATGAGCCACTTTCGCTGGAATAAATTCGGTCGGAGGAACAGCACCAGCAATGATAACAACAAT---GGGGGCTACAAACGGGAGGATATTGCCAACTACCCTATATTGAACCTGTTCCCTGGCAGCGACAACCAAAACACACAGCAGGGAATTATGGAAGATGAGGCTGTGGATAGGCAAGACAGCAAAAGATCTTACTCCATGGAGCACTTCCGAWGGGGAAAACCCGTCGGCAAGAAGAGGAGGCCTATCAAAGTCTTCCCTACAGATGCTGAARAAGAGTCCTCASAAAGTTTCCCCCTTGAGCTGAAAAGAGAGCTCTCTCTAGAGTTTGACTATCCCGACACCAACTCTGAAGAAGACCTGGATGATGGCGAGCTCCTAGATGGCCCAGTTAAAAAAGACAGGAAGTACAAAATGCACCATTTCCGATGGGAAGAACCACCCAAAGACAAGCGGTATGGAGGATTCATGACCCCAGAGAGAAGCCAGACACCTTTAATGACTCTTTTCAAGAATGCCATAATTAAAAACGCCCACAAAAAGGG   [608]
HQ_5174b                                    NCTCCTGTGTTTCCCGGCAATGGCCACATGCAGCCCCTTTCTGAAAACATCAGGAAATACGTCATGAGCCACTTTCGCTGGAATAAATTCGGTCGGAGGAACAGCACCAGCAATGATAACAACAAT---GGGGGCTACAAACGGGAGGATATTGCCAACTACCCTATATTGAACCTGTTCCCTGGCAGCGACAACCAAAACACACAGCAGGGAATTATGGAAGATGAGGCTGTGGATAGGCAAGACAGCAAAAGATCTTACTCCATGGAGCACTTCCGATGGGGAAAACCCGTCGGCAAGAAGAGGAGGCCTATCAAAGTCTTCCCTACAGATGCTGAAGAAGAGTCCTCAGAAAGTTTCCCCCTTGAGCTGAGAAGAGAGCTCTCTCTAGAGTTTGACTATCCCGACACCAACTCTGAAGAAGACCTGGATGATGGCAAGCTGCTAGATGGCCCAGTTAAAAAAGACAGGAAGTACAAAATGCACCATTTCCGATGGGAAGAACCACCCAAAGACAAGCGGTATGGAGGATTCATGACCCCAGAGAGAAGCCAGACACCTTTAATGACTCTTTTCAAGAATGCCATAATTAAAAACGCCCACAAAAANNN   [608]
HQ_5175b                                    TCTCCTGTGTTTCCCGGCAATGGCCACATGCAGCCCCTTTCTGAAAACATCAGGAAATACGTCATGAGCCACTTTCGCTGGAATAAATTCGGTCGGAGGAACAGCACCAGCAATGATAACAACAAT---GGGGGCTACAAACGGGAGGATATTGCCAACTACCCTATATTGAACCTGTTCCCTGGCAGCAACAACCAAAACACACAGCAGGGAATTATGGAAGATGAGGCTGTGGATAGGCAAGACAGCAAAAGATCTTACTCCATGGAGCACTTCCGATGGGGAAAACCCGTCGGCAAGAAGAGGAGGCCTATCAAAGTCTTCCCTACAGATGCTGAAGAAGAGTCCTCAGAAAGTTTCCCCCTTGAGCTGAGAAGAGAGCTCTCTCTAGAGTTTGACTATCCCGACACCAACTCTGAAGAAGACCTGGATGATGGCGAGCTACTAGATGGCCCAGTTAAAAAAGACAGGAAGTACAAAATGCACCATTTCCGATGGGAAGAACCACCCAAAGACAAGCGGTATGGAGGATTCATGACCCCAGAGAGAAGCCAGACACCTTTAATGACTCTTTTCAAGAATGCCATAATTAAAAACGCCCACAAAAAGGG   [608]
HQ_5178a                                    TCTCCTGTGTTTCCCGGCAATGGCCACATGCAGCCCCTTTCTGAAAACATCAGGAAATACGTCATGAGTCACTTTCGCTGGAATAAATTCGGTCGGAGGAACAGCACCAGCAATGATAACAACAAT---GGGGGCTACAAACGGGAGGATATTGCCAACTACCCTATATTGAACCTGTTCCCTGGCAGCGACAACCAAAACACACAGCAGGGAATTATGGAAGATGAGGCTGTGGATAGGCAAGACAGCAAAAGATCTTACTCCATGGAGCACTTCCGATGGGGAAAACCCGTCGGCAAGAAGAGGAGGCCTATCAAAGTCTTCCCTACAGATGCTGAAGAAGAGTCCTCAGAAAGTTTCCCCCTTGAGCTGAGAAGAGAGCTCTCTCTAGAGTTTGACTATCCCGACACCAACTCTGAAGAAGACCTGGATGATGGCGAGCTGCTAGATGGCCCAGTTAAAAAAGACAGGAAGTACAAAATGCACCATTTCCGATGGGAAGAACCACCCAAAGACAAGCGGTATGGAGGATTCATGACCCCAGAGAGAAGCCAGACACCTTTAATGACTCTTTTCAAGAATGCCATAATTAAAAACGCCCACAAAAAGGG   [608]
HQ_5178b                                    TCTCCTGTGTTTCCCGGCAATGGCCACATGCAGCCCCTTTCTGAAAACATCAGGAAATACGTCATGAGTCACTTTCGCTGGAATAAATTCGGTCGGAGGAACAGCACCAGCAATGATAACAACAAT---GGGGGCTACAAACGGGAGGATATTGCCAACTACCCTATATTGAACCTGTTCCCTGGCAGCGACAACCAAAACACACAGCAGGGAATTATGGAAGATGAGGCTGTGGATAGGCAAGACAGCAAAAGATCTTACTCCATGGAGCACTTCCGATGGGGAAAACCCGTCGGCAAGAAGAGGAGGCCTATCAAAGTCTTCCCTACAGATGCTGAAAAAGAGTCCTCAGAAAGTTTCCCCCTTGAGCTGAAAAGAGAGCTCTCTCTAGAGTTTGACTATCCCGACACCAACTCTGAAGAAGACCTGGATGATGGCGAGCTGCTAGATGGCCCAGTTAAAAAAGACAGGAAGTACAAAATGCACCATTTCCGATGGGAAGAACCACCCAAAGACAAGCGGTATGGAGGATTCATGACCCCAGAGAGAAGCCAGACACCTTTAATGACTCTTTTCAAGAATGCCATAATTAAAAACGCCCACAAAAAGGG   [608]
HoS_5203b                                    TCTCCTGTGTTTCCCGGCAATGGCCACATGCAGCCCCTTTCTGAAAACATCAGGAAATACGTCATGAGCCACTTTCGCTGGAATAAATTCGGTCGGAGGAACAGCACCAGCAATGATAACAACAAT---GGGGGCTACAAACGGGAGGATATTGCCAACTACCCTATATTGAACCTGTTCCCTGGCAGCGACAACCAAAACACACAGCAGGGAATTATGGAAGATGAGGCTGTGGATAGGCAAGACAGCAAAAGATCTTACTCCATGGAGCACTTCCGATGGGGAAAACCCGTCGGCAAGAAGAGGAGGCCTATCAAAGTCTTCCCTACAGATGCTGAAAAAGAGTCCTCAGAAAGTTTCCCCCTTGAGCTGAGAAGAGAGCTCTCTCTAGAGTTTGACTATCCCGACACCAACTCTGAAGAAGACCTGGATGATGGCGAGCTGCTAGATGGCCCAGTTAAAAAAGACAGGAAGTACAAAATGCACCATTTCCGATGGGAAGAACCACCCAAAGACAAGCGGTATGGAGGATTCATGACCCCAGAGAGAAGCCAAACACCTTTAATGACTCTTTTCAAGAATGCCATAATTAAAAACGCCCACAAAAAGGG   [608]
LS_5223b                                    TCTCCTGTGTTTCCCGGCAATGGCCACATGCAGCCCCTTTCTGAAAACATCAGGAAATACGTCATGAGCCACTTTCGCTGGAATAAATTCGGTCGGAGGAACAGCACCAGCAATGATAACAACAAT---GGGGGCTACAAACGGGAGGATATTGCCAACTACCCTATATTGAACCTGTTCCCTGGCAGCGACAACCAAAACACACAGCAGGGAATTATGGAAGATGAGGCTGTGGATAGGCAAGACAGCAAAAGATCTTACTCCATGGAGCACTTCCGATGGGGAAAACCCGTCGGCAAGAAGAGGAGGCCTATCAAAGTCTTCCCTACAGATGCTGAAGAAGAGTCCTCAGAAAGTTTCCCCCTTGAGCTGAGAAGAGAGCTCTCTCTAGAGTTTGACTATCCCGACACCAACTCTGAAGAAGACCTGGATGATGGCGAGCTACTAAATGGCCCAGTTAAAAAAGACAGGAAGTACAAAATGCACCATTTCCGATGGGAAGAACCACCCAAAGACAAGCGGTATGGAGGATTCATGACCCCAGAGAGAAGCCAGACACCTTTAATGACTCTTTTCAAGAATGCCATAATTAAAAACGCCCACAAAAAGGG   [608]
LS_5226b                                    TCTCCTGTGTTTCCCGGCAATGGCCACATGCAGCCTCTTTCTGAAAACATCAGGAAATACGTCATGAGCCACTTTCGCTGGAATAAATTCGGTCGGAGGAACAGCACCAGCAATGATAACAACAAT---GGGGGCTACAAACGGGAGGATATTGCCAACTACCCTATATTGAACCTGTTCCCTGGCAGCAACAACCAAAACACACAGCAGGGAATTATGGAAGATGAGGCTGTGGATAGGCAAGACAGCAAAAGATCTTACTCCATGGAGCACTTCCGATGGGGAAAACCCGTCGGCAAGAAGAGGAGGCCTATCAAAGTCTTCCCTACAGATGCTGAAGAAGAGTCCTCAGAAAGTTTCCCCCTTGAGCTGAGAAGAGAGCTCTCTCTAGAGTTTGACTATCCCGACACCAACTCTGAAGAAGACCTGGATGATGGCGAGCTACTAGATGGCCCAGTTAAAAAAGACAGGAAGTACAAAATGCACCATTTCCGATGGGAAGAACCACCCAAAGACAAGCGGTATGGAGGATTCATGACCCCAGAGAGAAGCCAGACACCTTTAATGACTCTTTTCAAGAATGCCATAATTAAAAACGCCCACAAAAAGGG   [608]
LS_5231b                                    TCTCCTGTGTTTCCCGGCAATGGCCACATGCAGCCCCTTTCTGAAAACATCAGGAAATACGTCATGAGCCACTTTCGCTGGAATAAATTCGGTCGGAGGAACAGCACCAGCAATGATAACAACAAT---GGGGGCTACAAACGGGAGGATATTGCCAACTACCCTATATTGAACCTGTTCCCTGGCAGCGAAAACCAAAACACACAGCAGGGAATTATGGAAGATGAGGCTGTGGATAGGCAAGACAGCAAAAGATCTTACTCCATGGAGCACTTCCGATGGGGAAAACCCGTCGGCAAGAAGAGGAGGCCTATCAAAGTCTTCCCTACAGATGCTGAAAAAGAGTCCTCAAAAAGTTTCCCCCTTGAGCTGAGAAGAGAGCTCTCTCTAGAGTTTGACTATCCCGACACCAACTCTGAAGAAGACCTGGATGATGGCGAGCTGCTAGATGGCCCAGTTAAAAAAGACAGGAAGTACAAAATGCACCATTTCCGATGGGAAGAACCACCCAAAGACAAGCGGTATGGAGGATTCATGACCCCAGAGAGAAGCCAGACACCTTTAATGACTCTTTTCAAGAATGCCATAATTAAAAACGCCCACAAAAAGGG   [608]
'LS 5233+CD 5393a+YY 5436a+LQ 009a+LQ 011a'                                    TCWCCTGTGTTTCCCGGCAATGGCCACATGCAGCCCCTTTCTGAAAACATCAGGAAATACGTCATGAGCCACTTTCGCTGGAATAAATTCGGTCGGAGGAACAGCACCAGCAATGATAACAACAAT---GGGGGCTACAAACGGGAGGATATTGCCAACTACCCTATATTGAACCTGTTCCCTGGCAGCGACAACCAAAACACACAGCAGGGAATTATGGAAGATGAGGCTGTGGATAGGCAAGACAGCAAAAGATCTTACTCCATGGAGCACTTCCGATGGGGAAAACCCGTCGGCAAGAAGAGGAGGCCTATCAAAGTCTTCCCTACAGATGCTGAAGAAGAGTCCTCAGAAAGTTTCCCCCTTGAGCTGAGAAGAGAGCTCTCTCTAGAGTTTGACTATCCCGACACCAACTCTGAAGAAGACCTGGATGATGGCGAGCTACTAGATGGCCCAGTTAAAAAAGACAGGAAGTACAAAATGCACCATTTCCGATGGGAAGAACCACCCAAAGACAAGCGGTATGGAGGATTCATGACCCCAGAGAGAAGCCAGACACCTTTAATGACTCTTTTCAAAAATGCCANNNNNNNNNNNNNNNNNNNNNNNNN   [608]
LS_5234b                                    TCTCCTGTGTTTCCCGGCAATGGCCACATGCAGCCCCTTTCTGAAAACATCAGGAAATACGTCATGAGCCACTTTCGCTGGAATAAATTCGGTCGGAGGAACAGCACCAGCAATGATAACAACAAT---GGGGGCTACAAACGGGAGGATATTGCCAACTACCCTATATTGAACCTGTTCCCTGGCAGCGACAACCAAAACACACAGCAGGGAATTATGGAAGATGAGGCTGTGGATAGGCAAGACAGCAAAAGATCTTACTCCATGGAGCACTTCCGATGGGGAAAACCCGTCGGCAAGAAGAGGAGGCCTATCAAAGTCTTCCCTACAAATGCTGAAAAAGAGTCCTCAAAAAGTTTCCCCCTTGAGCTGAGAAGAGAGCTCTCTCTAGAGTTTGACTATCCCGACACCAACTCTGAAGAAGACCTGGATGATGGCGAGCTGCTAGATGGCCCAGTTAAAAAAGACAGGAAGTACAAAATGCACCATTTCCGATGGGAAGAACCACCCAAAGACAAGCGGTATGGAGGATTCATGACCCCAGAGAGAAGCCAGACACCTTTAATGACTCTTTTCAAGAATGCCATAATTAAAAACGCCCACAAAAAGGG   [608]
JJ_5262a                                    NCTCCTGTGTTTCCCGGCAATGGCCACATGCAGCCCCTTTCTGAAAACATCAGGAAATACGTCATGAGCCACTTTCGCTGGAATAAATTCGGTCGGAGGAACAGCACCAGCAATGATAACAACAAT---GGGGGCTACAAACGGGAGGATATTGCCAACTACCCTATATTGAACCTGTTCCCTGGCAGCGACAACCAAAACACACAGCAGGGAATTATGGAAGATGAGGCTGTGGATAGGCAAGACAGCAAAAGATCTTACTCCATGGAGCACTTCCGATGGGGAAAACCCGTCGGCAAGAAGAGGAGGCCTATCAAAGTCTTCCCTACAGATGCTGAAGAAGAGTCCTCAGAAAGTTTCCCCCTTGAGCTGAGAAGAGAGCTCTCTCTAGAGTTTGACTATCCCGACACCAACTCTGAAGAAGACCTGGATGATGGCGAGCTGCTAGATGGCCCAGTTAAAAAAGACAGGAAGTACAAAATGCACCATTTCCGATGGGAAGAACCACCCAAAGACAAGCGGTATGGAGGATTCATGACCCCAGAGAGAAGCCAGACCCCTTTAATGACTCTTTTCAAGAATGCCATAATTAAAAACGCCCACAAAAAGGG   [608]
JJ_5262b                                    NCTCCTGTGTTTCCCGGCAATGGCCACATGCAGCCCCTTTCTGAAAACATCAGGAAATACGTCATGAGCCACTTTCGCTGGAATAAATTCGGTCGGAGGAACAGCACCAGCAATGATAACAACAAT---GGGGGCTACAAACGGGAGGATATTGCCAACTACCCTATATTGAACCTGTTCCCTGGCAGCGACAACCAAAACACACAGCAGGGAATTATGGAAGATGAGGCTGTGGATAGGCAAGACAGCAAAAGATCTTACTCCATGGAGCACTTCCGATGGGGAAAACCCGTCGGCAAGAAGAGGAGGCCTATCAAAGTCTTCCCTACAGATGCTGAAAAAGAGTCCTCAAAAAGTTTCCCCCTTGAGCTGAAAAGAGAGCTCTCTCTAGAGTTTGACTATCCCGACACCAACTCTGAAGAAGACCTGGATGATGGCGAGCTGCTAGATGGCCCAGTTAAAAAAGACAGGAAGTACAAAATGCACCATTTCCGATGGGAAGAACCACCCAAAGACAAGCGGTATGGAGGATTCATGACCCCAGAGAGAAGCCAGACCCCTTTAATGACTCTTTTCAAGAATGCCATAATTAAAAACGCCCACAAAAAGGG   [608]
JJ_5265a                                    NNNNNTGTGTTTCCCGGCAATGGCCACATGCAGCCCCTTTCTGAAAACATCAGGAAATACGTCATGAGCCACTTTCGCTGGAATAAATTCGGTCGGAGGAACAGCACCAGCAATGATAACAACAAT---GGGGGCTACAAACGGGAGGATATTGCCAACTACCCTATATTGAACCTGTTCCCTGGCAGCGACAACCAAAACACACAGCAGGGAATTATGGAAGATGAGGCTGTGGATAGGCAAGACAGCAAAAGATCTTACTCCATGGAGCACTTCCGATGGGGAAAACCCGTCGGCAAGAAGAGGAGGCCTATCAAAGTCTTCCCTACAGATGCTGAAGAAGAGTCCTCAGAAAGTTTCCCCCTTGAGCTGAGAAGAGAGCTCTCTCTAGAGTTTGACTATCCCGACACCAACTCTGAAGAAGACCTGGATGATGGCGAGCTGCTAAATGGCCCAGTTAAAAAAGACAGGAAGTACAAAATGCACCATTTCCGATGGGAAGAACCACCCAAAGACAAGCGGTATGGAGGATTCATGACCCCAGAGAGAAGCCAGACACCTTTAATGACTCTTTTCAAGAATGCCATAATTAAAAATGCCCACAAAAAGGG   [608]
JJ_5267                                    TCTGCTGTGTTTCCCGGCAATGGCCACATGCAGCCCCTTTCTGAAAACATCAGGAAATACGTCATGAGCCACTTTCGCTGGAATAAATTCGGTCGGAGGAACAGCACCAGCAATGATAACAACAAT---GGGGGCTACAAACGGGAGGATATTGCCAACTACCCTATATTGAACCTGTTCCCTGGCAGCGACAACCAAAACACACAGCAGGGAATTATGGAAGATGAGGCTGTGGATAGGCAAGACAGCAAAAGATCTTACTCCATGGAGCACTTCCRATGGGGAAAACCCGTCGGCAAGAAGAGGAGGCCTATCAAAGTCTTCCCTAMARATGCTRAARAAGAGYCCYCAGAAAGTTTCCCCCTTGAGCTGAGAAGAGAGCTCTCTCTAGAGTTTGACTATCCCGACCCCAACTCTGAAGAAGACCTGGATGATGGCGAGCTGCTAGATGGCCCAGTTAAAAAARACAGGAAGTACAAAATGCACCATTTCCGATGGGAAAAACCACCCAAAGACAAGCGGTATGGAGGATTCATGACCCCAGAGAGAAGCCAGACCCCTTTAATGACTCTTTTCAAGAATGCCATATTTAAAAACGCCCACAAAAAGGG   [608]
JJ_5269a                                    TCTCCTGTGTTTCCCGGCAATGGCCACATGCAGCCCCTTTCTGAAAACATCAGGAAATACGTCATGAGCCACTTTCGCTGGAATAAATTCGGTCGGAGGAACAGCACCAGCAATGATAACAACAAT---GGGGGCTACAAACGGGAGGATATTGCCAACTACCCTATATTGAACCTGTTCCCTGGCAGCGACAACCAAAACACACAGCAGGGAATTATGGAAGATGAGGCTGTGGATAGGCAAGACAGCAAAAGATCTTACTCCATGGAGCACTTCCGATGGGGAAAACCCGTCGGCAAGAAGAGGAGGCCTATCAAAGTCTTCCCTACAGATGCTGAAGAAGAGTCCTCAGAAAGTTTCCCCCTTGAGCTGAGAAGAGAGCTCTCTCTAGAGTTTGACTATCCCGACACCAACTCTGAAGAAGACCTGGATGATGGCGAGCTACTAGATGGCCCAGTTAAAAAAGACAGGAAGTACAAAATGCACCATTTCCGATGGGAAGAACCACCCAAAGACAAGCGGTATGGAGGATTCATGACCCCAGAGAGAAGCCAGACACCTTTAATGACTCTTTTCAAGAATGCCATAATTAAAAACGCCTACAAAAAGGG   [608]
JJ_5269b                                    TCTCCTGTGTTTCCCGGCAATGGCCACATGCAGCCCCTTTCTGAAAACATCAGGAAATACGTCATGAGCCACTTTCGCTGGAATAAATTCGGTCGGAGGAACAGCACCAGCAATGATAACAACAAT---GGGGGCTACAAACGGGAGGATATTGCCAACTACCCTATATTGAACCTGTTCCCTGGCAGCGACAACCAAAACACACAGCAGGGAATTATGGAAGATGAGGCTGTGGATAGGCAAGACAGCAAAAGATCTTACTCCATGGAGCACTTCCGATGGGGAAAACCCGTCGGCAAGAAGAGGAGGCCTATCAAAGTCTTCCCTACAGATGCTGAAAAAGAGTCCTCAGAAAGTTTCCCCCTTGAGCTGAAAAAAGAGCTCTCTCTAGAGTTTGACTATCCCGACACCAACTCTGAAGAAGACCTGGATGATGGCGAGCTACTAGATGGCCCAGTTAAAAAAGACAGGAAGTACAAAATGCACCATTTCCGATGGAAAGAACCACCCAAAGACAAGCGGTATGGAGGATTCATGACCCCAGAGAGAAGCCAGACACCTTTAATGACTCTTTTCAAGAATGCCATAATTAAAAACGCCTACAAAAAGGG   [608]
JJ_5271a                                    TCTCCTGTGTTTCCCGGCAATGGCCACATGCAGCCCCTTTCTGAAAACATCAGGAAATACGTCATGAGCCACTTTCGCTGGAATAAATTCGGTCGGAGGAACAGCACCAGCAATGATAACAACAAT---GGGGGCTACAAACGGGAGGATATTGCCAACTACCCTATATTGAACCTGTTCCCTGGCAGCGACAACCAAAACACACAGCAGGGAATTATGGAAGATGAGGCTGTGGATAGGCAAGACAGAAAAAGATCTTACTCCATGGAGCACTTCCGATGGGGAAAACCCGTCGGCAAGAAGAGGAGGCCTATCAAAGTCTTCCCTACAGATGCTGAAGAAGAGTCCTCAGAAAGTTTCCCCCTTGAGCTGAGAAGAGAGCTCTCTCTAGAGTTTGACTATCCCGACACCAACTCTGAAGAAGACCTGGATGATGGCGAGCTGCTAGATGGCCCAGTTAAAAAAGACAGGAAGTACAAAATGCACCATTTCCGATGGGAAGAACCACCCAAAGACAAGCGGTATGGAGGATTCATGACCCCAGAGAGAAGCCAGACACCTTTAATGACTCTTTTCAAGAATGCCATAATTAAAAACGCCCACAAAAAGGG   [608]
'JJ 5273a+QS 5295+QS 5297b+YY 5434b'                                    TCTCCTGTGTTTCCCGGCAATGGCCACATGCAGCCCCTTTCTGAAAACATCAGGAAATACGTCATGAGCCACTTTCGCTGGAATAAATTCGGTCGGAGGAACAGCACCAGCAATGATAACAACAAT---GGGGGCTACAAACGGGAGGATATTGCCAACTACCCTATATTGAACCTGTTCCCTGGCAGCGACAACCAAAACACACAGCAGGGAATTATGGAAGATGAGGCTGTGGATAGGCAAGACAGCAAAAGATCTTACTCCATGGAGCACTTCCGATGGGGAAAACCCGTCGGCAAGAAGAGGAGGCCTATCAAAGTCTTCCCTACAGATGCTGAAGAAGAGTCCTCAGAAAGTTTCCCCCTTGAGCTGAGAAGAGAGCTCTCTCTAGAGTTTGACTATCCCGACACCAACTCTGAAGAAGACCTGGATGATGGCGAGCTGCTAGATGGCCCAGTTAAAAAAGACAGGAAGTACAAAATGCACCATTTCCGATGGGAAGAACCACCCAAAGACAAGCGGTATGGAGGATTCATGACCCCAGAGAGAAGCCAGACACCTTTAATGACTCTTTTCAAGAATGCCATAATTAAAAACGCCCACAAGAAGGG   [608]
JJ_5273b                                    NCTCCTGTGTTTCCCGGCAATGGCCACATGCAGCCCCTTTCTGAAAACATCAGGAAATACGTCATGAGCCACTTTCGCTGGAATAAATTCGGTCGGAGGAACAGCACCAGCAATGATAACAACAAT---GGGGGCTACAAACGGGAGGATATTGCCAACTACCCTATATTGAACCTGTTCCCTGGCAGCGACAACCAAAACACACAGCAGGGAATTATGGAAGATGAGGCTGTGGATAGGCAAGACAGCAAAAGATCTTACTCCATGGAGCACTTCCGATGGGGAAAACCCGTCGGCAAGAAGAGGAGGCCTATCAAAGTCTTCCCTACAGATGCTGAAAAAGAGTCCTCAAAAAGTTTCCCCCTTGAGCTGAGAAGAGAGCTCTCTCTAGAGTTTGACTATCCCGACACCAACTCTGAAGAAGACCTGGATGATGGCGAGCTGCTAGATGGCCCAGTTAAAAAAGACAGGAAGTACAAAATGCACCATTTCCGATGGGAAGAACCACCCAAAGACAAGCGGTATGGAGGATTCATGACCCCAGAGAGAAGCCAGACACCTTTAATGACTCTTTTCAAGAATGCCATAATTAAAAACGCCCACAAGAAGGG   [608]
JJ_5274b                                    TCTCCTGTGTTTCCCGGCAATGGCCACATGCAGCCCCTTTCTGAAAACATCAGGAAATACGTCATGAGCCACTTTCGCTGGAATAAATTTGGTCGGAGGAACAGCACCAGCAATGATAACAACAAT---GGGGGCTACAAACGGGAGGATATTGCCAACTACCCTATATTGAACCTGTTCCCTGGCAGCGACAACCAAAACACACAGCAGGGAATTATGGAAGATGAGGCTGTGGATAGGCAAGACAGCAAAAGATCTTACTCCATGGAGCACTTCCGATGGGGAAAACCCGTCGGCAAGAAGAGGAGGCCTATCAAAGTCTTCCCTACAGATGCTGAAGAAGAGTCCTCAGAAAGTTTCCCCCTTGAGCTGAGAAGAGAGCTCTCTCTAGAGTTTGACTATCCCGACACCAACTCTGAAGAAGACCTGGATGATGGCGAGCTACTAGATGGCCCAGTTAAAAAAGACAGGAAGTACAAAATGCACCATTTCCGATGGGAAGAACCACCCAAAGACAAGCGGTATGGAGGATTCATGACCCCAGAGAGAAGCCAGACACCTTTAATGACTCTTTTCAAGAATGCCATAATTAAAAATGCCCACAAAAAGGG   [608]
'QS 5293+QS 5304a'                                    TCTCCTGTGTTTCCCGGCAATGGCCACATGCAGCCCCTTTCTGAAAACATCAGGAAATACGTCATGAGCCACTTTCGCTGGAATAAATTCGGTCGGAGGAACAGCACCAGCAATGATAACAACAAT---GGGGGCTACAAACGGGAGGATATTGCCAACTACCCTATATTGAACCTGTTCCCTGGCAGCGACAACCAAAACACACAGCAGGGAATTATGGAAGATGAGGCTGTGGATAGGCAAGACAGCAAAAGATCTTACTCCATGGAGCACTTCCGATGGGGAAAACCCGTCGGCAAGAAGAGGAGGCCTATCAAAGTCTTCCCTACAGATGCTGAAGAAGAGTCCTCAGAAAGTTTCCCCCTTGAGCTGAGAAGAGAGCTCTCTCTAGAGTTTGACTATCCCGACACCAACTCTGAAGAAGACCTGGATGATGGCGAACTGCTAGATGGCCCAGTTAAAAAAGACAGGAAGTACAAAATGCACCATTTCCGATGGGAAGAACCACCCAAAGACAAGCGGTATGGAGGATTCATGACCCCAGAGAGAAGCCAGACACCTTTAATGACTCTTTTCAAGAATGCCATAATTAAAAACGCCCACAAAAAGGG   [608]
QS_5297a                                    TCTCCTGTGTTTCCCGGCAATGGCCACATGCAGCCCCTTTCTGAAAACATCAGGAAATACGTCATGAGCCACTTTCGCTGGAATAAATTCGGTCGGAGGAACAGCACCAGCAATGATAACAACAAT---GGGGGCTACAAACGGGAGGATATTGCCAACTACCCTATATTGAACCTGTTCCCTGGCAGCGACAACCAAAACACACAGCAGGGAATTATGGAAGATGAGGCTGTGGATAGGCAAGACAGCAAAAGATCTTACTCCATGGAGCACTTCCGATGGGGAAAACCCGTCGGCAAGAAGAGGAGGCCTATCAAAGTCTTCCCTACAGATGCTGAAAAAAAGTCCTCAGAAAGTTTCCCCCTTGAGCTGAAAAGAGAGCTCTCTCTAGAGTTTGACTATCCCGACACCAACTCTGAAGAAGACCTGGATGATGGCGAGCTGCTAGATGGCCCAGTTAAAAAAGACAGGAAGTACAAAATGCACCATTTCCGATGGGAAGAACCACCCAAAGACAAGCGGTATGGAGGATTCATGACCCCAGAGAGAAGCCAGACACCTTTAATGACTCTTTTCAAGAATGCCATAATTAAAAACGCCCACAAGAAGGG   [608]
QS_5300a                                    NNNNNNGGGTTTCCCGGCAATGGCCACATGCAGCCCCTTTCTGAAAACATCAGGAAATACGTCATGAGCCACTTTCGCTGGAATAAATTCGGTCGGAGGAACAGCACCAGCAATGATAACAACAAT---GGGGGCTACAAACGGGAGGATATTGCCAACTACCCTATATTGAACCTGTTCCCTGGCAGCGACAACCAAAACACACAGCAGGGAATTATGGAAGATGAGGCTGTGGATAGGCAAGACAGCAAAAGATCTTACTCCATGGAGCACTTCCGATGGGGAAAACCCGTCGGCAAGAAGAGGAGGCCTATCAAAGTCTTCCCTACAGATGCTGAAGAAGAGTCCTCAGAAAGTTTCCCCCTTGAGCTGAGAAGAGAGCTCTCTCTAGAGTTTGACTATCCCGACACCAACTCTGAAGAAGACCTGGATGATGGCGAACTGCTAGATGGCCCAGTTAAAAAAGACAGGAAGTACAAAATGCACCATTTCCGATGGGAAGAACCACCCAAAGACAAGCGGTATGGAGGATTCATGACCCCAGAGAGAAGCCAGACACCTTTAATGACTCTTTTCAAGAATGCCATAATTAAAAACGCCCACAAAAAGGG   [608]
'QS 5300b+QS 5301+LX 5375'                                    NNNCCTGGGTTTCCCGGCAATGGCCACATGCAGCCCCTTTCTGAAAACATCAGGAAATACGTCATGAGCCACTTTCGCTGGAATAAATTCGGTCGGAGGAACAGCACCAGCAATGATAACAACAAT---GGGGGCTACAAACGGGAGGATATTGCCAACTACCCTATATTGAACCTGTTCCCTGGCAGCGACAACCAAAACACACAGCAGGGAATTATGGAAGATGAGGCTGTGGATAGGCAAGACAGCAAAAGATCTTACTCCATGGAGCACTTCCGATGGGGAAAACCCGTCGGCAAGAAGAGGAGGCCTATCAAAGTCTTCCCTACAGATGCTGAAGAAGAGTCCTCAGAAAGTTTCCCCCTTGAGCTGAGAAGAGAGCTCTCTCTAGAGTTTGACTATCCCGACACCAACTCTGAAGAAGACCTGGATGATGGCGAGCTGCTAGATGGCCCAGTTAAAAAAGACAGGAAGTACAAAATGCACCATTTCCGATGGGAAGAACCACCCAAAGACAAGCGGTATGGAGGATTCATGACCCCAGAGAGAAGCCAGACACCTTTAATGACTCTTTTCAAGAATGCCATAATTAAAAACGCCCACAAAAAGGG   [608]
QS_5302a                                    TCWCCYGTGTTTCCCGGCAATGGCCACATGCAGCCCCTTTCTGAAAACATCAGGAAATACGTCATGAGCCACTTTCGCTGGAATAAATTCGGTCGGAGGAACAGCACCAGCAATGATAACAACAAT---GGGGGCTACAAACGGGAGGATATTGCCAACTACCCTATATTGAACCTGTTCCCTGGCAGCGACAACCAAAACACACAGCAGGGAATTATGGAAGATGAGGCTGTGGATAGGCAAGACAGCAAAAGATCTTACTCCATGGAGCACTTCCGATGGGGAAAACCCGTCGGCAAGAAGAGGAGGCCTATCAAAGTCTTCCCTACAGATGCTGAAGAAGAGTCCTCAGAAAGTTTCCCCCTTGAGCTGAGAAGAGAGCTCTCTCTAGAGTTTGACTATCCCGACACCAACTCTGAAGAAGACCTGGATGATGGCGAACTGCTAGATGGCCCAGTTAAAAAAGACAGGAAGTACAAAATGCACCATTTCCGATGGGAAGAACCACCCAAAGACAAGCGGTATGGAGGATTCATGACCCCAGAGAGAAGCCAGACACCTTTAATGACTCTTTTCAAAAATGCCANNNNNNNNNNNNNNNNNNNNNNNNN   [608]
QS_5305                                    NNTCCTGTGTTTCCCGGCAATGGCCACATGCAGCCCCTTTCTGAAAACATCAGGAAATACGTCATGAGCCACTTTCGCTGGAATAAATTCGGTCGGAGGAACAGCACCAGCAATGATAACAACAAT---GGGGGCTACAAACGGGAGGATATTGCCAACTACCCTATATTGAACCTGTTCCCTGGCAGCGACAACCAAAACACACAGCAGGGAATTATGGAAGATGAGGCTGTGGATAGGCAAGACAGCAAAAGATCTTACTCCATGGAGCACTTCCGATGGGGAAAACCCGTCGGCAAGAAGAGGAGGCCTATCAAAGTCTTCCCTACAGATGCTGAAGAAGAGTCCTCAGAAAGTTTCCCCCTTGAGCTGAGAAGAGAGCTCTCTCTAGAGTTTGACTATCCCGACACCAACTCTGAAGAAGACCTGGATGATGGCGAACTGCTAGATGGCCCAGTTAAAAAAGACAGGAAGTACAAAATGCACCATTTCCGATGGGAAGAACCACCCAAAGACAAGCGGTATGGAGGATTCATGACCCCAGAGAGAAGCCAGACACCTTTAATGACTCTTTTCAAGAATGCCATAATTAAAAATGCCCACAAAAAGGG   [608]
LF_5349a                                    TCTCCTGTGTTTCCCGGCAATGGCCACATGCAGCCCCTTTCTGAAAACATCAGGAAATACGTCATGAGCCACTTTCGCTGGAATAAATTCGGTCGGAGGAACAGCACCAGCAATGATAACAACAAT---GGGGGCTACAAACGGGAGGATATTGCCAACTACCCTATATTGAACCTGTTCCCTGGCAGCGACAACCAAAACACACAGCAGGGAATTATGGAAGATGAGGCTGTGGATAGGCAAGACAGCAAAAGATCTTACTCCATGGAGCACTTCCGATGGGGAAAACCCGTCGGCAAGAAGAGGAGGCCTATCAAAGTCTTCCCTACAGATGCTGAAGAAGAGTCCTCAGAAAGTTTCCCCCTTGAGCTGAGAAGAGAGCTCTCTCTAGAGTTTGACTATCCCGACACCAACTCTGAAGAAGACCTGGATGATGGCGAGCTACTAGATGGCCCAGTTAAAAAAGACAGGAAGTACAAAATGCACCATTTCCGATGGGAAGAACCACCCAAAGACAAGCGGTATGGAGGATTCATGACCCCAGAGAGAAGCCAGACACCTTTAATGACTCTTTTCAAGAATGCCATAATTAAAGACGCCCACAAGAAGGG   [608]
LF_5349b                                    TCTCCTGTGTTTCCCGGCAATGGCCACATGCAGCCCCTTTCTGAAAACATCAGGAAATACGTCATGAGCCACTTTCGCTGGAATAAATTCGGTCGGAGGAACAGCACCAGCAATGATAACAACAAT---GGGGGCTACAAACGGGAGGATATTGCCAACTACCCTATATTGAACCTGTTCCCTGGCAGCGACAACCAAAACACACAGCAGGGAATTATGGAAGATGAGGCTGTGGATAGGCAAGACAGCAAAAGATCTTACTCCATGGAGCACTTCCGATGGGGAAAACCCGTCGGCAAGAAGAGGAGGCCTATCAAAGTCTTCCCTACAGATGCTGAAGAAGAGTCCTCAGAAAGTTTCCCCCTTGAGCTGAGAAGAGAGCTCTCTCTAGAGTTTGACTATCCCGACACCAACTCTGAAGAAGACCTGGATGATGGCGAGCTGCTAGATGGCCCAGTTAAAAAAGACAGGAAGTACAAAATGCACCATTTCCGATGGGAAGAACCACCCAAAGACAAGCGGTATGGAGGATTCATGACCCCAGAGAGAAGCCAGACACCTTTAATGACTCTTTTCAAGAATGCCATAATTAAAGACGCCCACAAGAAGGG   [608]
'LF 5351a+CD 5397a'                                    NNNNCTGTGTTTCCCGGCAATGGCCACATGCAGCCCCTTTCTGAAAACATCAGGAAATACGTCATGAGCCACTTTCGCTGGAATAAATTCGGTCGGAGGAACAGCACCAGCAATGATAACAACAAT---GGGGGCTACAAACGGGAGGATATTGCCAACTACCCTATATTGAACCTGTTCCCTGGCAGCGACAACCAAAACACACAGCAGGGAATTATGGAAGATGAGGCTGTGGATAGGCAAGACAGCAAAAGATCTTACTCCATGGAGCACTTCCGATGGGGAAAACCCGTCGGCAAGAAGAGGAGGCCTATCAAAGTCTTCCCTACAGATGCTGAAGAAGAGTCCTCAGAAAGTTTCCCCCTTGAGCTGAGAAGAGAGCTCTCTCTAGAGTTTGACTATCCCGACACCAACTCTGAAGAAGACCTGGATGATGGCGAGCTACTAGATGGCCCAGTTAAAAAAGACAGGAAGTACAAAATGCACCATTTCCGATGGGAAGAACCACCCAAAGACAAGCGGTATGGAGGATTCATGACCCCAGAGAGAAGCCAGACACCTTTAATGACTCTTTTCAAGAATGCCATAATTAAAAATGCCCACAAAAAGGG   [608]
LF_5353a                                    CTTCCTGTGTTTCCCGGCAATGGCCACATGCAGCCCCTTTCTGAAAACATCAGGAAATACGTCATGAGCCACTTTCGCTGGAATAAATTCGGTCGGAGGAACAGCACCAGCAATGATAACAACAAT---GGGGGCTACAAACGGGAGGATATTGCCAACTACCCTATATTGAACCTGTTCCCTGGCAGCGACAACCAAAACACACAGCAGGGAATTATGGAAGATGAGGCTGTGGATAGGCAAGACAGCAAAAGATCTTACTCCATGGAGCACTTCCGATGGGGAAAACCCGTCGGCAAGAAGAGGAGGCCTATCAAAGTCTTCCCTACAGATGCTGAAAAAGAGTCCTCAGAAAGTTTCCCCCTTGAGCTGAGAAGAGAGCTCTCTCTAGAGTTTGACTATCCCGACACCAACTCTGAAGAAGACCTGGATGATGGCGAGCTGCTAGATGGCCCAGTTAAAAAAGACAGGAAGTACAAAATGCACCATTTCCGATGGGAAGAACCACCCAAAGACAAGCGGTATGGAGGATTCATGACCCCAGAGAGAAGCCAGACACCTTTAATGACTCTTTTCAAGAATGCCATAATTAAAAACGCCCACAAAAAGGG   [608]
LF_5353b                                    CTTCCTGTGTTTCCCGGCAATGGCCACATGCAGCCCCTTTCTGAAAACATCAGGAAATACGTCATGAGCCACTTTCGCTGGAATAAATTCGGTCGGAGGAACAGCACCAGCAATGATAACAACAAT---GGGGGCTACAAACGGGAGGATATTGCCAACTACCCTATATTGAACCTGTTCCCTGGCAGCGACAACCAAAACACACAGCAGGGAATTATGGAAGATGAGGCTGTGGATAGGCAAGACAGCAAAAGATCTTACTCCATGGAGCACTTCCGATGGGGAAAACCCGTCGGCAAGAAGAGGAGGCCTATCAAAGTCTTCCCTACAGATGCTGAAGAAGAGTCCTCAGAAAGTTTCCCCCTTGAGCTGAGAAGAGAGCTCTCTCTAGAGTTTGACTATCCCGACACCAACTCTGAAGAAGACCTGGATGATGGCGAGCTGCTAGATGGCCCAGTTAAAAAAGACAGGAAGTACAAAATGCACCATTTCCGATGGGAAGAACCACCCAAAGACAAGCGGTATGGAGGATTCATGACCCCAGAGAGAAGCCAGACACCTTTAATGACTCTTTTCAAGAATGCCATAATTAAAAACGCCCACAAAAAGGG   [608]
'ZJJ 5355b+ZJJ 5360b+ZJJ 5367b+CD 08b'                                    TCTCCTGTGTTTCCCGGCAATGGCCACATGCAGCCCCTTTCTGAAAACATCAGGAAATACGTCATGAGCCACTTTCGCTGGAATAAATTCGGTCGGAGGAACAGCACCAGCAATGATAACAACAAT---GGGGGCTACAAACGGGAGGATATTGCCAACTACCCTATATTGAACCTGTTCCCTGGCAGCGACAACCAAAACACACAGCAGGGAATTATGGAAGATGAGGCTGTGGATAGGCAAGACAGCAAAAGATCTTACTCCATGGAGCACTTCCGATGGGGAAAACCCGTCGGCAAGAAGAGGAGGCCTATCAAAGTCTTCCCTACAGATGCTGAAAAAGAGTCCTCAGAAAGTTTCCCCCTTGAGCTGAAAAGAGAGCTCTCTCTAGAGTTTGACTATCCCGACACCAACTCTGAAGAAGACCTGGATGATGGCGAGCTGCTAGATGGCCCAGTTAAAAAAGACAGGAAGTACAAAATGCACCATTTCCGATGGGAAGAACCACCCAAAGACAAGCGGTATGGAGGATTCATGACCCCAGAGAGAAGCCAGACACCTTTAATGACTCTTTTCAAGAATGCCATAATTAAAAACGCCCACAAAAAGGG   [608]
ZJJ_5357b                                    TCWCCYGTGTTTCCCGGCAATGGCCACATGCAGCCCCTTTCTGAAAACATCAGGAAATACGTCATGAGCCACTTTCGCTGGAATAAATTCGGTCGGAGGAACAGCACCAGCAATGATAACAACAAT---GGGGGCTACAAACGGGAGGATATTGCCAACTACCCTATATTGAACCTGTTCCCTGGCAGCGACAACCAAAACACACACCAGGGAATTATGGAAGATGAGGCTGTGGATAGGCAAGACAGCAAAAGATCTTACTCCATGGAGCACTTCCGATGGGGAAAACCCGTCGGCAAGAAGAGGAGGCCTATCAAAGTCTTCCCTACAGATGCTGAAGAAGAGTCCTCAGAAAGTTTCCCCCTTGAGCTGAGAAGAGAGCTCTCTCTAGAGTTTGACTATCCCGACACCAACTCTGAAGAAGACCTGGATGATGGCGAGCTGCTAGATGGCCCAGTTAAAAAAGACAGGAAGTACAAAATGCACCATTTCCGATGGGAAGAACCACCCAAAGACAAGCGGTATGGAGGATTCATGACCCCAGAGAGAAGCCAGACACCTTTAATGACTCTTTTCAAAAATGCCANNNNNNNNNNNNNNNNNNNNNNNNN   [608]
ZJJ_5358a                                    CTCCCTGTGTTTCCCGGCAATGGCCACATGCAGCCCCTTTCTGAAAACATCAGGAAATACGTCATGAGCCACTTTCGCTGGAATAAATTCGGTCGGAGGAACAGCACCAGCAATGATAACAACAAT---GGGGGCTACAAACGGGAGGATATTGCCAACTACCCTATATTGAACCTGTTCCCTGGCAGCGACAACCAAAACACACAGCAGGGAATTATGGAAGATGAGGCTGTGGATAGGCAAGACAGCAAAAGATCTTACTCCATGGAGCACTTCCGATGGGGAAAACCCGTCGGCAAGAAGAGGAGGCCTATCAAAGTCTTCCCTACAGATGCTGAAAAAGAGTCCTCAGAAAGTTTCCCCCTTGAGCTGAGAAGAGAGCTCTCTCTAGAGTTTGACTATCCCGACACCAACTCTGAAGAAGACCTGGATGATGGCGAGCTGCTAGATGGCCCAGTTAAAAAAGACAGGAAGTACAAAATGCACCATTTCCGATGGGAAGAACCACCCAAAGACAAGCGGTATGGAGGATTCATGACCCCAGAGAGAAGCCAGACACCTTTAATGACTCTTTTCAAGAATGCCATAATTAAAAACGCCCACAAAAAGGG   [608]
ZJJ_5358b                                    CTCCCTGTGTTTCCCGGCAATGGCCACATGCAGCCCCTTTCTGAAAACATCAGGAAATACGTCATGAGCCACTTTCGCTGGAATAAATTCGGTCGGAGGAACAGCACCAGCAATGATAACAACAAT---GGGGGCTACAAACGGGAGGATATTGCCAACTACCCTATATTGAACCTGTTCCCTGGCAGCGACAACCAAAACACACACCAGGGAATTATGGAAGATGAGGCTGTGGATAGGCAAGACAGCAAAAGATCTTACTCCATGGAGCACTTCCGATGGGGAAAACCCGTCGGCAAGAAGAGGAGGCCTATCAAAGTCTTCCCTACAGATGCTGAAGAAGAGTCCTCAGAAAGTTTCCCCCTTGAGCTGAGAAGAGAGCTCTCTCTAGAGTTTGACTATCCCGACACCAACTCTGAAGAAGACCTGGATGATGGCGAGCTGCTAGATGGCCCAGTTAAAAAAGACAGGAAGTACAAAATGCACCATTTCCGATGGGAAGAACCACCCAAAGACAAGCGGTATGGAGGATTCATGACCCCAGAGAGAAGCCAGACACCTTTAATGACTCTTTTCAAGAATGCCATAATTAAAAACGCCCACAAAAAGGG   [608]
'ZJJ 5359a+ZJJ 5366b'                                    TCTCCTGTGTTTCCCGGCAATGGCCACATGCAGCCCCTTTCTGAAAACATCAGGAAATACGTCATGAGCCACTTTCGCTGGAATAAATTCGGTCGGAGGAACAGCACCAGCAATGATAACAACAAT---GGGGGCTACAAACGGGAGGATATTGCCAACTACCCTATATTGAACCTGTTCCCTGGCAGCGACAACCAAAACACACACCAGGGAATTATGGAAGATGAGGCTGTGGATAGGCAAGACAGCAAAAGATCTTACTCCATGGAGCACTTCCGATGGGGAAAACCCGTCGGCAAGAAGAGGAGGCCTATCAAAGTCTTCCCTACAGATGCTGAAGAAGAGTCCTCAGAAAGTTTCCCCCTTGAGCTGAGAAGAGAGCTCTCTCTAGAGTTTGACTATCCCGACACCAACTCTGAAGAAGACCTGGATGATGGCGAGCTGCTAGATGGCCCAGTTAAAAAAGACAGGAAGTACAAAATGCACCATTTCCGATGGGAAGAACCACCCAAAGACAAGCGGTATGGAGGATTCATGACCCCAGAGAGAAGCCAGACACCTTTAATGACTCTTTTCAAGAATGCCATAATTAAAAACGCCCACAAAAAGGG   [608]
LX_5374b                                    TCTCCTGTGTTTCCCGGCAATGGCCACATGCAGCCCCTTTCTGAAAACATCAGGAAATACGTCATGAGCCACTTTCGCTGGAATAAATTCGGTCGGAGGAACAGCACCAGCAATGATAACAACAAT---GGGGGCTACAAACGGGAGGATATTGCCAACTACCCTATATTGAACCTGTTCCCTGGCAGCGACAACCAAAACACACAGCAGGGAATTATGGAAGATGAGGCTGTGGATAGGCAAGACAGCAAAAGATCTTACTCCATGGAGCACTTCCGATGGGGAAAACCCGTCGGCAAGAAGAGGAGGCCTATCAAAGTCTTCCCTACAGACGCTGAAGAAGAGTCCTCAGAAAGTTTCCCCCTTGAGCTGAGAAGAGAGCTCTCTCTAGAGTTTGACTATCCCGACACCAACTCTGAAGAAGACCTGGATGATGGCGAGCTGCTAGATGGCCCAGTTAAAAAAGACAGGAAGTACAAAATGCACCATTTCCGATGGGAAGAACCACCCAAAGACAAGCGGTATGGAGGATTCATGACCCCAGAGAGAAGCCAGACACCTTTAATGACTCTTTTCAAGAATGCCATAATTAAAAACGCCCACAAAAAGGG   [608]
LX_5382a                                    NNNCCTGTGTTTCCCGGCAATGGCCACATGCAGCCCCTTTCTGAAAACATCAGGAAATACGTCATGAGCCACTTTCGCTGGAATAAATTCGGTCGGAGGAACAGCACCAGCAATGATAACAACAAT---GGGGGCTACAAACGGGAGGATATTGCCAACTACCCTATATTGAACCTGTTCCCTGGCAGCGACAACCAAAACACACAGCAGGGAATTATGGAAGATGAGGCTGTGGATAGGCAAGACAGCAAAAGATCTTACTCCATGGAGCACTTCCGATGGGGAAAACCCGTCGGCAAGAAGAGGAGGCCTATCAAAGTCTTCCCTACAGATGCTGAAGAAGAGTCCTCAGAAAGTTTCCCCCTTGAGCTGAGAAGAGAGCTCTCTCTAGAGTTTGACTATCCCGACACCAACTCTGAAAAAGACCTGGATGATGGCGAGCTGCTAGATGGCCCAGTTAAAAAAGACAGGAAGTACAAAATGCACCATTTCCGATGGGAAGAACCACCCAAAGACAAGCGGTATGGAGGATTCATGACCCCAGAGAGAAGCCAGACACCTTTAATGACTCTTTTCAAGAATGCCATAATTAAAAATGCCCACAAAAAGGG   [608]
CD_5392b                                    NNNCCTGTGTTTCCCGGCAATGGCCACATGCAGCCCCTTTCTGAAAACATCAGGAAATACGTCATGAGCCACTTTCGCTGGAATAAATTCGGTCGGAGGAACAGCACCAGCAATGATAACAACAAT---GGGGGCTACAAACGGGAGGATATTGCCAACTACCCTATATTGAACCTGTTCCCTGGCAGCGACAACCAAAACACACAGCAGGGAATTATGGAAGATGAGGCTGTGGATAGGCAAGACAGCAAAAGATCTTACTCCATGGAGCACTTCCGATGGGGAAAACCCGTCGGCAAGAAGAGGAGGCCTATCAAAGTCTTCCCTACAGATGCTGAAGAAGAGTCCTCAGAAAGTTTCCCCCTTGAGCTGAGAAGAGAGCTCTCTCTAGAGTTTGACTATCCCGACACCAACTCTGAAGAAGACCTGGATGATGGCGAGCTGCTAGATGGCCCAGTTAAAAAAGACAGGAAGTACAAAATGCACCATTTCCGATGGGAAGAACCACCCAAAGACAAGTGGTATGGAGGATTCATGACCCCAGAGAGAAGCCAGACACCTTTAATGACTCTTTTCAAGAATGCCATAATTAAAAATGCCCACAAAAAGGG   [608]
CD_5394a                                    NCTCCTGTGTTTCCCGGCAATGGCCACATGCAGCCCCTTTCTGAAAACATCAGGAAATACGTCATGAGCCACTTTCGCTGGAATAAATTCGGTCGGAGGAACAGCACCAGCAATGATAACAACAAT---GGGGGCTACAAACGGGAGGATATTGCCAACTACCCTATATTGAACCTGTTCCCTGGCAGCGACAACCAAAACACACAGCAGGGAATTATGGAAGATGAGGCTGTGGATAGGCAAGACAGCAAAAGATCTTACTCCATGGAGCACTTCCGATGGGGAAAACCCGTCGGCAAGAAGAGGAGGCCTATCAAAGTCTTCCCTACAGATGCTGAAGAAGAGTCCTCAGAAAGTTTCCCCCTTGAGCTGAGAAGAGAGCTCTCTCTAGAGTTTGACTATCCCGACACCAACTCTGAAGAAGACCTGGATGATGGCGAGCTACTAGATGGCCCAGTTAAAAAAGACAGGAAGTACAAAATGCACCATTTCCGATGGGAAGAACCACCCAAAGACAAGCGGTATGGAGGATTCATGACCCCAGAGAGAAGCCAGACACCTTTAATGACTCTTTTCAAGAATGCCATAATTAAAAATGCCCACAAGAAGNN   [608]
CD_5394b                                    NCTCCTGTGTTTCCCGGCAATGGCCACATGCAGCCCCTTTCTGAAAACATCAGGAAATACGTCATGAGCCACTTTCGCTGGAATAAATTCGGTCGGAGGAACAGCACCAGCAATGATAACAACAAT---GGGGGCTACAAACGGGAGGATATTGCCAACTACCCTATATTGAACCTGTTCCCTGGCAGCGACAACCAAAACACACAGCAGGGAATTATGGAAGATGAGGCTGTGGATAGGCAAGACAGCAAAAGATCTTACTCCATGGAGCACTTCCGATGGGGAAAACCCGTCGGCAAGAAGAGGAGGCCTATCAAAGTCTTCCCTACAGATGCTGAAGAAGAGTCCTCAGAAAGTTTCCCCCTTGAGCTGAGAAGAGAGCTCTCTCTAGAGTTTGACTATCCCGACACCAACTCTGAAGAAGACCTGGATGATGGCGAGCTGCTAGATGGCCCAGTTAAAAAAGACAGGAAGTACAAAATGCACCATTTCCGATGGGAAGAACCACCCAAAGACAAGCGGTATGGAGGATTCATGACCCCAGAGAGAAGCCAGACACCTTTAATGACTCTTTTCAAGAATGCCATAATTAAAAATGCCCACAAGAAGNN   [608]
'CD 5395b+AQ 5460b'                                    TCTCCTGTGTTTCCCGGCAATGGCCACATGCAGCCCCTTTCTGAAAACATCAGGAAATACGTCATGAGCCACTTTCGCTGGAATAAATTCGGTCGGAGGAACAGCACCAGCAATGATAACAACAAT---GGGGGCTACAAACGGGAGGATATTGCCAACTACCCTATATTGAACCTGTTCCCTGGCAGCGACAACCAAAACACACAGCAGGGAATTATGGAAGATGAGGCTGTGGATAGGCAAGACAGCAAAAGATCTTACTCCATGGAGCACTTCCGATGGGGAAAACCCGTCGGCAAGAAGAGGAGGCCTATCAAAGTCTTCCCTACAGATGCTGAAAAAGAGTCCTCAAAAAGTTTCCCCCTTGAGCTGAGAAGAGAGCTCTCTCTAGAGTTTGACTATCCCGACACCAACTCTGAAGAAGACCTGGATGATGGCGAGCTACTAGATGGCCCAGTTAAAAAAGACAGGAAGTACAAAATGCACCATTTCCGATGGGAAGAACCACCCAAAGACAAGCGGTATGGAGGATTCATGACCCCAGAGAGAAGCCAGACACCTTTAATGACTCTTTTCAAGAATGCCATAATTAAAAACGCCCACAAAAAGGG   [608]
CD_04a                                    TTCCCTGTGTTTCCCGGCAATGGCCACATGCAGCCCCTTTCTGAAAACATCAGGAAATACGTCATGAGCCACTTTCGCTGGAATAAATTCGGTCGGAGGAACAGCACCAGCAATGATAACAACAAT---GGGGGCTACAAACGGGAGGATATTGCCAACTACCCTATATTGAACCTGTTCCCTGGCAGCGACAACCAAAACACACAGCAGGGAATTATGGAAGATGAGGCTGTGGATAGGCAAGACAGCAAAAGATCTTACTCCATGGAGCACTTCCGATGGGGAAAACCCGTCGGCAAGAAGAGGAGGCCTATCAAAGTCTTCCCTACAGATGCTGAAGAAGAGTCCTCAGAAAGTTTCCCCCTTGAGCTGAGAAGAGAGCTCTCTCTAGAGTTTGACTATCCCGACACCAACTCTGAAGAAGACCTGGATGATGGCGAGCTGCTAGATGGCCCAGTTAAAAAAGACAGGAAGTACAAAATGCACCATTTCCGATGGGAAGAACCACCCAAAGACAAGCGGTATGGAGGATTCATGACCCCAGAGAGAAGCCAGACACCTTTAATGACTCTTTTCAAGAATGCCATAATTAAAAACGCCCACAAAAAGGG   [608]
CD_04b                                    TTCCCTGTGTTTCCCGGCAATGGCCACATGCAGCCCCTTTCTGAAAACATCAGGAAATACGTCATGAGCCACTTTCGCTGGAATAAATTCGGTCGGAGGAACAGCACCAGCAATGATAACAACAAT---GGGGGCTACAAACGGGAGGATATTGCCAACTACCCTATATTGAACCTGTTCCCTGGCAGCGACAACCAAAACACACAGCAGGGAATTATGGAAGATGAGGCTGTGGATAGGCAAGACAGCAAAAGATCTTACTCCATGGAGCACTTCCGATGGGGAAAACCCGTCGGCAAGAAGAGGAGGCCTATCAAAGTCTTCCCTACAGATGCTGAAAAAGAGTCCTCAAAAAGTTTCCCCCTTGAGCTGAGAAGAGAGCTCTCTCTAGAGTTTGACTATCCCGACACCAACTCTGAAGAAGACCTGGATGATGGCGAGCTGCTAAATGGCCCAGTTAAAAAAGACAGGAAGTACAAAATGCACCATTTCCGATGGGAAGAACCACCCAAAGACAAGCGGTATGGAGGATTCATGACCCCAGAGAGAAGCCAGACACCTTTAATGACTCTTTTCAAGAATGCCATAATTAAAAACGCCCACAAAAAGGG   [608]
CD_06a                                    TCWCCYGTGTTTCCCGGCAATGGCCACATGCAGCCCCTTTCTGAAAACATCAGGAAATACGTCATGAGCCACTTTCGCTGGAATAAATTCGGTCGGAGGAACAGCACCAGCAATGATAACAACAAT---GGGGGCTACAAATGGGAGGATATTGCCAACTACCCTATATTGAACCTGTTCCCTGGCAGCGACAACCAAAACACACAGCAGGGAATTATGGAAGATGAGGCTGTGGATAGGCAAGACAGCAAAAGATCTTACTCCATGGAGCACTTCCGATGGGGAAAACCCGTCGGCAAGAAGAGGAGGCCTATCAAAGTCTTCCCTACAGATGCTGAAGAAGAGTCCTCAGAAAGTTTCCCCCTTGAGCTGAGAAGAGAGCTCTCTCTAGAGTTTGACTATCCCGACACCAACTCTGAAGAAGACCTGGATGATGGCGAGCTGCTAGATGGCCCAGTTAAAAAAGACAGGAAGTACAAAATGCACCATTTCCGATGGGAAGAACCACCCAAAGACAAGCGGTATGGAGGATTCATGACCCCAGAGAGAAGCCAGACACCTTTAATGACTCTTTTCAAAAATGCCANNNNNNNNNNNNNNNNNNNNNNNNN   [608]
YY_5430                                    TCACCTGTGTTTCCCGGCAATGGCCACATGCAGCCCCTTTCTGAAAACATCAGGAAATACGTCATGAGCCACTTTCGCTGGAATAAATTCGGTCGGAGGAACAGCACCAGCAATGATAACAACAAT---GGGGGCTACAAACGGGAGGATATTGCCAACTACCCTATATTGAACCTGTTCCCTGGCAGCGACAACCAAAACACACAGCAGGGAATTATGGAAGATGAGGCTGTGGATAGGCAAGACAGCAAAAGATCTTACTCCATGGAGCACTTCCGATGGGGAAAACCCGTCGGCAAGAAGAGGAGGCCTATCAAAGTCTTCCCTACAGATGCTGAAGAAGAGTCCTCAGAAAGTTTCCCCCTTGAGCTGAGAAGAGAGCTCTCTCTAGAGTTTGACTATCCCGACACCAACTCTGAAGAAGACCTGGATGATGGCGAGCTACTAGATGGCCCAGTTAAAAAAGACAGGAAGTACAAAATGCACCATTTCCGATGGGAAGAACCACCCAAAGACAAGCGGTATGGAGGATTCATGACCCCAGAGAGAAGCCAGACACCTTTAATGACTCTTTTCAAAAATGCCA-------------------------   [583]
YY_5440                                    TCTCCTGTGTTTCCCGGCAATGGCCACATGCAGCCCCTTTCTGAAAACATCAGGAAATACGTCATGAGCCACTTTCGCTGGAATAAATTCGGTCGGAGGAACAGCACCAGCAATGATAACAACAAT---GGGGGCTACAAACGGGAGGATATTGCCAACTACCCTATATTGAACCTGTTCCCTGGCAGCGACAACCAAAACACACAGCAGGGAATTATGGAAGATGAGGCTGTGGATAGGCAAGACAGCAAAAGATCTTACTCCATGGAGCACTTCCGATGGGGAAAACCCGTCGGCAAGAAGAGGAGGCCTATCAAAGTCTTCCCTACAGATGCTGAAGAAGAGTCCTCAGAAAGTTTCCCCCTTGAGCTGAGAAGAGAGCTCTCTCTAGAGTTTGACTATCCCGACACCAACTCTGAAGAAGACCTGGATGATGGCGAGCTGCTAGATGGCCCAGTTAAAAAAGACAGGAAGTACAAAATGCACCATTTCCGATGGGAAGAACCACCCAAAGACAAGCGGTATGGAGGATTCATGACCCCAGAGAGAAGCCAGACACCTTTAATGACTCTTTTCAAGAATANNNNNNNNNNNNNNNNNNNNNNNNNNNN   [608]
HS_QLY112b                                    NNNNNNGTGTTTCCCGGCAATGGCCACATGCAGCCCCTTTCTGAAAACATCAGGAAATACGTCATGAGCCACTTTCGCTGGAATAAATTCGGTCGGAGGAACAGCACCAGCAATGATAACAACAAT---GGGGGCTACAAACGGGAGGATATTGCCAACTACCCTATATTGAACCTGTTCCCTGGCAGCGACAACCGAAACACACAGCAGGGAATTATGGAAGATGAGGCTGTGGATAGGCAAGACAGCAAAAGATCTTACTCCATGGAGCACTTCCGATGGGGAAAACCCGTCGGCAAGAAGAGGAGGCCTATCAAAGTCTTCCCTACAGATGCTGAAGAAGAGTCCTCAGAAAGTTTCCCCCTTGAGCTGAGAAGAGAGCTCTCTCTAGAGTTTGACTATCCCGACACCAACTCTGAAGAAGACCTGGATGATGGCGAGCTGCTAGATGGCCCAGTTAAAAAAGACAGGAAGTACAAAATGCACCATTTCCGATGGGAAGAACCACCCAAAGACAAGCGGTATGGAGGATTCATGACCCCAGAGAGAAGCCAGACACCTTTAATGACTCTTTTCAAGAATGCCATAATTAAAAACGCCCACAAAAAGGG   [608]
AQ_5450a                                    TCWCCYGTGTTTCCCGGCAATGGCCACATGCAGCCCCTTTCTGAAAACATCAGGAAATACGTCATGAGCCACTTTCGCTGGAATAAATTCGGTCGGAGGAACAGCACCAGCAATGATAACAACAAT---GGGGGCTACAAACGGGAGGATATTGCCAACTACCCTATATTGAACCTGTTCCCTGGCAGCGACAACCAAAACACACAGCAGGGAATTATGGAAGATGAGGCTGTGGATAGGCAAGACAGCAAAAGATCTTACTCCATGGAGCACTTCCGATGGGGAAAACCCGTCGGCAAGAAGAGGAGGCCTATTAAAGTCTTCCCTACAGATGCTGAAGAAGAGTCCTCAGAAAGTTTCCCCCTTGAGCTGAGAAGAGAGCTCTCTCTAGAGTTTGACTATCCCGACACCAACTCTGAAGAAGACCTGGATGATGGCGAGCTGCTAGATGGCCCAGTTAAAAAAGACAGGAAGTACAAAATGCACCATTTCCGATGGGAAGAACCACCCAAAGACAAGCGGTATGGAGGATTCATGACCCCAGAGAGAAGCCAGACACCTTTAATGACTCTTTTCAAAAATGCCANNNNNNNNNNNNNNNNNNNNNNNNN   [608]
AQ_5453b                                    TCWCCYGTGTTTCCCGGCAATGGCCACATGCAGCCCCTTTCTGAAAACATCAGGAAATACGTCATGAGCCACTTTCGCTGGAATAAATTCGGTCGGAGGAACAGCACCAGCAATGATAACAACAAT---GGGGGCTACAAACGGGAGGATATTGCCAACTACCCTATATTGAACCTGTTCCCTGGCAGCGACAACCAAAACACACAGCAGGGAATTATGGAAGATGAGGCTGTGGATAGGCAAGACAGCAAAAGATCTTACTCCATGGAGCACTTCCGATGGGGAAAACCCGTCGGCAAGAAGAGGAGGCCTATCAAAGTCTTCCCTACAGATGCTGAAGAAGAGTCCTCAGAAAGTTTCCCCCTTGAGCTGAGAAGAGAGCTCTCTCTAGAGTTTGACTATCCCGACACCAGCTCTGAAGAAGACCTGGATGATGGCGAGCTGCTAGATGGCCCAGTTAAAAAAGACAGGAAGTACAAAATGCACCATTTCCGATGGGAAGAACCACCCAAAGACAAGCGGTATGGAGGATTCATGACCCCAGAGAGAAGCCAGACACCTTTAATGACTCTTTTCAAAAATGCCANNNNNNNNNNNNNNNNNNNNNNNNN   [608]
AQ_5454b                                    TCTCCTGTGTTTCCCGGCAATGGCCACATGCAGCCCCTTTCTGAAAACATCAGGAAATACGTCATGAGCCACTTTCGCTGGAATAAATTCGGTCGGAGGAACAGCACCAGCAATGATAACAACAAT---GGGGGCTACAAACGGGAGGATATTGCCAACTACCCTATATTGAACCTGTTCCCTGGCAGCGACAACCAAAACACACAGCAGGGAATTATGGAAGATGAGGCTGTGGATAGGCAAGACAGCAAAAGATCTTACTCCATGGAGCACTTCCGATGGGGAAAACCCGTCGGCAAGAAGAGGAGGCCTATCAAAGTCTTCCCTACAGATGCTGAAAAAGAGTCCTCAAAAAGTTTCCCCCTTGAGCTGAGAAGAGAGCTCTCTCTAGAGTTTGACTATCCCGACACCAACTCTGAAAAAGACCTGGATGATGGCGAGCTGCTAGATGGCCCAGTTAAAAAAGACAGGAAGTACAAAATGCACCATTTCCGATGGGAAGAACCACCCAAAGACAAGCGGTATGGAGGATTCATGACCCCAGAGAGAAGCCAGACACCTTTAATGACTCTTTTCAAGAATGCCATAATTAAAAACGCCCACAAAAAGGG   [608]
AQ_5458b                                    TCTCCTGTGTTTCCCGGCAATGGCCACATGCAGCCCCTTTCTGAAAACATCAGGAAATACGTCATGAGCCACTTTCGCTGGAATAAATTCGGTCGGAGGAACAGCACCAGCAATGATAACAACAAT---GGGGGCTACAAACGGGAGGATATTGCCAACTACCCTATATTGAACCTGTTCCCTGGCAGCGACAACCAAAACACACAGCAGGGAATTCTGGAAGATGAGGCTGTGGATAGGCAAGACAGCAAAAGATCTTACTCCATGGAGCACTTCCGATGGGGAAAACCCGTCGGCAAGAAGAGGAGGCCTATCAAAGTCTTCCCTACAGATGCTGAAGAAGAGTCCTCAGAAAGTTTCCCCCTTGAGCTGAGAAGAGAGCTCTCTCTAGAGTTTGACTATCCCGACACCAACTCTGAAGAAGACCTGGATGATGGCGAGCTGCTAGATGGCCCAGTTAAAAAAGACAGGAAGTACAAAATGCACCATTTCCGATGGGAAGAACCACCCAAAGACAAGCGGTATGGAGGATTCATGACCCCAGAGAGAAGCCAGACACCTTTAATGACTCTTTTCAAGAATGCCATAATTAAAAACGCCCACAAAAAGGG   [608]
AQ_5463a                                    TCTCCTGTGTTTCCCGGCAATGGCCACATGCAGCCCCTTTCTGAAAACATCAGGAAATACGTCATGAGCCACTTTCGCTGGAATAAATTCGGTCGGAGGAACAGCACCAGCAATGATAACAACAAT---GGGGGCTACAAACGGGAGGATATTGCCAACTACCCTATATTGAACCTGTTCCCTGGCACCGACAACCAAAACACACAGCAGGGAATTATGGAAGATGAGGCTGTGGATAGGCAAGACAGCAAAAGATCTTACTCCATGGAGCACTTCCGATGGGGAAAACCCGTCGGCAAGAAGAGGAGGCCTATCAAAGTCTTCCCTACAGATGCTGAAGAAGAGTCCTCAGAAAGTTTCCCCCTTGAGCTGAGAAGAGAGCTCTCTCTAGAGTTTGACTATCCCGACACCAACTCTGAAGAAGACCTGGATGATGGCGAGCTGCTAGATGGCCCAGTTAAAAAAGACAGGAAGTACAAAATGCACCATTTCCGATGGGAAGAACCACCCAAAGACAAGCGGTATGGAGGATTCATGACCCCAGAGAGAAGCCAGACACCTTTAATGACTCTTTTCAAGAATGCCATAATTAAAAACGCCCACAAAAAGGG   [608]
AQ_5463b                                    TCTCCTGTGTTTCCCGGCAATGGCCACATGCAGCCCCTTTCTGAAAACATCAGGAAATACGTCATGAGCCACTTTCGCTGGAATAAATTCGGTCGGAGGAACAGCACCAGCAATGATAACAACAAT---GGGGGCTACAAACGGGAGGATATTGCCAACTACCCTATATTGAACCTGTTCCCTGGCACCGACAACCAAAACACACAGCAGGGAATTATGGAAGATGAGGCTGTGGATAGGCAAGACAGCAAAAGATCTTACTCCATGGAGCACTTCCGATGGGGAAAACCCGTCGGCAAGAAGAGGAGGCCTATCAAAGTCTTCCCTACAGATGCTGAAAAAGAGTCCTCAAAAAGTTTCCCCCTTGAGCTGAGAAGAGAGCTCTCTCTAGAGTTTGACTATCCCGACACCAACTCTGAAGAAGACCTGGATGATGGCGAGCTACTAGATGGCCCAGTTAAAAAAGACAGGAAGTACAAAATGCACCATTTCCGATGGGAAGAACCACCCAAAGACAAGCGGTATGGAGGATTCATGACCCCAGAGAGAAGCCAGACACCTTTAATGACTCTTTTCAAGAATGCCATAATTAAAAACGCCCACAAAAAGGG   [608]
AQ_5464b                                    TCTCCTGTGTTTCCCGGCAATGGCCACATGCAGCCCCTTTCTGAAAACATCAGGAAATACGTCATGAGCCACTTTCGCTGGAATAAATTCGGTCGGAGGAACAGCACCAGCAATGATAACAACAAT---GGGGGCTACAAACGGGAGGATATTGCCAACTACCCTATATTGAACCTGTTCCCTGGCAGCGACAACCAAAATACACAGCAGGGAATTATGGAAGATGAGGCTGTGGATAGGCAAGACAGCAAAAGATCTTACTCCATGGAGCACTTCCGATGGGGAAAACCCGTCGGCAAGAAGAGGAGGCCTATCAAAGTCTTCCCTACAGATGCTGAAAAAGAGTCCTCAGAAAGTTTCCCCCTTGAGCTGAGAAGAGAGCTCTCTCTAGAGTTTGACTATCCCGACACCAACTCTGAAGAAGACCTGGATGATGGCGAGCTGCTAGATGGCCCAGTTAAAAAAGACAGGAAGTACAAAATGCACCATTTCCGATGGGAAGAACCACCCAAAGACAAGCGGTATGGAGGATTCATGACCCCAGAGAGAAGCCAGACACCTTTAATGACTCTTTTCAAGAATGCCATAATTAAAAACGCCCACAAAAAGGG   [608]
SY_5474a                                    TCTCCTGGGTTTCCCGGCAATGGCCACATGCAGCCCCTTTCTGAAAACATCAGGAAATACGTCATGAGCCACTTTCGCTGGAATAAATTCGGTCGGAGGAACAGCACCAGCAATGATAACAACAAT---GGGGGCTACAAACGGGAGGATATTGCCAACTACCCTATATTGAACCTGTTCCCTGGCAGCGACAACCAAAACACACAGCAGGGAATTATGGAAGATGAGGCTGTGGATAGGCAAGACAGCAAAAGATCTTACTCCATGGAGCACTTCCGATGGGGAAAACCCGTCGGCAAGAAGAGGAGGCCTATCAAAGTCTTCCCTACAGATGCTGAAGAAGAGTCCTCAGAAAGTTTCCCCCTTGAGCTGAGAAGAGAGCTCTCTCTAGAGTTTGACTATCCCGACACCAACTCTGAAGAAGACCTGGATGATGGCGAGCTGCTAGATGGCCCAGTTAAAAAAGACAGGAAGTACAAAATGCACCATTTCCGATGGGAAGAACCACCCAAAGACAAGCGGTATGGAGGATTCATGACCCCAGAGAGAAGCCAGACCCCTTTAATGACTCTTTTCAAGAATGCCATAATTAAAAACGCCCACAAAAAGGG   [608]
SY_5474b                                    TCTCCTGGGTTTCCCGGCAATGGCCACATGCAGCCCCTTTCTGAAAACATCAGGAAATACGTCATGAGCCACTTTCGCTGGAATAAATTCGGTCGGAGGAACAGCACCAGCAATGATAACAACAAT---GGGGGCTACAAACGGGAGGATATTGCCAACTACCCTATATTGAACCTGTTCCCTGGCAGCGACAACCAAAACACACAGCAGGGAATTATGGAAGATGAGGCTGTGGATAGGCAAGACAGCAAAAGATCTTACTCCATGGAGCACTTCCGATGGGGAAAACCCGTCGGCAAGAAGAGGAGGCCTATCAAAGTCTTCCCTACAGATGCTGAAAAAGAGTCCTCAAAAAGTTTCCCCCTTGAGCTGAAAAGAGAGCTCTCTCTAGAGTTTGACTATCCCGACACCAACTCTGAAGAAGACCTGGATGATGGCGAGCTGCTAGATGGCCCAGTTAAAAAAGACAGGAAGTACAAAATGCACCATTTCCGATGGGAAGAACCACCCAAAGACAAGCGGTATGGAGGATTCATGACCCCAGAGAGAAGCCAGACCCCTTTAATGACTCTTTTCAAGAATGCCATAATTAAAAACGCCCACAAAAAGGG   [608]
LQ_004a                                    CCTCCTGTGTTTCCCGGCAATGGCCACATGCAGCCCCTTTCTGAAAACATCAGGAAATACGTCATGAGCCACTTTCGCTGGAATAAATTCGGTCGGAGGAACAGCACCAGCAATGATAACAACAAT---GGGGGCTACAAACGGGAGGATATTGCCAACTACCCTATATTGAACCTGTTCCCTGGCAGCGACAACCAAAACACACAGCAGGGAATTATGGAAGATGAGGCTGTGGATAGGCAAGACAGCAAAAGATCTTACTCCATGGAGCACTTCCGATGGGGAAAACCCGTCGGCAAGAAGAGGAGGCCTATCAAAGTCTTCCCTACAGATGCTGAAAAAGAGTCCTCAGAAAGTTTCCCCCTTGAGCTGAGAAGAGAGCTCTCTCTAGAGTTTGACTATCCCGACACCAACTCTGAAGAAGACCTGGATGATGGCGAGCTACTAGATGGCCCAGTTAAAAAAGACAGGAAGTACAAAATGCACCATTTCCGATGGGAAGAACCACCCAAAGACAAGCGGTATGGAGGATTCATGACCCCAGAGAGAAGCCAGACACCTTTAATGACTCTTTTCAAGAATGCCATAATTAAAAACGCCCACAAAAAGGG   [608]
LQ_004b                                    CCTCCTGTGTTTCCCGGCAATGGCCACATGCAGCCCCTTTCTGAAAACATCAGGAAATACGTCATGAGCCACTTTCGCTGGAATAAATTCGGTCGGAGGAACAGCACCAGCAATGATAACAACAAT---GGGGGCTACAAACGGGAGGATATTGCCAACTACCCTATATTGAACCTGTTCCCTGGCAGCGACAACCAAAACACACAGCAGGGAATTATGGAAGATGAGGCTGTGGATAGGCAAGACAGCAAAAGATCTTACTCCATGGAGCACTTCCGATGGGGAAAACCCGTCGGCAAGAAGAGGAGGCCTATCAAAGTCTTCCCTACAGATGCTGAAGAAGAGTCCTCAGAAAGTTTCCCCCTTGAGCTGAGAAGAGAGCTCTCTCTAGAGTTTGACTATCCCGACACCAACTCTGAAGAAGACCTGGATGATGGCGAGCTACTAGATGGCCCAGTTAAAAAAGACAGGAAGTACAAAATGCACCATTTCCGATGGGAAGAACCACCCAAAGACAAGCGGTATGGAGGATTCATGACCCCAGAGAGAAGCCAGACACCTTTAATGACTCTTTTCAAGAATGCCATAATTAAAAACGCCCACAAAAAGGG   [608]
LQ_008b                                    TCTCCTGTGTTTCCCGGCAATGGCCACATGCAGCCCCTTTCTGAAAACATCAGGAAATACGTCATGAGCCACTTTCGCTGGAATAAATTCGGTCGGAGGAACAGCACCAGCAATGATAACAACAAT---GGGGGCTACAAACGGGAGGATATTGCCAACTACCCTATATTGAACCTGTTCCCTGGCAGCGACAACCAAAACACACAGCAGGGAATTATGGAAGATGAGGCTGTGGATAGGCAAGACAGCAAAAGATCTTACTCCATGGAGCACTTCCGATGGGGAAAACCCGTCGGCAAGAAGAGGAGGCCTATCAAAGTCTTCCCTACAGATGCTGAAAAAGAGTCCTCAGAAAGTTTCCCCCTTGAGCTGAGAAGAGAGCTCTCTCTAGAGTTTGACTATCCCGACACCAACTCTGAAGAAGACCTGGATGATGGCGAGCTACTAGATGGCCCAGTTAAAAAAGACAGGAAGTACAAAATGCACCATTTCCGATGGGAAAAACCACCCAAAGACAAGCGGTATGGAGGATTCATGACCCCAGAGAGAAGCCAGACACCTTTAATGACTCTTTTCAAGAATGCCATAATTAAAAACGCCCACAAAAAGGG   [608]
'MMS542+MMS541'                                    NNNNNNNNNNNNNNNNNNNNNNNNNNNNNNNNNNNNNNNNNNNNNNNNNNNNNNNNNTACGTCATGAGCCACTTCCGCTGGAATAAATTCGGTCGGAGGAACAGCACCAGCAATGATAACAACAAT---GGGGGCTACAAACGGGAGGATATTGCCAACTACCCTATATTGAACCTGTTCCCTGGCAGCGACAACCAAAACACACAGCAGGGAATTATGGAAGATGAGGCTGTGGATAGGCAAGACAGCAAAAGATCTTACTCCATGGAGCACTTCCGATGGGGAAAACCCGTCGGCAAGAAGAGGAGGCCTATCAAAGTCTTCCCTACAGATGCTGAAGAAGAGTCCTCAGAAAGTTTCCCCCTTGAGCTGAGAAGAGAGCTCTCTCTAGAGTTTGACTATCCCGACACCAACTCTGAAGAAGACCTGGATGATGGCGAGCTACTAGATGGCCCAGTTAAAAAAGACAGGAAGTACAAAATGCACCATTTCCGATGGGAAGAACCACCCAAAGACAAGCGGTATGGAGGATTCATGACCCCAGAGAGAAGCCAGACACCTTTAATGACTCTTTTCNNNNNNNNNNNNNNNNNNNNNNNNNNNNNNNNNNN   [608]
Rana_nigromaculataAB360151                                    TCTCCCGTGTTTCCCGGCAATGGCCACATGCAGCCCCTTTCTGAAAACATCAGGAAATACGTCATGAGCCACTTCCGCTGGAATAAATTTGGTCGGAGGAACAGCACCAGCAATGATAACAACAAC---GGGGGCTACAAACGGGAGGATATTGCCAACTACCCTATATTGAACCTGTTCCCTGGCAGCGACAACCAAAACACACAGCAGGGAATTATGGAAGATGAGGCTGTGGATAGGCAAGACAGCAAAAGATCTTACTCCATGGAGCACTTCCGATGGGGGAAACCCGTCGGCAAGAAGAGGAGGCCTATCAAAGTCTTCCCTACAGATGCTGAAGAAGAGTCCTCAGAAAGTTTCCCCCTTGAGCTGAGAAGAGAGCTCTCTCTAGAGTTTGACTATCCCGATACCAACTCTGAAGAAGACCTGGATGATGGTGAGCTGCTAGATGGCCCAGTTAAGAAAGACAGGAAGTACAAAATGCACCATTTCCGATGGGAAGGACCACCCAAAGACAAGCGGTATGGAGGATTCATGACCCCAGAGAGAAGCCAGACACCTTTANNNNNNNNNNNNNNNNNNNNNNNNNNNNNNNNNNNNNNNNNNNNNNN   [608]
'nigroQZ QLY16+nigroQZ QLY17'                                    TCTCCCGTGTTTCCCGGCAATGGCCACATGCAGCCCCTTTCTGAAAACATCAGGAAATACGTCATGAGCCACTTCCGCTGGAATAAATTTGGTCGGAGGAACAGCACCAGCAATGATAACAACAAC---GGGGGCTACAAACGGGAAGATATTGCCAACTACCCTATATTAAACCTGTTCCCTGGCAGCGACAACCAAAACACACAGCAGGGAATTATGGAAGATGAGGCTGTGGATAGGCAAGACAGCAAAAGATCTTACTCCATGGAGCACTTCCGATGGGGAAAACCCGTCGGCAAGAAGAGGAGGCCTATCAAAGTCTTCCCTACAGATGCTGAAGAAGAGTCCTCAGAAAGTTTCCCCCTTGAACTGAGAAGAGAGCTCTCTCTAGAGTTTGACTATCCCGACACCAACTCTGAAGAAGACCTGGATGATGGTGACCTGCTAGATGGCCCAGTTAAGAAAGACAGGAAATACAAAATGCACCATTTCCGATGGGAAGAACCACCCAAAGACAAGCGGTATGGAGGATTCATGACCCCAGAGAGAAGCCAGACACCTTTAATGACTCTTTTCAAGAATGCCATAATTAAAAACGCCCACAAAAAGGG   [608]
'nigro200019+nigroIOZ3670+nigroIOZ3743+nigroXS001+nigroXM2001+nigroXM186+nigroZJJ054+nigroXE051+nigroLF053+...'                     TCACCTGTGTTTCCCGGCAATGGCCACATGCAGCCCCTTTCTGAAAACATCAGGAAATACGTCATGAGCCACTTCCGCTGGAATAAATTTGGTCGGAGGAACAGCACCAGCAATGATAACAACAAC---GGGGGCTACAAACGGGAGGATATTGCCAACTACCCTATATTGAACCTGTTCCCTGGCAGCGACAACCAAAACACACAGCAGGGAATTATGGAAGATGAGGCTGTGGATAGGCAAGACAGCAAAAGATCTTACTCCATGGAGCACTTCCGATGGGGAAAACCCGTCGGCAAGAAGAGGAGGCCTATCAAAGTCTTCCCTACAGATGCTGAAGAAGAGTCCTCAGAAAGTTTCCCTCTTGAGCTGAGAAGAGAGCTCTCTCTAGAGTTTGACTATCCCGACACCAACTCTGAAGAAGACCTGGATGATGGTGAGCTGCTAGATGGCCCAGTTAAGAAAGACAGGAAATACAAAATGCACCATTTCCGATGGGAAGGACCACCCAAAGACAAGCGGTATGGAGGATTCATGACCCCAGAGAGAAGCCAGACACCTTTAATGACTCTTTTCAAAAATGCCANNNNNNNNNNNNNNNNNNNNNNNNN   [608]
'nigroBaDong01+nigroSW 4821+nigroHQ 001'                                    TCACCTGTGTTTCCCGGCAATGGCCACATGCAGCCCCTTTCTGAAAACATCAGGAAATACGTCATGAGCCACTTCCGCTGGAATAAATTTGGTCGGAGGAACAGCACCAGCAATGATAACAACAAC---GGGGGCTACAAACGGGAGGATATTGCCAACTACCCTATATTGAACCTGTTCCCTGGCAGCGACAACCAAAACACACAGCAGGGAATTATGGAAGATGAGGCTGTGGATAGGCAAGACAGCAAAAGATCTTACTCCATGGAGCACTTCCGATGGGGAAAACCCGTCGGCAAGAAGAGGAGGCCTATCAAAGTCTTCCCTACAGATGCTGAAGAAGAGTCCTCAGAAAGTTTCCCTCTTGAGCTGAGAAGAGAGCTCTCTCTAGAGTTTGACTATCCCGACACCAACTCTGAAGAAGACCTGGATGATGGTGAGCTGCTAGATGGCCCAGTTAAGAAAGACAGGAAATACAAAATGCACCATTTCCGATGGGAAGAACCACCCAAAGACAAGCGGTATGGAGGATTCATGACCCCAGAGAGAAGCCAGACACCTTTAATGACTCTTTTCAAGAATGCCANNNNNNNNNNNNNNNNNNNNNNNNN   [608]
'nigroIOZ4022+nigroLX060+nigroSW 4819+nigroSW 4820+nigroSW 4839+nigroBJYYH 4972+nigroPG 003+nigroYC 4940+nigroYC 4946+...'          TCACCTGTGTTTCCCGGCAATGGCCACATGCAGCCCCTTTCTGAAAACATCAGGAAATACGTCATGAGCCACTTCCGCTGGAATAAATTTGGTCGGAGGAACAGCACCAGCAATGATAACAACAAC---GGGGGCTACAAACGGGAGGATATTGCCAACTACCCTATATTGAACCTGTTCCCTGGCAGCGACAACCAAAACACACAGCAGGGAATTATGGAAGATGAGGCTGTGGATAGGCAAGACAGCAAAAGATCTTACTCCATGGAGCACTTCCGATGGGGAAAACCCGTCGGCAAGAAGAGGAGGCCTATCAAAGTCTTCCCTACAGATGCTGAAGAAGAGTCCTCAGAAAGTTTCCCCCTTGAGCTGAGAAGAGAGCTCTCTCTAGAGTTTGACTATCCCGACACCAACTCTGAAGAAGACCTGGATGATGGTGAGCTGCTAGATGGCCCAGTTAAGAAAGACAGGAAGTACAAAATGCACCATTTCCGATGGGAAGGACCACCCAAAGACAAGCGGTATGGAGGATTCATGACCCCAGAGAGAAGCCAGACACCTTTAATGACTCTTTTCAAGAATGCCATAATTAAAAACGCCCACAAAAAGGG   [608]
nigroBJYYH_4973                                    TCACCTGTGTTTCCCGGCAATGGCCACATGCAGCCCCTTTCTGAAAACATCAGGAAATACGTCATGAGCCACTTCCGCTGGAATAAATTTGGTCGRAGGAACAGCACCAGCAATGATAACAACAAC---GGGGGCTACAAACGGGAGGATATTGCCAACTACCCTATATTGAACCTGTTCCCTGGCAGCGACAACCAAAACRCACAGCAGGGAATTATGGAAGATGAGGCTGTGGATAGGCAAGACAGCAAAAGATCTTACTCCATGGAGCACTTCCGATGGGGAAAACCCGTCGGCAAGAAGAGGAGGCCTATCAAAGTCTTCCCTACAGATGCTGAAGAAGAGTCCTCAGAAAGTTTCCCCCTTGAGCTGAGAAGAGAGCTCTCTCTAGAGTTTGACTATCCCGACACCAACTCTGAAGAAGACCTGGATGATGGTGAGCTGCTAGATGGCCCAGTTAAGAAAGACAGGAAGTACAAAATGCACCATTTCCGATGGGAAGGACCACCCAAAGACAAGCGGTATGGAGGATTCATGACCCCAGAGAGAAGCCAGAC-CCTTTANNNNNNNNNNNNNNNNNNNNNNNNNNNNNNNNNNNNNNNNNNNNNNN   [607]
'nigroPG 004+nigroPG 005'                                    TCACCTGTGTTTCCCGGCAATGGCCACATGCAGCCCCTTTCTGAAAACATCAGGAAATACGTCATGAGCCACTTCCGCTGGAATAAATTTGGTCGGAGGAACAGCACCAGCAATGATAACAACAAC---GGGGGCTACAAACGGGAGGATATTGCCAACTACCCTATATTGAACCTGTTCCCTGGCAGCGACAACCAAAACGCACAGCAGGGAATTATGGAAGATGAGGCTGTGGATAGGCAAGACAGCAAAAGATCTTACTCCATGGAGCACTTCCGATGGGGAAAACCCGTCGGCAAGAAGAGGAGGCCTATCAAAGTCTTCCCTACAGATGCTGAAGAAGAGTCCTCAGAAAGTTTCCCCCTTGAGCTGAGAAGAGAGCTCTCTCTAGAGTTTGACTATCCCGACACCAACTCTGAAGAAGACCTGGATGATGGTGAGCTGCTAGATGGCCCAGTTAAGAAAGACAGGAAGTACAAAATGCACCATTTCCGATGGGAAGGACCACCCAAAGACAAGCGGTATGGAGGATTCATGACCCCAGAGAGAAGCCAGACACCTTTAATGACTCTTTTCAAAAATGCCANNNNNNNNNNNNNNNNNNNNNNNNN   [608]
nigroPG_006                                    TCACCTGTGTTTCCCGGCAATGGCCACATGCAGCCCCTTTCTGAAAACATCAGGAAATACGTCATGAGCCACTTCCGCTGGAATAAATTTGGTCGGAGGAACAGCACCAGCAATGATAACAACAAC---GGGGGCTACAAACGGGAGGATATTGCCAACTACCCTATATTGAACCTGTTCCCTGGCAGCGACAACCAAAACACACAGCAGGGAATTATGGAAGATGAGGCTGTGGATAGGCAAGACAGCAAAAGATCTTACTCCATGGAGCACTTCCGATGGGGAAAACCCGTCGGCAAGAAGAGGAGGCCTATCAAAGTCTTCCCTACAGATGCTGAAGAAGAGTCCTCAGAAAGTTTCCCCCTTGAGCTGAGAAGAGAGCTCTCTCTAGAGTTTGACTATCCCGACACCAACTCTGAAGAAGACCTGGATGATGGTGAGCTGCTAGATGGCCCAGTTAAGAAAGACAGGAAGTACAAAATGCACCATTTCCGATGGGAAGGACCACCCAAAGACAAGCGGTATGGAGGATTCATGACCCCAGAGAGAAGCCAGACACCTTTAATGACTCTTTTCAAAAATGCCANNNNNNNNNNNNNNNNNNNNNNNNN   [608]
nigroLC_4916                                    TCACCTGTGTTTCCCGGCAATGGCCACATGCAGCCCCTTTCTGAAAACATCAGGAAATACGTCATGAGCCACTTCCGCTGGAATAAATTTGGTCGGAGGAACAGCACCAGCAATGATAACAACAAC---GGGGGCTACAAACGGGAGGATATTGCCAACTACCCTATATTGAACCTGTTCCCTGGCAGCGACAACCAAAACACACAGCAGGGAATTATGGAAGATGAGGCTGTGGATAGGCAAGACAGCAAAAGATCTTACTCCATGGAGCACTTCCGATGGGGAAAACCCGTCGGCAAGAAGAGGAGGCCTATCAAAGTCTTCCCTACAGATGCTGAAGAAGAGTCATCAGAAAGTTTCCCYCTTGAGCTGAGAAGAGAGCTCTCTCTAGAGTTTGACTATCCCGACACCAACTCTGAAGAAGACCTGGATGATGGTGAGCTGCTAGATGGCCCAGTTAAGAAAGACAGGAARTACAAAATGCACCATTTCCGATGGGAAGGACCACCCAAAGACAAGCGGTATGGAGGATTCATGACCCCAGAGAGAAGCCAGACACCTTTAATGACTCTTTTCAAGAATGCCANNNNNNNNNNNNNNNNNNNNNNNNN   [608]
'nigroLC 4917+nigroLC 4921+nigroLC 4924+nigroYC 4942+nigroXYLS 001+nigroJGS 5291'                                    TCTCCCGTGTTTCCCGGCAATGGCCACATGCAGCCCCTTTCTGAAAACATCAGGAAATACGTCATGAGCCACTTCCGCTGGAATAAATTTGGTCGGAGGAACAGCACCAGCAATGATAACAACAAC---GGGGGCTACAAACGGGAGGATATTGCCAACTACCCTATATTGAACCTGTTCCCTGGCAGCGACAACCAAAACACACAGCAGGGAATTATGGAAGATGAGGCTGTGGATAGGCAAGACAGCAAAAGATCTTACTCCATGGAGCACTTCCGATGGGGAAAACCCGTCGGCAAGAAGAGGAGGCCTATCAAAGTCTTCCCTACAGATGCTGAAGAAGAGTCCTCAGAAAGTTTCCCTCTTGAGCTGAGAAGAGAGCTCTCTCTAGAGTTTGACTATCCCGACACCAACTCTGAAGAAGACCTGGATGATGGTGAGCTGCTAGATGGCCCAGTTAAGAAAGACAGGAAATACAAAATGCACCATTTCCGATGGGAAGGACCACCCAAAGACAAGCGGTATGGAGGATTCATGACCCCAGAGAGAAGCCAGACACCTTTAATGACTCTTTTCAAGAATGCCATAATTAAAAACGCCCACAAAAAGGG   [608]
'nigroLC 4918+nigroLC 4925a+nigroDD 5405a+nigroDD 5406b'                                    TCTCCcGTGTTTCCCGGCAATGGCCACATGCAGCCCCTTTCTGAAAACATCAGGAAATACGTCATGAGCCACTTCCGCTGGAATAAATTTGGTCGGAGGAACAGCACCAGCAATGATAACAACAAC---GGGGGCTACAAACGGGAGGATATTGCCAACTACCCTATATTGAACCTGTTCCCTGGCAGCGACAACCAAAACACACAGCAGGGAATTATGGAAGATGAGGCTGTGGATAGGCAAGACAGCAAAAGATCTTACTCCATGGAGCACTTCCGATGGGGAAAACCCGTCGGCAAGAAGAGGAGGCCTATCAAAGTCTTCCCTACAGATGCTGAAGAAGAGTCCTCAGAAAGTTTCCCCCTTGAGCTGAGAAGAGAGCTCTCTCTAGAGTTTGACTATCCCGACACCAACTCTGAAGAAGACCTGGATGATGGTGAGCTGCTAGATGGCCCAGTTAAGAAAGACAGGAAGTACAAAATGCACCATTTCCGATGGGAAGGACCACCCAAAGACAAGCGGTATGGAGGATTCATGACCCCAGAGAGAAGCCAGACACCTTTAATGACTCTTTTCAAGAATGCCATAATTAAAAACGCCCACAAAAAGGG   [608]
nigroLC_4919                                    TCACCTGTGTTTCCCGGCAATGGCCACATGCAGCCCCTTTCTGAAAACATCAGGAAATACGTCATGAGCCACTTCCGCTGGAATAAATTTGGTCGGAGGAACAGCACCAGCAATGATAACAACAAC---GGGGGCTACAAACGGGAGGATATTGCCAACTACCCTATATTGAACCTGTTCCCTGGCAGCGACAACCAAAACACACAGCAGGGAATTATGGAAGATGAGGCTGTGGATAGGCAAGACAGCAAAAGATCTTACTCCATGGAGCACTTCCGATGGGGAAAACCCGTCGGCAAGAAGAGGAGGCCTATCAAAGTCTTCCCTACAGATGCTGAAGAAGAGTCCTCAGAAAGTTTCCCTCTTGAGCTGAGAAGAGAGCTCTCTCTAGAGTTTGACTATCCCGACACCAACTCTGAAGAAGACCTGGATGATGGTGAGCTGCTAGATGGCCCAGTTAAGAAAGACAGGAAATACAAAATGCACCATTTCCGATGGGAAGGACCACCCAAAGACAAGCGGTATGGAGGATTCATGACCCCAGAGAGAAGCCAGACACCTTTAATGACTCTTTTCAAGAATGCCANNNNNNNNNNNNNNNNNNNNNNNNN   [608]
'nigroLC 4925b+nigroXF 4958'                                    TCTcCCGTGTTTCCCGGCAATGGCCACATGCAGCCCCTTTCTGAAAACATCAGGAAATACGTCATGAGCCACTTCCGCTGGAATAAATTTGGTCGGAGGAACAGCACCAGCAATGATAACAACAAC---GGGGGCTACAAACGGGAGGATATTGCCAACTACCCTATATTGAACCTGTTCCCTGGCAGCGACAACCAAAACGCACAGCAGGGAATTATGGAAGATGAGGCTGTGGATAGGCAAGACAGCAAAAGATCTTACTCCATGGAGCACTTCCGATGGGGAAAACCCGTCGGCAAGAAGAGGAGGCCTATCAAAGTCTTCCCTACAGATGCTGAAGAAGAGTCCTCAGAAAGTTTCCCCCTTGAGCTGAGAAGAGAGCTCTCTCTAGAGTTTGACTATCCCGACACCAACTCTGAAGAAGACCTGGATGATGGTGAGCTGCTAGATGGCCCAGTTAAGAAAGACAGGAAGTACAAAATGCACCATTTCCGATGGGAAGGACCACCCAAAGACAAGCGGTATGGAGGATTCATGACCCCAGAGAGAAGCCAGACACCTTTAATGACTCTTTTCAAGAATGCCATAATTAAAAACGCCCACAAAAAGGG   [608]
nigroYC_4941                                    TCTCCcGTGTTTCCCGGCAATGGCCACATGCAGCCCCTTTCTGAAAACATCAGGAAATAYGTCATGAGCCACTTCCGCTGGAATAAATTTGGTCGGAGGAACAGCACCAGCAATGATAACAACAAC---GGGGGCTACAAACGGGAGGATATTGCCAACTACCCTATATTGAACCTGTTCCCTGGCAGCGACAACCAAAACGCACAGCAGGGAATTATGGAAGATGAGGCTGTGGATAGGCAAGACAGCAAAAGATCTTACTCCATGGAGCACTTCCGATGGGGAAAACCCGTCGGCAAGAAGAGGAGGCCTATCAAAGTCTTCCCTACAGATGCTGAAGAAGAGTCCTCAGAAAGTTTCCCCCTTGAGCTGAGAAGAGAGCTCTCTCTAGAGTTTGACTACCCCGACACCAACTCTGAAGAAGACCTGGATGATGGTGAGCTGCTAGATGGCCCAGTTAAGAAAGACAGGAARTACAAAATGCACCATTTCCGATGGGAAGGACCACCCAAAGACAAGCGGTATGGAGGATTCATGACCCCAGAGAGAAGCCAGACACCTTTAATGACTCTTTTCAAGAATGCCATAATTAAAAACGCCCACAAAAAGGG   [608]
nigroYC_4948a                                    TCACCTGTGTTTCCCGGCAATGGCCACATGCAGCCCCTTTCTGAAAACATCAGGAAATACGTCATGAGCCACTTCCGCTGGAATAAATTTGGTCGGAGGAACAGCACCAGCAATGATAACAACAAC---GGGGGCTACAAACGGGAGGATATTGCCAACTACCCTATATTGAACCTGTTCCCTGGCAGCGACAACCAAAACACACAGCAGGGAATTATGGAAGATGAGGCTGTGGATAGGCAAGACAGCAAAAGATCTTACTCCATGGAGCACTTCCGATGGGGAAAACCCGTCGGCAAGAAGAGGAGGCCTATCAAAGTCTTCCCTACAGATGCTGAAGAAGAGTCCTCAGAAAGTTTCCCTCTTGAGCTGAGAAGAGAGCTCTCTCTAGAGTTTGACTATCCCGACACCAACTCTGAAGAAGACCTGGATGATGGTGAGCTGCTAGATGGCCCAGTTAAGAAAGACAGGAAATACAAAATGCACCATTTCCGATGGGAAGAACCACCCAAAGACAAGCGGTATGGAGGATTCATGACCCCAGAGAGAAGCCAGACACCTTTAATGACTCTTTTcAAGAATGCCAN------------------------   [584]
nigroYC_4948b                                    TCACCTGTGTTTCCCGGCAATGGCCACATGCAGCCCCTTTCTGAAAACATCAGGAAATACGTCATGAGCCACTTCCGCTGGAATAAATTTGGTCGGAGGAACAGCACCAGCAATGATAACAACAAC---GGGGGCTACAAACGGGAGGATATTGCCAACTACCCTATATTGAACCTGTTCCCTGGCAGCGACAACCAAAACACACAGCAGGGAATTATGGAAGATGAGGCTGTGGATAGGCAAGACAGCAAAAGATCTTACTCCATGGAGCACTTCCGATGGGGAAAACCCGTCGGCAAGAAGAGGAGGCCTATCAAAGTCTTCCCTACAGATGCTGAAGAAGAGTCCTCAGAAAGTTTCCCTCTTGAGCTGAGAAGAGAGCTCTCTCTAGAGTTTGACTATCCCGACACCAACTCTGAAGAAGACCTGGATGATGGTGAGCTGCTAGATGGCCCAGTTAAGAAAGACAGGAAATACAAAATGCACCATTTCCGATGGGAAGGACCACCCAAAGACAAGCGGTATGGAGGATTCATGACCCCAGAGAGAAGCCAGACACCTTTAATGACTCTTTTcAAGAATGCCAN------------------------   [584]
nigroXF_4955                                    TCACCTGTGTTTCCCGGCAATGGCCACATGCAGCCCCTTTCTGAAAACATCAGGAAATACGTCATGAGCCACTTCCGCTGGAATAAATTTGGTCGGAGGAACAGCACCAGCAATGATAACAACAAC---GGGGGCTACAAACGGGAGGATATTGCCAACTACCCTATATTGAACCTGTTCCCTGGCAGCGACAACCAAAACGCACAGCAGGGAATTATGGAAGATGAGGCTGTGGATAGGCAAGACAGCAAAAGATCTTACTCCATGGAGCACTTCCGATGGGGAAAACCCGTCGGCAAGAAGAGGAGGCCTATCAAAGTCTTCCCTACAGATGCTGAAGAAGAGTCCTCAGAAAGTTTCCCCCTTGAGCTGAGAAGAGAGCTCTCTCTAGAGTTTGACTATCCCGACACCAACTCTGAAGAAGACCTGGATGATGGTGAGCTGCTAGATGGCCCAGTTAAGAAAGACAGGAAGTACAAAATGCACCATTTCCGATGGGAAGGACCACCCAAAGACAAGCGGTATGGAGGATTCATGACCCCAGAGAGAAGCCAGACACCTTTAATGACTCTTTTCAAGAATGCCANNNNNNNNNNNNNNNNNNNNNNNNN   [608]
nigroXF_4957                                    TCACCTGTGTTTCCCGGCAATGGCCACATGCAGCCCCTTTCTGAAAACATCAGGAAATACGTCATGAGCCACTTCCGCTGGAATAAATTTGGTCGGAGGAACAGCACCAGCAATGATAACAACAAC---GGGGGCTACAAACGGGAGGATATTGCCAACTACCCTATATTGAACCTGTTCCCTGGCAGCGACAACCAAAACRCACAGCAGGGAATTATGGAAGATGAGGCTGTGGATAGGCAAGACAGCAAAAGATCTTACTCCATGGAGCACTTCCGATGGGGAAAACCCGTCGGCAAGAAGAGGAGGCCTATCAAAGTCTTCCCTACAGATGCTGAAGAAGAGTCCTCAGAAAGTTTCCCYCTTGAGCTGAGAAGAGAGCTCTCTCTAGAGTTTGACTATCCCGACACCAACTCTGAAGAAGACCTGGATGATGGTGAGCTGCTAGATGGCCCAGTTAAGAAAGACAGGAAATACAAAATGCACCATTTCCGATGGGAAGGACCACCCAAAGACAAGCGGTATGGAGGATTCATGACCCCAGAGAGAAGCCAGACACCTTTAATGACTCTTTTCAAAAATGCCACAAGGCAG-----------------   [591]
nigroXF_4961                                    TCTCCcGTGTTTCCCGGCAATGGCCACATGCAGCCCCTTTCTGAAAACATCAGGAAATACGTCATGAGCCACTTCCGCTGGAATAAATTTGGTCGGAGGAACAGCACCAGCAATGATAACAACAAC---GGGGGCTACAAACGGGAGGATATTGCCAACTACCCTATATTGAACCTGTTCCCTGGCAGCGACAACCAAAACACACAGCAGGGAATTATGGAAGATGAGGCTGTGGATAGGCAAGACAGCAAAAGATCTTACTCCATGGAGCACTTCCGATGGGGAAAACCCGTCGGCAAGAAGAGGAGGCCTATCAAAGTCTTCCCTACAGATGCTGAAGAAGAGTCCTCAGAAAGTTTCCCCCTTGAGCTGAGAAGAGAGCTCTCTCTAGAGTTTGACTATCCCGACACCAACTCTGAAGAAGACCTGGATGATGGTGAGCTGCTAGATGGCCCAGTTAAGAAAGACAGRAAATACAAAATGCACCATTTCCGATGGGAAGRACCACCCAAAGACAAGCGGTATGGAGGATTCATGACCCCAGAGAGAAGCCAGACACCTTTAATGACTCTTTTCAAGAATGCCATAATTAAAAACGCCCACAAAAAGGG   [608]
nigroWH_5143                                    TCTCCTGTGTTTCCCGGCAATGGCCACATGCAGCCCCTTTCTGAAAACATCAGGAAATACGTCATGAGCCACTTCCGCTGGAATAAATTTGGTCGGAGGAACAGCACCAGCAATGATAACAACAAC---GGGGGCTACAAACGGGAGGATATTGCCAACTACCCTATATTGAACCTGTTCCCTGGCAGCGACAACCAAAACACACAGCAGGGAATTATGGAAGATGAGGCTGTGGATAGGCAAGACAGCAAAAGATCTTACTCCATGGAGCACTTCCGATGGGGAAAACCCGTCGGCAAGAAGAGGAGGCCTATCAAAGTCTTCCCTACAGATGCTGAAGAAGAGTCCTCAGAAAGTTTCCCYCTTGAGCTGAGAAGAGAGCTCTCTCTAGAGTTTGACTATCCCGACACCAACTCTGAAGAAGACCTGGATGATGGTGAGCTGCTAGATGGCCCAGTTAAGAAAGACAGGAAATACAAAATGCACCATTTCCGATGGGAAGRACCACCCAAAGACAAGCGGTATGGAGGATTCATGACCCCAGAGAGAAGCCAGACACCTTTAATGACTCTTTTCAAGAATGCCATAATTAAAAACGCCCACAAAAaGGG   [608]
'nigroDD 5405b+nigroDD 5406a'                                    TCTCCcGTGTTTCCCGGCAATGGCCACATGCAGCCCCTTTCTGAAAACATCAGGAAATACGTCATGAGCCACTTCCGCTGGAATAAATTTGGTCGGAGGAACAGCACCAGCAATGATAACAACAAC---GGGGGCTACAAACGGGAGGATATTGCCAACTACCCTATATTGAACCTGTTCCCTGGGAGCGACAACCAAAACACACAGCAGGGAATTATGGAAGATGAGGCTGTGGATAGGCAAGACAGCAAAAGATCTTACTCCATGGAGCACTTCCGATGGGGAAAACCCGTCGGCAAGAAGAGGAGGCCTATCAAAGTCTTCCCTACAGATGCTGAAGAAGAGTCCTCAGAAAGTTTCCCCCTTGAGCTGAGAAGAGAGCTCTCTCTAGAGTTTGACTATCCCGACACCAACTCTGAAGAAGACCTGGATGATGGTGAGCTGCTAGATGGCCCAGTTAAGAAAGACAGGAAGTACAAAATGCACCATTTCCGATGGGAAGGACCACCCAAAGACAAGCGGTATGGAGGATTCATGACCCCAGAGAGAAGCCAGACACCTTTAATGACTCTTTTCAAGAATGCCATAATTAAAAACGCCCACAAAAAGGG   [608]
'nigroDD 01b+nigroDD 03b'                                    TCACCTGTGTTTCCCGGCAATGGCCACATGCAGCCCCTTTCTGAAAACATCAGGAAATACGTCATGAGCCACTTCCGCTGGAATAAATTTGGTCGGAGGAACAGCACCAGCAATGATAACAACAAC---GGGGGCTACAAACGGGAGGATATTGCCAACTACCCTATATTGAACCTGTTCCCTGGGAGCGACAACCAAAACACACAGCAGGGAATTATGGAAGATGAGGCTGTGGATAGGCAAGACAGCAAAAGATCTTACTCCATGGAGCACTTCCGATGGGGAAAACCCGTCGGCAAGAAGAGGAGGCCTATCAAAGTCTTCCCTACAGATGCTGAAGAAGAGTCCTCAGAAAGTTTCCCCCTTGAGCTGAGAAGAGAGCTCTCTCTAGAGTTTGACTATCCCGACACCAACTCTGAAGAAGACCTGGATGATGGTGAGCTGCTAGATGGCCCAGTTAAGAAAGACAGGAAGTACAAAATGCACCATTTCCGATGGGAAGGACCACCCAAAGACAAGCGGTATGGAGGATTCATGACCCCAGAGAGAAGCCAGACACCTTTAATGACTCTTTTCAAGAATGCCANNNNNNNNNNNNNNNNNNNNNNNNN   [608]
nigroDD_02                                    TCACCTGTGTTTCCCGGCAATGGCCACATGCAGCCCCTTTCTGAAAACATCAGGAAATACGTCATGAGCCACTTCCGCTGGAATAAATTTGGTCGGAGGAACAGCACCAGCAATGATAACAACAAC---GGGGGCTACAAACGGGAGGATATTGCCAACTACCCTATATTGAACCTGTTCCCTGGCAGCGACAACCAAAACACACAGCAGGGAATTATGGAAGATGAGGCTGTGGATAGGCAAGACAGCAAAAGATCTTACTCCATGGAGCACTTCCGATGGGGAAAACCCGTCGGCAAGAAGAGGAGGCCTATCAAAGTCTTCCCTACAGATGCTGAAGAAGAGTCCTCAGAAAGTTTCCCCCTTGAGCTGAGAAGAGAGCTCTCTCTAGAGTTTGACTATCCCGACACCAACTCTGAAGAAGACCTGGATGATGGTGAGCTGCTAGATGGCCCAGTTAAGAAAGACAGGAAGTACAAAATGCACCATTTCCGATGGGAAGGACCACCCAAAGACAAGCGGTATGGAGGATTCATGACCCCAGAGAGAAGCCAGACACCTTTAATGACTCTTTTCAAGAATGCCA-------------------------   [583]
nigroDD_04                                    TCACCTGTGTTTCCAGGCAATGGCCACATGCAGCCCCTTTCTGAAAACATCAGGAAATACGTCATGAGCCACTTCCGCTGGAATAAATTTGGTCGGAGGAACAGCACCAGCAATGATAACAACAAC---GGGGGCTACAAACGGGAGGATATTGCCAACTACCCTATATTGAACCTGTTCCCTGGCAGCGACAACCAAAACACACAGCAGGGAATTATGGAAGATGAGGCTGTGGATAGGCAAGACAGCAAAAGATCTTACTCCATGGAGCACTTCCGATGGGGAAAACCCGTCGGCAAGAAGAGGAGGCCTATCAAAGTCTTCCCTACAGATGCTGAAGAAGAGTCCTCAGAAAGTTTCCCCCTTGAGCTGAGAAGAGAGCTCTCTCTAGAGTTTGACTATCCCGACACCAACTCTGAAGAAGACCTGGATGATGGTGAGCTGCTAGATGGCCCAGTTAAGAAAGACAGGAAGTACAAAATGCACCATTTCCGATGGGAAGGACCACCCAAAGACAAGCGGTATGGAGGATTCATGACCCCAGAGAGAAGCCAGACACCTTTAATGACTCTTTTcAAGAATGCCANNNNNNNNNNNNNNNNNNNNNNNN(AT)   [608]
nigroMMS966                                    ------------------------------------------------------GAATACGTCATGAGCCACTTCCGCTGGAATAAATTTGGTCGGAGGAACAGCACCAGCAATGATAACAACAAC---GGGGGCTACAAACGGGAGGATATTGCCAACTACCCTATATTGAACCTGTTCCCTGGCAGCGACAACCAAAACACACAGCAGGGAATTATGGAAGATGAGGCTGTGGATAGGCAAGACAGCAAAAGATCTTACTCCATGGAGCACTTCCGATGGGGAAAACCCGTCGGCAAGAAGAGGAGGCCTATCAAAGTCTTCCCTACAGATGCTGAAGAAGAGTCCTCAGAAAGTTTCCCCCTTGAGCTGAGAAGAGAGCTCTCTCTAGAGTTTGACTATCCCGACACCAACTCTGAAGAAGACCTGGATGATGGTGAGCTGCTAGATGGCCCAGTTAAGAAAGACAGGAAGTACAAAATGCACCATTTCCGATGGGAAGGACCACCCAAAGACAAGCGGTATGGAGGATTCATGACCCCAGAGAGAAGCCAGACACCTTTAATGACTCTTTTC-----------------------------------   [519]
hybridJJ_5268a                                    TCTCCCGTGTTTCCCGGCAATGGCCACATGCAGCCCCTTTCTGAAAACATCAGGAAATACGTCATGAGCCACTTCCGCTGGAATAAATTTGGTCGGAGGAACAGCACCAGCAATGATAACAACAAC---GGGGGCTACAAACGGGAGGATATTGCCAACTACCCTATATTGAACCTGTTCCCTGGCAGCGACAACCAAAACGCACAGCAGGGAATTATGGAAGATGAGGCTGTGGATAGGCAAGACAGCAAAAGATCTTACTCCATGGAGCACTTCCGATGGGGAAAACCCGTCGGCAAGAAGAGGAGGCCTATCAAAGTCTTCCCTACAGATGCTGAAGAAGAGTCCTCAGAAAGTTTCCCCCTTGAGCTGAGAAGAGAGCTCTCTCTAGAGTTTGACTATCCCGACACCAACTCTGAAGAAGACCTGGATGATGGTGAGCTGCTAGATGGCCCAGTTAAGAAAGACAGGAAGTACAAAATGCACCATTTCCGATGGGAAGGACCACCCAAAGACAAGCGGTATGGAGGATTCATGACCCCAGAGAGAAGCCAGACACCTTTAATGACTCTTTTCAAGAATGCCATAATTAAAAACGCCCACAAAAAGGG   [608]
hybridJJ_5268b                                    TCTCCCGTGTTTCCCGGCAATGGCCACATGCAGCCCCTTTCTGAAAACATCAGGAAATACGTCATGAGCCACTTTCGCTGGAATAAATTCGGTCGGAGGAACAGCACCAGCAATGATAACAACAAT---GGGGGCTACAAACGGGAGGATATTGCCAACTACCCTATATTGAACCTGTTCCCTGGCAGCGACAACCAAAACACACAGCAGGGAATTATGGAAGATGAGGCTGTGGATAGGCAAGACAGCAAAAGATCTTACTCCATGGAGCACTTCCGATGGGGAAAACCCGTCGGCAAGAAGAGGAGGCCTATCAAAGTCTTCCCTACAGATGCTGAAGAAGAGTCCTCAGAAAGTTTCCCCCTTGAGCTGAGAAGAGAGCTCTCTCTAGAGTTTGACTATCCCGACACCAACTCTGAAGAAGACCTGGATGATGGCGAGCTACTAGATGGCCCAGTTAAAAAAGACAGGAAGTACAAAATGCACCATTTCCGATGGGAAGAACCACCCAAAGACAAGCGGTATGGAGGATTCATGACCCCAGAGAGAAGCCAGACACCTTTAATGACTCTTTTCAAGAATGCCATAATTAAAAACGCCCACAAAAAGGG   [608]
;
END;
