# Supplementary material for: Rampant historical mitochondrial genome introgression between two species of green pond frogs, Pelophylax nigromaculatus and P. plancyi
Source: BMC Evol Biol. 2010 Jun 29;10:201. doi: 10.1186/1471-2148-10-201 (PMC2909235; doi:10.1186/1471-2148-10-201)
Supplement: Additional file 3 — Aligned tyrosinase sequence data for Pelophylax fukienensis, P. nigromaculatus and P. plancyi. [file 1471-2148-10-201-S3.NEX]

#NEXUS 
[Aligned tyrosinase sequence data for Pelophylax fukienensis, nigromaculatus and plancyi, with identical haplotypes merged. Created by MacClade 4]


BEGIN DATA;
	DIMENSIONS  NTAX=79 NCHAR=601;
	FORMAT DATATYPE=DNA  MISSING=? GAP=- ;
MATRIX
[                                                                                                                                             10        20        30        40        50        60        70        80        90        100       110       120       130       140       150       160       170       180       190       200       210       220       230       240       250       260       270       280       290       300       310       320       330       340       350       360       370       380       390       400       410       420       430       440       450       460       470       480       490       500       510       520       530       540       550       560       570       580       590       600]
[                                                                                                                                             .         .         .         .         .         .         .         .         .         .         .         .         .         .         .         .         .         .         .         .         .         .         .         .         .         .         .         .         .         .         .         .         .         .         .         .         .         .         .         .         .         .         .         .         .         .         .         .         .         .         .         .         .         .         .         .         .         .         .         . ]

Rana_pleuradenDQ360042                                    NNNNNNNNNNNNNNNNNNNNNNNNNNNNNNNNNNNNNNNNNNNNNNagtcccctccaactcccctgtgggtgcccagttccctttctcgggcattgatgaccgagaaaactggcccattgtcttctacaacaggacatgccaatgccagggtaacttcatgggctacaattgcggtgagtgcaggtttggctacacaggaccaaactgcactgttagacgcaacatgatcagaaaggagatcttcaggatgaccacggctgagaaggacaagctcatcgcctacctcaacttggccaagcgtaccatYagccaagactacgttattgccactggcacttacgagcagatgaacaatggctccaatccgatgttcgcagatatcaatgcctacgatctgtttgtgtggctgcattactacgcctccagagatgctttcttggaagatggcagtgtgtgggccaacatagattttgcccatgaggcccctggctttctaccttggcacaggttctttctgctgctttgggaacgggaaatccagaaggtgacaggggacgataNNNNNNNNNNNNNNNNNNNNNNNNNNNNNNNNNNNNNNNN   [601]
Rana_lessonaeAY322347                                    NNNNNNNNNNNNNNNNNNNNNNNNNNNNNNNNNNNNNNNNNNNNNNagtcccctYcaactMcccagtgggtgcccaattccctttctcgggcattgatgaccgagaaaactggcccattgtcttctacaacaggacatgccaatgccagggtaacttcatgggctacaactgcggtgagtgcaggtttggctacacaggaccaaattgcaccgttagacRcaaYctgatcagaaaggaaatcttcaggatgaccacggctgagaaggacaagttcattgcctacctYaacttgggtaaacgYaccatcagccaggactaYgttattKccaccggcacttacgagcagatgaacaatggctccaatccRatgttcgcagatatcaatgtctatgatctgtttgtgtggttgcattactacgcctccagagatgctttcttggaagatggcagtgtgtgggccaacatWgactttgcccatgaKgctcctggctttcYRccttggcacaggttctttctgctgctttgggaacgagaaatccagaaggtggcagcggatgaYaattttactattccctttNNNNNNNNNNNNNNNNNNNNNNN   [601]
Rana_shuchinaeDQ360057                                    NNNNNNNNNNNNNNNNNNNNNNNNNNNNNNNNNNNNNNNNNNNNNNagtcccctccaactcccctgtaggtgcccagttccctttctctggcattgatgatcgagaaaactggcccattgtcttctacaacaggacatgccaatgccagggtaacttcatgggctacaactgcggtgagtgcaggtttggctacacaggaccaaactgcaccgttagacgcaacatgatcagaaaggagatcttcaggatgaccacggctgagaaggacaagctcatcgcctacctcaacttggtcaagcgtaccatcagtccagactacgttattgccaccggcacttacgagcagatgaacaatggctccaatccaatgtttgcagatatcaatgtctacgatctgtttgtgtggctgcattactacgcctccagagatgcttttttggaagatggtagtgtgtgggtcaacatagactttgcccatgaggctcctggctttctgccttggcataggttctttctgctgctttgggaacgggaaatccagaaggtgaccgaggatgataattttactattcccttNNNNNNNNNNNNNNNNNNNNNNNN   [601]
'GA 3048+LH 5117+LH 5127+LH 5128a+HQ 5174+LS 5223b+LS 5224a+LS 5229a+JJ 5265a+JJ 5271a+LX 5370+LX 5372+LX 5375+LX 5379+...'          attcttcatgtggagaagtctccggaagaggagtgtgccaagatgtagtcccctccaactcAcctgtgggtgcccagttccctttctcgggcattgatgaccgagaaaactggcccattgttttctacaaccggacatgccaatgccagggtaactttatgggctacaactgCggtgagtgcaggtttggctacacaggaccaaactgcaccgttagacgcaaCgtgatcagaaaggacatcttcaggatgaccacggctgagaaggacaagctcatCgcctatctcaacttggccaagcataccatcagcccagactacgttattgccaccggcacttacgagcagatgaacaatggctccaatccgatgttcgctgatatcagtgcctatgatctgtttgtgtggatacattactatgcctccagagatgctttcttggaagatggcAgtgtgtgggccaacatagactttgcccatgaggctccgggctttctgccttggcacaggttctatctgctgctttgggaacgagaaatccagaaggtgacaggggatgataattttactattcccttctgggactggagagacgcccagca   [601]
'GA 3073+XF 4862a+XF 4866a+XF 4870a+XF 4877+YC 4885a+YC 4886a+YC 4887b+YC 4891a+YC 4899a+YC 4904+WH 5145+QS 5300+LX 5369+...'        attcttcatgtggagaagtctccggAagaggagtgtgccaagatgtagtcccctccaactcAcctgtgggtgcccagttccctttctcgggcattgatgaccgagaaaactggcccattgttttctacaaccggacatgccaatgccagggtaactttatgggctacaactgCggtgagtgcaggtttggctacacaggaccaaactgcaccgttagacgcaaCgtgatcagaaaGgacatcttcaggatgaccacggctgagaaggacaagctcatcgcctatctcaacttggccaagcataccatcagcccagactacgttattgccaccggcacttacgagcagatgaacaatggctccaatccgatgttcgctgatatcagtgcctatgatctgtttgtgtggatacattactatgcctccagagatgctttcttggaagatggcAgtgtgtgggccaacatagactttgcccatgaggctccgggctttctgccttggcacaggttCtatctgctgctttgggaacgagaaatccagaaggtgacaggggatgataattttactattcccttttgggactggagagacgcccagca   [601]
'SW 4798+SW 5326+SW 5342+SW 5345'                                    attcttcatgtggagaagtctccggaagaggagtgtgccaagatgtagtcccctccaactcccctgtgggtgcccagttccctttctcgggcattgatgaccgagaaaactggcccattgttttctacaaccggacatgccaatgccagggtaactttatgggctacaactgcggtgagtgcaggtttggctacacaggaccaaactgcaccgttagacgcaacatgatcagaaaggacatcttcaggatgaccacggctgagaaggacaagctcatcgcctatctcaacttggccaagcataccatcagcccagactacgttattgccaccggcacttacgagcagatgaacaatggctccaatccgatgttcgctgatatcagtgcctatgatctgtttgtgtggatacattactatgcctccagagatgctttcttggaagatggcagtgtgtgggccaacatagactttgcccatgaggctccgggctttctgccttggcacaggttctatctgctgctttgggaacgagaaatccagaaggtgaccggggatgataattttactattcccttctgggactggagagacgcccagca   [601]
'SW 4800+SW 4801+SW 5324+SW 5325+SW 5343+SW 5344+SW 5346+SW 5347b'                                    attcttcatgtggagaagtctccggaagaggagtgtgccaagatgtagtcccctccaactcccctgtgggtgcccagttccctttctcgggcattgatgaccgagaaaactggcccattgttttctacaaccggacatgccaatgccagggtaactttatgggctacaactgcggtgagtgcaggtttggctacacaggaccaaactgcaccgttagacgcaacatgatcagaaaggacatcttcaggatgaccacggctgagaaggacaagctcatcgcctatctcaacttggccaagcataccatcagcccagactacgttattgccaccggcacttacgagcagatgaacaatggctccaatccgatgttcgctgatatcagtgcctatgatctgtttgtgtggatacattactatgcctccagagatgctttcttggaagatggcagtgtgtgggccaacatagactttgcccatgaggctccgggctttctgccttggcacaggttctatctgctgctttgggaacgagaaatccagaaggtgaccggggatgataattttactattcccttttgggactggagagacgcccagca   [601]
'SW 5336a+SW 5339a+XF 4865a+XF 4876a+YC 4885b+YC 4886b+YC 4888b+YC 4889a+YC 4892+YC 4894a+YC 4897a+YC 4903b+TA 4975a+...'            attcttcatgtggagaagtctccggaagaggagtgtgccaagatgtagtcccctccaactcAcctgtgggtgcccagttccctttctcgggcattgatgaccgagaaaactggcccattgttttctacaaccggacatgccaatgccagggtaactttatgggctacaactgTggtgagtgcaggtttggctacacaggaccaaactgcaccgttagacgcaaCgtgatcagaaaggacatcttcaggatgaccacggctgagaaggacaagctcatcgcctatctcaacttggccaagcataccatcagcccagactacgttattgccaccggcacttacgagcagatgaacaatggctccaatccgatgttcgctgatatcagtgcctatgatctgtttgtgtggatacattactatgcctccagagatgctttcttggaagatggccgtgtgtgggccaacatagactttgcccatgaggctccgggctttctgccttggcacaggttctatctgctgctttgggaacgagaaatccagaaggtgacaggggatgataattttactattcccttttgggactggagagacgcccagca   [601]
'SW 5336b+SW 5338a+SW 5339b+XF 4852a+XF 4858a+XF 4861b+XF 4863a+XF 4865b+XF 4867+XF 4868a+XF 4870b+XF 4876b+XF 4880a+...'            attcttcatgtggagaagtctccggaagaggagtgtgccaagatgtagtcccctccaactcAcctgtgggtgcccagttccctttctcgggcattgatgaccgagaaaactggcccattgttttctacaaccggacatgccaatgccagggtaactttatgggctacaactgcggtgagtgcaggtttggctacacaggaccaaactgcaccgttagacgcaaCgtgatcagaaaggacatcttcaggatgaccacggctgagaaggacaagctcatcgcctatctcaacttggccaagcataccatcagcccagactacgttattgccaccggcacttacgagcagatgaacaatggctccaatccgatgttcgctgatatcagtgcctatgatctgtttgtgtggatacattactatgcctccagagatgctttcttggaagatggccgtgtgtgggccaacatagactttgcccatgaggctccgggctttctgccttggcacaggttctatctgctgctttgggaacgagaaatccagaaggtgacAggggatgataattttactattcccttttgggactggagagacgcccagca   [601]
'SW 5337a+SW 5348b+TA 4976+TA 4978+TA 4979b+TA 4980+XS 5081a+XS 5087a+LH 5120+LH 5123+LH 5125+LH 5128b+HQ 5168+HQ 5171a+...'         attcttcatgtggagaagtctccggaagaggagtgtgccaagatgtagtcccctccaactcAcctgtgggtgcccagttccctttctcgggcattgatgaccgagaaaactggcccattgttttctacaaccggacatgccaatgccagggtaactttatgggctacaactgCggtgagtgcaggtttggctacacaggaccaaactgcaccgttagacgcaaCgtgatcAgaaaggacatcttcaggatgaccacggctgagaaggacaagctcatcgcCtatctcaacttggccaagcataccatcagcccagactacgttattgccaccggcacttacgagcagatgaacaatggctccaatccgatgttCgctgatatcagtgcctatgatctgtttgtgtggatacattactatgcctccagagatgctttcttggaagatggccgtgtgtgggccaacatagactttgcccatgaggctccgggctttctgccttggcacaggttctatctgctgctttgggaacgagaaatccagaaggtgacaggggatgataattttactattcccttctgggactggagagacgcccagcA   [601]
'SW 5337b+XS 5078a+XS 5079+XS 5080+XS 5081b+XS 5082+XS 5084+XS 5085+XS 5086+XS 5087b+XS 5090+XS 5092+LH 5121b+LH 5126b+...'          attcttcatgtggagaagtctccggaagaggagtgtgccaagatgtagtcccctccaactcgcctgtgggtgcccagttccctttctcgggcattgatgaccgagaaaactggcccattgttttctacaaccggacatgccaatgccagggtaactttatgggctacaactgcggtgagtgcaggtttggctacacaggaccaaactgcaccgttagacgcaaCgtgatcagaaaggacatcttcaggatgaccacggctgagaaggacaagctcatcgcctatctcaacttggccaagcataccatcagcccagactacgttattgccaccggcacttacgagcagatgaacaatggctccaatccgatgttcgctgatatcagtgcctatgatctgtttgtgtggatacattactatgcctccagagatgctttcttggaagatggcCgtgtgtgggccaacatagactttgcccatgaggctccgggctttctgccttggcacaggttctatctgctgctttgggaacgagaaatccagaaggtgacaggggatgataattttactattcccttctgggactggagagacgcccagcA   [601]
'SW 5338b+XF 4850+XF 4852b+XF 4859b+XF 4868b+XF 4873+XF 4881b+YC 4889b+YC 4890+YC 4891b+YC 4894b+YC 4895b+YC 4901+TA 4974b+...'      ATTCTTCatgtggagaagtctccggaagaggagtgtgccaagatgtagtcccctccaactcgcctgtgggtgcccagttccctttctcgggcattgatgaccgagaaaactggcccattgttttctacaaccggacatgccaatgccagggtaactttatgggctacaactgcggtgagtgcaggtttggctacacaggaccaaactgcaccgttagacgcaaCgtgatcagaaaggacatcttcaggatgaccacggctgagaaggacaagctcatcgcctatctcaacttggccaagcataccatcagcccagactacgttattgccaccggcacttacGagcagatgaacaatggctccaatccgatgttcgctgatatcagtgcctatgatctgtttgtgtggatacattactatgcctccagagatgctttcttggaagatggcCgtgtgtgggccaacatagactttgcccatgaggctccgggCtttctgccttggcacaggttctatctgctgctTtgggaacgagaaatccagaaggtgacaggggatgataattttactattcccttttgggactggagaGACGCCCAGCA   [601]
'SW 5347a+SW 5348a+YC 4900+TA 4979a+WH 5149b+LS 5223a+LS 5225a+LS 5230a+LS 5234a+JJ 5266+JJ 5274a+JJ 5276a+LF 5353b+LX 5377+...'     attcttcatgtggagaagtctccggaagaggagtgtgccaagatgtagtcccctccaactcacctgtgggtgcccagttccctttctcgggcattgatgaccgagaaaactggcccattgttttctacaaccggacatgccaatgccagggtaactttatgggctacaactgtggtgagtgcaggtttggctacacaggaccaaactgcaccgttagacgcaacgtgatcagaaaggacatcttcaggatgaccacggctgagaaggacaagctcatcgcctatctcaacttggccaagcataccatcagcccagactacgttattgccaccggcacttacgagcagatgaacaatggctccaatccgatgttcgctgatatcagtgcctatgatctgtttgtgtggatacattactatgcctccagagatgctttcttggaagatggccgtgtgtgggccaacatagactttgcccatgaggctccgggctttctgccttggcacaggttctatctgctgctttgggaacgagaaatccagaaggtgacaggggatgataattttactattcccttctgggactggagagacgcccagca   [601]
'XF 4851+LH 5121a+WH 5140b+WH 5141a+HQ 5171b+HQ 5178a+LS 5220b+LS 5232b+JJ 5262b+JJ 5269+JJ 5271b+ZJJ 5361b+ZJJ 5362a+...'           attcttcatgtggagaagtctccggaagaggagtgtgccaagatgtagtcccctccaactcgcctgtgggtgcccagttccctttctcgggcattgatgaccgagaaaactggcccattgttttctacaaccggacatgccaatgccagggtaactttatgggctacaactgcggtgagtgcaggtttggctacacaggaccaaactgcaccgttagacgcaaCgtgatcagaaaggacatcttcaggatgaccaCggctgagaaggacaagctcatcgcctatctcaacttggccaagcataccatcagcccagactacgttattgccaccggcacttacgagcagatgaacaatggctccaatccgatgttcgctgatatcagtgcctatgatctgtttgtgtggatacattactatgcctccagagatgctttcttggaagatggcagtgtgtgggccaacatagactttgcccatgaggctccgggctttctgccttggcacaggttctatctgctgctttgggaacgagaaatccagaaggtgacaggggatgataattttactattcccttctgggactggagagacgcccagca   [601]
'XF 4853a+XF 4863b+XF 4864b+XF 4872a+XF 4878+HS 5208a+LS 5221b+ZJJ 5355+ZJJ 5356a+ZJJ 5367a+SY 5465+SY 5466b+SY 5467+...'            attcttcatgtggagaagtctccggaagaggagtgtgccaagatgtagtcccctccaactcGcctgtgggtgcccagttccctttctcgggcattgatgaccgagaaaactggcccattgttttctacaaccggacatgccaatgccagggtaactttatgggctacaactgcggtgagtgcaggtttggctacacaggaccaaactgcaccgttagacgcaaTgtgatcagaaaggacatcttcaggatgaccaCggctgagaaggacaagctcatcgcctatctcaacttggccaagcataccatcagcccagactacgttattgccaccggcacttacgagcagatgaacaatggctccaatccgatgttcgctgatatcagtgcctatgatctgtttgtgtggatacattactatgcctccagagatgctttcttggaagatggcAgtgtgtgggccaacatagactttgcccatgaggctccgggctttctgccttggcacaggttctatctgctgctttgggaacgagaaatccagaaggtgacaggggatgataattttactattcccttTtgggactggagagacgcccagcA   [601]
'XF 4853b+XF 4857a+XF 4858b+XF 4859a+XF 4860+XF 4862b+XF 4866b+XF 4869+XF 4871+XF 4882a+YC 4888a+YC 4898a+WH 5142a+ZJJ 5356b+...'    ATTCTTCatgtggagaagtctccggaagaggagtgtgccaagatgtagtcccctccaactcgcctgtgggtgcccagttccctttctcgggcattgatgaccgagaaaactggcccattgttttctacaaccggacatgccaatgccagggtaactttatgggctacaactgcggtgagtgcaggtttggctacacaggaccaaactgcaccgttagacgcaacgtgatcagaaaggacatcttcaggatgaccacggctgagaaggacaagctcatcgcctatctcaacttggccaagcataccatcagcccagactacgttattgccaccggcacttacgagcagatgaacaatggctccaatccgatgttcgctgatatcagtgcctatgatctgtttgtgtggatacattactatgcctccagagatgctttcttggaagatggcagtgtgtgggccaacatagactttgcccatgaggctccgggctttctgccttggcacaggttctatctgctgctttgggaacgagaaatccagaaggtgacaggggatgataattttactattcccttttgggactggagaGACGCCCAGCA   [601]
'XF 4854+LS 5220a+LS 5225b+LS 5226+LS 5230b+LS 5231+LS 5233a+LS 5234b+ZJJ 5362b+ZJJ 5363a+ZJJ 5364'                                  attcttcatgtggagaagtctccggaagaggagtgtgccaagatgtagtcccctccaactcgcctgtgggtgcccagttccctttctcgggcattgatgaccgagaaaactggcccattgttttctacaaccggacatgccaatgccagggtaactttatgggctacaactgcggtgagtgcaggtttggctacacaggaccaaactgcaccgttagacgcaatgtgatcagaaaggacatcttcaggatgaccacggctgagaaggacaagctcatcgcctatctcaacttggccaagcataccatcagcccagactacgttattgccaccggcacttacgagcagatgaacaatggctccaatccgatgttcgctgatatcagtgcctatgatctgtttgtgtggatacattactatgcctccagagatgctttcttggaagatggcagtgtgtgggccaacatagactttgcccatgaggctccgggctttctgccttggcacaggttctatctgctgctttgggaacgagaaatccagaaggtgacaggggatgataattttactattcccttctgggactggagagacgcccagca   [601]
XF_4856a                                    attcttcatgtggagaagtctccggaagaggagtgtgccaagatgtagtcccctccaactcacctgtgggtgcccagttccctttctcgggcattgatgaccgagaaaactggcccattgttttctacaaccggacatgccaatgccagggtaactttatgggctacaactgcggtgagtgcaggtttggctacacaggaccaaactgcaccgttagacgcaatgtgatcagaaaggacatcttcaggatgaccacggctgagaaggacaagctcatcgcctatctcaacttggccaagcataccatcagcccagactacgttattgccaccggcacttacgagcagatgaacaatggctccaatccgatgttcgctgatatcagtgcctatgatctgtttgtgtggatacattactatgcctccagagatgctttcttggaagatggcagtgtgtgggccaacatagactttgcccatgaggctccgggctttctgccttggcacaggttctatctgctgctttgggaacgagaaatccagaaggtgacaggggatgataattttactattcccttctgggactggagagacgcccagca   [601]
XF_4856b                                    attcttcatgtggagaagtctccggaagaggagtgtgccaagatgtagtcccctccaactcgcctgtgggtgcccagttccctttctcgggcattgatgaccgagaaaactggcccattgttttctacaaccggacatgccaatgccagggtaactttatgggctacaactgtggtgagtgcaggtttggctacacaggaccaaactgcaccgttagacgcaacgtgatcagaaaggacatcttcaggatgaccacggctgagaaggacaagctcatcgcctatctcaacttggccaagcataccatcagcccagactacgttattgccaccggcacttacgagcagatgaacaatggctccaatccgatgttcgctgatatcagtgcctatgatctgtttgtgtggatacattactatgcctccagagatgctttcttggaagatggccgtgtgtgggccaacatagactttgcccatgaggctccgggctttctgccttggcacaggttctatctgctgctttgggaacgagaaatccagaaggtgacaggggatgataattttactattcccttctgggactggagagacgcccagca   [601]
'XF 4857b+XF 4861a'                                    attcttcatgtggagaagtctccggaagaggagtgtgccaagatgtagtcccctccaattcacctgtgggtgcccagttccctttctcgggcattgatgaccgagaaaactggcccattgttttctacaaccggacatgccaatgccagggtaactttatgggctacaactgcggtgagtgcaggtttggctacacaggaccaaactgcaccgttagacgcaacgtgatcagaaaggacatcttcaggatgaccacggctgagaaggacaagctcatcgcctatctcaacttggccaagcataccatcagcccagactacgttattgccaccggcacttacgagcagatgaacaatggctccaatccgatgttcgctgatatcagtgcctatgatctgtttgtgtggatacattactatgcctccagagatgctttcttggaagatggccgtgtgtgggccaacatagactttgcccatgaggctccgggctttctgccttggcacaggttctatctgctgctttgggaacgagaaatccagaaggtgacaggggatgataattttactattcccttttgggactggagagacgcccagcA   [601]
XF_4864a                                    attcttcatgtggagaagtctccggaagaggagtgtgccaagatgtagtcccctccaactcacctgtgggtgcccagttccctttctcgggcattgatgaccgagaaaactggcccattgttttctacaaccggacatgccaatgccagggtaactttatgggctacaactgcggtgagtgcaggtttggctacacaggaccaaactgcaccgttagacgcaatgtgatcagaaaggacatcttcaggatgaccacggctgagaaggacaagctcatcgcctatctcaacttggccaagcataccatcagcccagactacgttattgccaccggcacttacgagcagatgaacaatggctccaatccgatgttcgctgatatcagtgcctatgatctgtttgtgtggatacattactatgcctccagagatgctttcttggaagatggcagtgtgtgggccaacatagactttgcccatgaggctccgggctttctgccttggcacaggttctatctgctgctttgggaacgagaaatccagaaggtgacaggggatgataattttactattcccttttgggactggagagacgcccagca   [601]
'XF 4872b+HS 5205b+CD 04a+CD 10a+CD 11a'                                    attcttcatgtggagaagtctccggaagaggagtgtgccaagatgtagtcccctccaactcacctgtgggtgcccagttccctttctcgggcattgatgaccgagaaaactggcccattgttttctacaaccggacatgccaatgccagggtaactttatgggctacaactgcggtgagtgcaggtttggctacacaggaccaaactgcaccgttagacgcaatgtgatcagaaaggacatcttcaggatgaccacggctgagaaggacaagctcatcgcctatctcaacttggccaagcataccatcagcccagactacgttattgccaccggcacttacgagcagatgaacaatggctccaatccgatgttcgctgatatcagtgcctatgatctgtttgtgtggatacattactatgcctccagagatgctttcttggaagatggccgtgtgtgggccaacatagactttgcccatgaggctccgggctttctgccttggcacaggttctatctgctgctttgggaacgagaaatccagaaggtgacaggggatgataattttactattcccttttgggactggagagacgcccagcA   [601]
'XF 4880b+TA 4977b'                                    attcttcatgtggagaagtctccggaagaggagtgtgccaagatgtagtcccctccaactcgcctgtgggtgcccagttccctttctcgggcattgatgaccgagaaaactggcccattgttttctacaaccggacatgccaatgccagggtaactttatgggctacaactgtggtgagtgcaggtttggctacacaggaccaaactgcaccgttagacgcaacgtgatcagaaaggacatcttcaggatgaccacggctgagaaggacaagctcatcgcctatctcaacttggccaagcataccatcagcccagactacgttattgccaccggcacttacgagcagatgaacaatggctccaatccgatgttcgctgatatcagtgcctatgatctgtttgtgtggatacattactatgcctccagagatgctttcttggaagatggccgtgtgtgggccaacatagactttgcccatgaggctccgggctttctgccttggcacaggttctatctgctgctttgggaacgagaaatccagaaggtgacaggggatgataattttactattcccttttgggactggagagacgcccagca   [601]
YC_4899b                                    attcttcatgtggagaagtctccggaagaggagtgtgccaagatgtagtcccctccaactcacctgtgggtgcccagttccctttctcgggcattgatgaccgagaaaactggcccattgttttctacaaccggacatgccaatgccagggtaactttatgggctacaactgcggtgagtgcaggtttggctacacaggaccaaactgcaccgttagacgcaacgtgatcagaaaggacatcttcaggatgaccacggctgagaaggacaagctcatcgcctatctcaacttggccaagcataccatcagcccagactacgttattgccaccggcacttacgagcagatgaacaatggctccaatccgatgttcgctgatatcagtgcctatgatctgtttgtgtggatacattactatgcctccagagatgctttcttggaagatggcagtgtgtgggccaacatagactttgcccatgaggctccgggctttctgccttggcacaggttctatctgctgctttgggaacgagaaatccagaaggtgaccggggatgataattttactattcccttttgggactggagagacgcccagca   [601]
'XS 5078b+JJ 5263+SY 5468b+SY 5469a+SY 5470+SY 5471+SY 5473+SY 5474a'                                    attcttcatgtggagaagtctccggaagaggagtgtgccaagatgtagtcccctccaactcgcctgtgggtgcccagttccctttctcgggcattgatgaccgagaaaactggcccattgttttctacaaccggacatgccaatgccagggtaactttatgggctacaactgcggtgagtgcaggtttggctacacaggaccaaactgcaccgttagacgcaacgtgatcagaaaggacatcttcaggatgaccacggctgagaaggacaagctcatcgcctatctcaacttggccaagcataccatcagcccagactacgttattgccaccggcacttacgagcagatgaacaatggctccaatccgatgttcgctgatatcagtgcctatgatctgtttgtgtggatacattactatgcctccagagatgctttcttggaagatggcagtgtgtgggccaacatagactttgcccatgaggctccgggatttctgccttggcacaggttctatctgctgctttgggaacgagaaatccagaaggtgacaggggatgataattttactattcccttctgggactggagagacgcccagca   [601]
'XS 5089b+YY 5444b+SY 5466a+SY 5468a+SY 5469b+SY 5472a'                                    attcttcatgtggagaagtctccggaagaggagtgtgccaagatgtagtcccctccaactcgcctgtgggtgcccagttccctttctcgggcattgatgaccgagaaaactggcccattgttttctacaaccggacatgccaatgccagggtaactttatgggctacaactgcggtgagtgcaggtttggctacacaggaccaaactgcaccgttagacgcaacgtgatcagaaaggacatcttcaggatgaccacggctgagaaggacaagctcatcgcctatctcaacttggccaagcataccatcagcccagactacgttattgccaccggcacttacgagcagatgaacaatggctccaatccgatgttcgctgatatcagtgcctatgatctgtttgtgtggatacattactatgcctccagagatgctttcttggaagatggcagtgtgtgggccaacatagactttgcccatgaggctccgggatttctgccttggcacaggttctatctgctgctttgggaacgagaaatccagaaggtgacaggggatgataattttactattcccttttgggactggagagacgcccagca   [601]
'LH 5126a+HQ 5170+HQ 5175a+HQ 5176+HQ 5177a+HS 5198a+HS 5199a+HS 5200+HS 5201a+HS 5204+JJ 5273+QS 5294b+QS 5296b+QS 5299+...'        attcttcatgtggagaagtctccggaagaggagtgtgccaagatgtagtcccctccaactcGcctgtgggtgcccagttccctttctcgggcattgatgaccgagaaaactggcccattgttttctacaaccggacatgccaatgccagggtaactttatgggctacaactgcggtgagtgcaggtttggctacacaggaccaaactgcaccgttagacgcaatgtgatcagaaaggacatcttcaggatgaccacggctgagaaggacaagctcatcgcctatctcaacttggccaagcataccatcagcccagactacgttattgccaccggcacttacgagcagatgaacaatggctccaatccgatgttCgctgatatcagtgcctatgatctgtttgtgtggatacattactatgcctccagagatgctttcttggaagatggccgtgtgtgggccaacatagactttgcccatgaggctccgggctttctgccttggcacaggttctatctgctgctttgggaacgagaaatccagaaggtgacaggggatgataattttactattcccttctgggactggagagacgcccagCA   [601]
WH_5134b                                    attcttcatgtggagaagtctccggaagaggagtgtgccaagatgtagtcccctccaactcgcctgtgggtgcccagttccctttctcgggcattgatgaccgagaaaactggcccattgttttctacaaccggacatgccaatgccagggtaactttatgggctacaactgcggtgagtgcaggtttggctacacaggaccaaactgcaccgttagacgcaacgtgataagaaaggacatcttcaggatgaccacggctgagaaggacaagctcatcgcctatctcaacttggccaagcataccatcagcccagactacgttattgccaccggcacttacgagcagatgaacaatggctccaatccgatgttcgctgatatcagtgcctatgatctgtttgtgtggatacattactatgcctccagagatgctttcttggaagatggcagtgtgtgggccaacatagactttgcccatgaggctccgggctttctgccttggcacaggttctatctgctgctttgggaacgagaaatccagaaggtgacaggggatgataattttactattcccttctgggactggagagacgcccagca   [601]
'WH 5138a+HQ 5165+HS 5203+HS 5206+HS 5207+HS 5208b+HS 5209+HS 5210a+QS 5297b+QS 5303a'                                    attcttcatgtggagaagtctccggaagaggagtgtgccaagatgtagtcccctccaactcgcctgtgggtgcccagttccctttctcgggcattgatgaccgagaaaactggcccattgttttctacaaccggacatgccaatgccagggtaactttatgggctacaactgcggtgagtgcaggtttggctacacaggaccaaactgcaccgttagacgcaatgtgatcagaaaggacatcttcaggatgaccacggctgagaaggacaagctcatcgcctatctcaacttggccaagcataccatcagcccagactacgttattgccaccggcacttacgagcagatgaacaatggctccaatccgatgttcgctgatatcagtgcctatgatctgtttgtgtggatacattactatgcctccagagatgctttcttggaagatggccgtgtgtgggccaacatagactttgcccatgaggctccgggctttctgccttggcacaggttctatctgctgctttgggaacgagaaatccagaaggtgacaggggatgataattttactattcccttttgggactggagagacgcccagca   [601]
WH_5140a                                    attcttcatgtggagaagtctccggaagaggagtgtgccaagatgtagtcccctccaactcacctgtgggtgcccagttccctttctcgggcattgatgaccgagaaaactggcccattgttttctacaaccggacatgccaatgccagggtaactttatgggctacaactgcggtgagtgcaggtttggctacacaggaccaaactgcaccgttagacgcaacgtgatcagaaaggacatcttcaggatgaccacggctgagaaggacaagctcatcgcctatctcaacttggccaagcataccatcagcccagactacgttattgccaccggcacttacgagcagatgaacaatggctccaatccgatgttcgctgatatcagtgcctatgatctgtttgtgtggatacattactatgcctccagagatgctttcttggaagatggcagtgtgtgggccaacatagactttgcccatgaggctccgggatttctgccttggcacaggttctatctgctgctttgggaacgagaaatccagaaggtgacaggggatgataattttactattcccttctgggactggagagacgcccagca   [601]
WH_5141b                                    attcttcatgtggagaagtctccggaagaggagtgtgccaagatgtagtcccctccaactcgcctgtgggtgcccagttccctttctcgggcattgatgaccgagaaaactggcccattgttttctacaaccggacatgccaatgccagggtaactttatgggctacaactgcggtgagtgcaggtttggctacacaggaccaaactgcaccgttagacgcaacgtgatcagaaaggacatcttcaggatgaccacggctgagaaggacaagctcatcgcctatctcaacttggccaagcataccatcagcccagactacgttattgccaccggcacttaccagcagatgaacaatggctccaatccgatgttcgctgatatcagtgcctatgatctgtttgtgtggatacattactatgcctccagagatgctttcttggaagatggccgtgtgtgggccaacatagactttgcccatgaggctccgggctttctgccttggcacaggttctatctgctgctttgggaacgagaaatccagaaggtgacaggggatgataattttactattcccttctgggactggagagacgcccagca   [601]
WH_5146a                                    attcttcatgtggagaagtctccggaagaggagtgtgccaagatgtagtcccctccaactcgcctgtgggtgcccagttccctttctcgggcattgatgaccgagaaaactggcccattgttttctacaaccggacatgccaatgccagggtaactttatgggctacaactgcggtgagtgcaggtttggctacacaggaccaaactgcaccgttagacgcaacgtgataagaaaggacatcttcaggatgaccacggctgagaaggacaagctcatcgcctatctcaacttggccaagcataccatcagcccagactacgttattgccaccggcacttacgagcagatgaacaatggctccaatccgatgttcgctgatatcagtgcctatgatctgtttgtgtggatacattactatgcctccagagatgctttcttggaagatggccgtgtgtgggccaacatagactttgcccatgaggctccgggctttctgccttggcacaggttctatctgctgctttgggaacgagaaatccagaaggtgacaggggatgataattttactattcccttttgggactggagagacgcccagca   [601]
'HQ 5179a+QS 5294a+QS 5296a+AQ 5460b'                                    attcttcatgtggagaagtctccggaagaggagtgtgccaagatgtagtcccctccaactcacctgtgggtgcccagttccctttctcgggcattgatgaccgagaaaactggcccattgttttctacaaccggacatgccaatgccagggtaactttatgggctacaactgcggtgagtgcaggtttggctacacaggaccaaactgcaccgttagacgcaatgtgatcagaaaggacatcttcaggatgaccacggctgagaaggacaagctcatcgcctatctcaacttggccaagcataccatcagcccagactacgttattgccaccggcacttacgagcagatgaacaatggctccaatccgatgttcgctgatatcagtgcctatgatctgtttgtgtggatacattactatgcctccagagatgctttcttggaagatggccgtgtgtgggccaacatagactttgcccatgaggctccgggctttctgccttggcacaggttctatctgctgctttgggaacgagaaatccagaaggtgacaggggatgataattttactattcccttctgggactggagagacgcccagca   [601]
HS_5197                                    attcttcatgtggagaagtctccggaagaggagtgtgccaagatgtagtcccctccaactcgcctgtgggtgcccagttccctttctcgggcattgatgaccgagaaaactggcccattgttttctacaaccggacatgccaatgccagggtaactttatgggctacaactgcggtgagtgcaggtttggctacacaggaccaaactgcaccgttagacgcaatgtgatcagaaaggacatcttcaggatgaccacggctgagaaggacaagctcatcgcctatctcaacttggccaagcataccatcagcccagactacgttattgccaccggcacttacgagcagatgaacaatggctccaatccgatgttcgctgatatcagtgcctatgatctgtttgtgtggatacattactatgcctccagagatgctttcttggaagatggccgtgtgtgggccaacatagactttgcccatgaggctccgggctttctgccttggcacaggttctatctgctgctttgggaacgagaaatccagaaggtgacaggggatgataattttactattcccttctgggattggagagacgcccagca   [601]
'HS 5211b+CD 5396a+CD 04b'                                    attcttcatgtggagaagtctccggaagaggagtgtgccaagatgtagtcccctccaactcacctgtgggtgcccagttccctttctcgggcattgatgaccgagaaaactggcccattgttttctacaaccggacatgccaatgccagggtaactttatgggctacaactgtggtgagtgcaggtttggctacacaggaccaaactgcaccgttagacgcaacgtgatcagaaaggacatcttcaggatgaccacggctgagaaggacaagctcatcgcctatctcaacttggccaagcataccatcagcccagactacgttattgccaccggcacttacgagcagatgaacaatggctccaatccgatgttcgctgatatcagtgcctatgatctgtttgtgtggatacattactatgcctccagagatgctttcttggaagatggcagtgtgtgggccaacatagactttgcccatgaggctccgggctttctgccttggcacaggttctatctgctgctttgggaacgagaaatccagaaggtgacaggggatgataattttactattcccttttgggactggagagacgcccagca   [601]
LS_5227b                                    attcttcatgtggagaagtctccggaagaggagtgtgccaagatgtagtcccctccaactcacctgtgggtgcccagttccctttctcgggcattgatgaccgagaaaactggcccattgttttctacgaccggacatgccaatgccagggtaactttatgggctacaactgcggtgagtgcaggtttggctacacaggaccaaactgcaccgttcgacgcaacgtgatcagaaaggacatcttcaggatgaccacggctgacaaggacaagctcatcgcctatctcaacttggccaagcataccatcagcccagactacgttattgccaccggcacttacgagcagatgaacaatggctccaatccgatgttcgctgatatcagtgcctatgatctgtttgtgtggatacattactatgcctccagagatgctttcttggaagatggccgtgtgtgggccaacatagactttgcccatgaggctccgggctttctgccttggcacaggttctatctgctgctttgggaacgagaaatccagaaggtgacaggggatgataattttactattcccttttgggactggagagacgcccagca   [601]
LS_5228b                                    attcttcatgtggagaagtctccggaagaggagtgtgccaagatgtagtcccctccaactcacctgtgggtgcccagttccctttctcgggcattgatgaccgagaaaactggcccattgttttctacgaccggacatgccaatgccagggtaactttatgggctacaactgcggtgagtgcaggtttggctacgcaggaccaaactgcaccgttagacgcaacgtgatcagaaaggacatcttcaggatgaccacggctgagaaggacaagctcatcgcctatctcaacttggccaagcataccatcagcccagactacgttattgccaccggcacttacgagcagatgaacaatggctccaatccgatgttcgctgatatcagtgcctatgatctgtttgtgtggatacattactatgcctccagagatgctttcttggaagatggcagtgtgtgggccaacatagactttgcccatgaggctccgggctttctgccttggcacaggttctatctgctgctttgggaacgagaaatccagaaggtgacaggggatgataattttactattcccttttgggactggagagacgcccagca   [601]
JJ_5267b                                    attcttcatgtggagaagtctccggaagaggagtgtgccaagatgtagtcccctccaactcgcctgtgggtgcccagttccctttctcgggcattgatgaccgagaaaactggcccattgttttctacaaccggacatgccaatgccagggtaactttatgggctacaactgcggtgagtgcaggtttggctacacaggaccaaactgcaccgttagacgcaacgtgatcagaaaggacatcttcaggatgaccacggctgagaaggacaagctcatcgcctatctcaacttggccaagcataccatcagcccagactacgttattgccaccggcacttacgagcagatgaacaatggctccaatccgatgttcgctgatatcagtgcctatgatctgtttgtgtggatacattactatgcctccagagatgctttcttggaagatggccgtgtgtgggccaacatagactttgcccatgaggctccgggatttctgccttggcacaggttctatctgctgctttgggaacgagaaatccagaaggtgacaggggatgataattttactattcccttctgggactggagagacgcccagca   [601]
JJ_5270a                                    attcttcatgtggagaagtctccggaagaggagtgtgccaagatgtagtcccctccaactcacctgtgggtgcccagttccctttctcgggcattgatgacagagaaaactggcccattgttttctacaaccggacatgccaatgccagggtaactttatgggctacaactgcggtgagtgcaggtttggctacacaggaccaaactgcaccgttagacgcaacgtgatcagaaaggacatcttcaggatgaccacggctgagaaggacaagctcatcgcctatctcaacttggccaagcataccatcagcccagactacgttattgccaccggcacttacgagcagatgaacaatggctccaatccgatgttcgctgatatcagtgcctatgatctgtttgtgtggatacattactatgcctccagagatgctttcttggaagatggccgtgtgtgggccaacatagactttgcccatgaggctccgggctttctgccttggcacaggttctatctgctgctttgggaacgagaaatccagaaggtgacaggggatgataattttactattcccttctgggactggagagacgcccagca   [601]
'QS 5293+QS 5295a+QS 5298+QS 5301a+QS 5307a'                                    attcttcatgtggagaagtctccgggagaggagtgtgccaagatgtagtcccctccaactcgcctgtgggtgcccagttccctttctcgggcattgatgaccgagaaaactggcccattgttttctacaaccggacatgccaatgccagggtaactttatgggctacaactgcggtgagtgcaggtttggctacacaggaccaaactgcaccgttagacgcaaCgtgatcagaaaggacatcttcaggatgaccacggctgagaaggacaagctcatcgcctatctcaacttggccaagcataccatcagcccagactacgttattgccaccggcacttacGagcagatgaacaatggctccaatccgatgttcgctgatatcagtgcctatgatctgtttgtgtggatacattactatgcctccagagatgctttcttggaagatggcAgtgtgtgggccaacatagactttgcccatgaggctccgggctttctgccttggcacaggttctatctgctgctttgggaacgagaaatccagaaggtgacaggggatgataattttactattcccttctgggactggagagacgcccagCA   [601]
'QS 5295b+QS 5307b'                                    attcttcatgtggagaagtctccgggagaggagtgtgccaagatgtagtcccctccaactcgcctgtgggtgcccagttccctttctcgggcattgatgaccgagaaaactggcccattgttttctacaaccggacatgccaatgccagggtaactttatgggctacaactgcggtgagtgcaggtttggctacacaggaccaaactgcaccgttagacgcaatgtgatcagaaaggacatcttcaggatgaccacggctgagaaggacaagctcatcgcctatctcaacttggccaagcataccatcagcccagactacgttattgccaccggcacttacgagcagatgaacaatggctccaatccgatgttcgctgatatcagtgcctatgatctgtttgtgtggatacattactatgcctccagagatgctttcttggaagatggccgtgtgtgggccaacatagactttgcccatgaggctccgggctttctgccttggcacaggttctatctgctgctttgggaacgagaaatccagaaggtgacaggggatgataattttactattcccttctgggactggagagacgcccagCA   [601]
'QS 5297a+QS 5302a'                                    attcttcatgtggagaagtctccggaagaggagtgtgccaagatgtagtcccctccaactcgcctgtgggtgcccagttccctttctcgggcattgatgaccgagaaaactggcccattgttttctacaaccggacatgccaatgccagggtaactttatgggctacaactgcggtgagtgcaggtttggctacacaggaccaaactgcaccgttagacgcaatgtgatcagaaaggacatcttcaggatgaccacggctgagaaggacaagctcatcgcctatctcaacttggccaagcataccatcagcccagactacgttattgccaccggcacttacaagcagatgaacaatggctccaatccgatgttcgctgatatcagtgcctatgatctgtttgtgtggatacattactatgcctccagagatgctttcttggaagatggccgtgtgtgggccaacatagactttgcccatgaggctccgggctttctgccttggcacaggttctatctgctgctttgggaacgagaaatccagaaggtgacaggggatgataattttactattcccttttgggactggagagacgcccagca   [601]
QS_5301b                                    attcttcatgtggagaagtctccgggagaggagtgtgccaagatgtagtcccctccaactcgcctgtgggtgcccagttccctttctcgggcattgatgaccgagaaaactggcccattgttttctacaaccggacatgccaatgccagggtaactttatgggctacaactgcggtgagtgcaggtttggctacacaggaccaaactgcaccgttagacgcaacgtgatcagaaaggacatcttcaggatgaccacggctgagaaggacaagctcatcgcctatctcaacttggccaagcataccatcagcccagactacgttattgccaccggcacttacgagcagatgaacaatggctccaatccgatgttcgctgatatcagtgcctatgatctgtttgtgtggatacattactatgcctccagagatgctttcttggaagatggccgtgtgtgggccaacatagactttgcccatgaggctccgggctttctgccttggcacaggttctatctgctgctttgggaacgagaaatccagaaggtgacaggggatgataattttactattcccttctgggactggagagacgcccagca   [601]
QS_5302b                                    attcttcatgtggagaagtctccggaagaggagtgtgccaagatgtagtcccctccaactcgcctgtgggtgcccagttccctttctcgggcattgatgaccgagaaaactggcccattgttttctacaaccggacatgccaatgccagggtaactttatgggctacaactgcggtgagtgcaggtttggctacacaggaccaaactgcaccgttagacgcaacgtgatcagaaaggacatcttcaggatgaccacggctgagaaggacaagctcatcgcctatctcaacttggccaagcataccatcagcccagactacgttattgccaccggcacttacaagcagatgaacaatggctccaatccgatgttcgctgatatcagtgcctatgatctgtttgtgtggatacattactatgcctccagagatgctttcttggaagatggccgtgtgtgggccaacatagactttgcccatgaggctccgggctttctgccttggcacaggttctatctgctgctttgggaacgagaaatccagaaggtgacaggggatgataattttactattcccttttgggactggagagacgcccagca   [601]
QS_5304a                                    attcttcatgtggagaagtctccggaagaggagtgtgccaagatgtagtcccctccaactcgcctgtgggtgcccagttccctttctcgggcattgatgaccgagaaaactggcccattgttttctacaaccggacatgccaatgccagggtaactttatgggctacaactgcggtgagtgcaggtttggctacacaggaccaaactgcaccgttagacgcaatgtgatcagaaaggacatcttcaggatgaccacggctgagaaggacaagctcatcgcctatctcaacttggccaagcataccatcagcccagactacgttattgccaccggcacttacaagcagatgaacaatggctccaatccgatgttcgctgatatcagtgcctatgatctgtttgtgtggatacattactatgcctccagagatgctttcttggaagatggccgtgtgtgggccaacatagactttgcccatgaggctccgggctttctgccttggcacaggttctatctgctgctttgggaacgagaaatccagaaggtgacaggggatgataattttactattcccttctgggactggagagacgcccagca   [601]
QS_5305a                                    attcttcatgtggagaagtctccgggagaggagtgtgccaagatgtagtcccctccaactcgcctgtgggtgcccagttccctttctcgggcattgatgaccgagaaaactggcccattgttttctacaaccggacatgccaatgccagggtaactttatgggctacaactgcggtgagtgcaggtttggctacacaggaccaaactgcaccgttagacgcaatgtgatcagaaaggacatcttcaggatgaccacggctgagaaggacaagctcatcgcctatctcaacttggccaagcataccatcagcccagactacgttattgccaccggcacttacgagcagatgaacaatggctccaatccgatgttcgctgatatcagtgcctatgatctgtttgtgtggatacattactatgcctccagagatgctttcttggaagatggccgtgtgtgggccaacatagactttgcccatgaggctccgggctttctgccttggcacaggttctatctgctgctttgggaacgagaaatccagaaggtgacaggggatgataattttactattcccttttgggactggagagacgcccagca   [601]
QS_5305b                                    attcttcatgtggagaagtctccgggagaggagtgtgccaagatgtagtcccctccaactcgcctgtgggtgcccagttccctttctcgggcattgatgaccgagaaaactggcccattgttttctacaaccggacatgccaatgccagggtaactttatgggctacaactgcggtgagtgcaggtttggctacacaggaccaaactgcaccgttagacgcaacgtgatcagaaaggacatcttcaggatgaccacggctgagaaggacaagctcatcgcctatctcaacttggccaagcataccatcagcccagactacgttattgccaccggcacttacgagcagatgaacaatggctccaatccgatgttcgctgatatcagtgcctatgatctgtttgtgtggatacattactatgcctccagagatgctttcttggaagatggccgtgtgtgggccaacatagactttgcccatgaggctccgggctttctgccttggcacaggttctatctgctgctttgggaacgagaaatccagaaggtgacaggggatgataattttactattcccttttgggactggagagacgcccagca   [601]
'CD 5391b+CD 5398b+CD 01a+YY 5435b'                                    attcttcatgtggagaagtctccggaagaggagtgtgccaagatgtagtcccctccaactcgcctgtgggtgcccagttccctttctcaggcattgatgaccgagaaaactggcccattgttttctacaaccggacatgccaatgccagggtaactttatgggctacaactgcggtgagtgcaggtttggctacacaggaccaaactgcaccgttagacgcaacgtgatcagaaaggacatcttcaggatgaccacggctgagaaggacaagctcatcgcctatctcaacttggccaagcataccatcagcccagactacgttattgccaccggcacttacgagcagatgaacaatggctccaatccgatgttcgctgatatcagtgcctatgatctgtttgtgtggatacattactatgcctccagagatgctttcttggaagatggccgtgtgtgggccaacatagactttgcccatgaggctccgggctttctgccttggcacaggttctatctgctgctttgggaacgagaaatccagaaggtgacaggggatgataattttactattcccttttgggactggagagacgcccagca   [601]
'YY 5430a+YY 5431b'                                    attcttcatgtggagaagtctccggaagaggagtgtgccaagatgtagtcccctccaactcgcctgtgggtgcccagttccctttctcaggcattgatgaccgagaaaactggcccattgttttctacaaccggacatgccaatgccagggtaactttatgggctacaactgcggtgagtgcaggtttggctacacaggaccaaactgcaccgttagacgcaacgtgatcagaaaggacatcttcaggatgaccacggctgagaaggacaagctcatcgcctatctcaacttggccaagcataccatcagcccagactacgttattgccaccggcacttacgagcagatgaacaatggctccaatccgatgttcgctgatatcagtgcctatgatctgtttgtgtggatacattactatgcctccagagatgctttcttggaagatggccgtgtgtgggccaacatagactttgcccatgaggctccgggctttctgccttggcacaggttctatctgctgctttgggaacgagaaatccagaaggtgacaggggatgataattttactattcccttctgggactggagagacgcccagca   [601]
YY_5434a                                    attcttcatgtggagaagtctccggaagaggagtgtgccaagatgtagtcccctccaactcgcctgtgggtgcccagttccctttctcgggcattgatgaccgagaaaactggcccattgttttctacaaccggacatgccaatgccagggtaactttatgggctacaactgcggtgagtgcaggtttggctacacaggaccaaactgcaccgttagacgcaacgtgatcagaaaggacatcttcaggatgaccacggctgaaaaggacaagctcatcgcctatctcaacttggccaagcataccatcagcccagactacgttattgccaccggcacttacgagcagatgaacaatggctccaatccgatgttcgctgatatcagtgcctatgatctgtttgtgtggatacattactatgcctccagagatgctttcttggaagatggcagtgtgtgggccaacatagactttgcccatgaggctccgggctttctgccttggcacaggttctatctgctgctttgggaacgagaaatccagaaggtgacaggggatgataattttactattcccttctgggactggagagacgcccagca   [601]
'YY 5434b+YY 5439b'                                    attcttcatgtggagaagtctccggaagaggagtgtgccaagatgtagtcccctccaactcgcctgtgggtgcccagttccctttctcaggcattgatgaccgagaaaactggcccattgttttctacaaccggacatgccaatgccagggtaactttatgggctacaactgcggtgagtgcaggtttggctacacaggaccaaactgcaccgttagacgcaacgtgatcagaaaggacatcttcaggatgaccacggctgaaaaggacaagctcatcgcctatctcaacttggccaagcataccatcagcccagactacgttattgccaccggcacttacgagcagatgaacaatggctccaatccgatgttcgctgatatcagtgcctatgatctgtttgtgtggatacattactatgcctccagagatgctttcttggaagatggccgtgtgtgggccaacatagactttgcccatgaggctccgggctttctgccttggcacaggttctatctgctgctttgggaacgagaaatccagaaggtgacaggggatgataattttactattcccttctgggactggagagacgcccagca   [601]
'YY 5437+YY 5438+YY 5443a'                                    attcttcatgtggagaagtctccggaagaggagtgtgccaagatgtagtcccctccaactcgcctgtgggtgcccagttccctttctcaggcattgatgaccgagaaaactggcccattgttttctacaaccggacatgccaatgccagggtaactttatgggctacaactgcggtgagtgcaggtttggctacacaggaccaaactgcaccgttagacgcaacgtgatcagaaaggacatcttcaggatgaccacggctgaaaaggacaagctcatcgcctatctcaacttggccaagcataccatcagcccagactacgttattgccaccggcacttacgagcagatgaacaatggctccaatccgatgttcgctgatatcagtgcctatgatctgtttgtgtggatacattactatgcctccagagatgctttcttggaagatggccgtgtgtgggccaacatagactttgcccatgaggctccgggctttctgccttggcacaggttctatctgctgctttgggaacgagaaatccagaaggtgacaggggatgataattttactattcccttttgggactggagagacgcccagca   [601]
YY_5439a                                    attcttcatgtggagaagtctccggaagaggagtgtgccaagatgtagtcccctccaactcgcctgtgggtgcccagttccctttctcgggcattgatgaccgagaaaactggcccattgttttctacaaccggacatgccaatgccagggtaactttatgggctacaactgcggtgagtgcaggtttggctacacaggaccaaactgcaccgttagacgcaatgtgatcagaaaggacatcttcaggatgaccacggctgaaaaggacaagctcatcgcctatctcaacttggccaagcataccatcagcccagactacgttattgccaccggcacttacgagcagatgaacaatggctccaatccgatgttcgctgatatcagtgcctatgatctgtttgtgtggatacattactatgcctccagagatgctttcttggaagatggccgtgtgtgggccaacatagactttgcccatgaggctccgggctttctgccttggcacaggttctatctgctgctttgggaacgagaaatccagaaggtgacaggggatgataattttactattcccttctgggactggagagacgcccagca   [601]
YY_5442a                                    attcttcatgtggagaagtctccggaagaggagtgtgccaagatgtagtcccctccaactcacctgtgggtgcccagttccctttctcgggcattgatgaccgagaaaactggcccattgttttctacaaccggacatgccaatgccaggataactttatgggctacaactgcggtgagtgcaggtttggctacacaggaccaaactgcaccgttagacgcaacgtgatcagaaaggacatcttcaggatgaccacggctgagaaggacaagctcatcgcctatctcaacttggccaagcataccatcagcccagactacgttattgccaccggcacttacgagcagatgaacaatggctccaatccgatgttcgctgatatcagtgcctatgatctgtttgtgtggatacattactatgcctccagagatgctttcttggaagatggccgtgtgtgggccaacatagactttgcccatgaggctccgggctttctgccttggcacaggttctatctgctgctttgggaacgagaaatccagaaggtgacaggggatgataattttactattcccttttgggactggagagacgcccagca   [601]
YY_5442b                                    attcttcatgtggagaagtctccggaagaggagtgtgccaagatgtagtcccctccaactcgcctgtgggtgcccagttccctttctcaggcattgatgaccgagaaaactggcccattgttttctacaaccggacatgccaatgccaggataactttatgggctacaactgcggtgagtgcaggtttggctacacaggaccaaactgcaccgttagacgcaacgtgatcagaaaggacatcttcaggatgaccacggctgagaaggacaagctcatcgcctatctcaacttggccaagcataccatcagcccagactacgttattgccaccggcacttacgagcagatgaacaatggctccaatccgatgttcgctgatatcagtgcctatgatctgtttgtgtggatacattactatgcctccagagatgctttcttggaagatggccgtgtgtgggccaacatagactttgcccatgaggctccgggctttctgccttggcacaggttctatctgctgctttgggaacgagaaatccagaaggtgacaggggatgataattttactattcccttttgggactggagagacgcccagca   [601]
YY_5443b                                    attcttcatgtggagaagtctccggaagaggagtgtgccaagatgtagtcccctccaactcgcctgtgggtgcccagttccctttctcgggcattgatgaccgagaaaactggcccattgttttctacaaccggacatgccaatgccagggtaactttatgggctacaactgcggtgagtgcaggtttggctacacaggaccaaactgcaccgttagacgcaacgtgatcagaaaggacatcttcaggatgaccacggctgaaaaggacaagctcatcgcctatctcaacttggccaagcataccatcagcccagactacgttattgccaccggcacttacgagcagatgaacaatggctccaatccgatgttcgctgatatcagtgcctatgatctgtttgtgtggatacattactatgcctccagagatgctttcttggaagatggccgtgtgtgggccaacatagactttgcccatgaggctccgggctttctgccttggcacaggttctatctgctgctttgggaacgagaaatccagaaggtgacaggggatgataattttactattcccttttgggactggagagacgcccagca   [601]
YY_5444a                                    attcttcatgtggagaagtctccggaagaggagtgtgccaagatgtagtcccctccaactcgcctgtgggtgcccagttccctttctcgggcattgatgaccgagaaaactggcccattgttttctacaaccggacatgccaatgccagggtaactttatgggctacaactgcggtgagtgcaggtttggctacacaggaccaaactgcaccgttagacgcaatgtgatcagaaaggacatcttcaggatgaccacggctgagaaggacaagctcatcgcctatctcaacttggccaagcataccatcagcccagactacgttattgccaccggcacttacgagcagatgaacaatggctccaatccgatgttcgctgatatcagtgcctatgatctgtttgtgtggatacattactatgcctccagagatgctttcttggaagatggcagtgtgtgggccaacatagactttgcccatgaggctccgggatttctgccttggcacaggttctatctgctgctttgggaacgagaaatccagaaggtgacaggggatgataattttactattcccttttgggactggagagacgcccagca   [601]
HS_QLY88b                                    attcttcatgtggagaagtctccggaagaggagtgtgccaagatgtagtcccctccaactcgcctgtgggtgcccagttccctttctcgggcattgatgaccgacaaaactggcccattgttttctacaaccggacatgccaatgccagggcaactttatggcctacaactgcggtgagtgcaggtttggctacacaggaccaaactgcaccgttagacgcaacgtgatcagaaaggacatcttcaggatgaccacggctgagaaggacaagctcatcgcctatctcaacttggccaagcataccatcagcccagactacgttattgccaccggcacttacgagcagatgaacaatggctccaatccgatgttcgctgatatcagtgcctatgatctgtttgtgtggatacattactatgcctccagagatgctttcttggaagatggccgtgtgtgggccaacatagactttgcccatgaggctccgggctttctgccttggcacaggttctatctgctgctttgggaacgagaaatccagaaggtgacaggggatgataattttactattcccttctgggactggagagacgcccagca   [601]
HS_QLY112a                                    attcttcatgtggagaagtctccggaagaggagtgtgccaagatgtagtcccctccaactcgcctgtgggtgcccagttccctttctcggggattgatgaccgagaaaactggcccattgttttctacaaccggacatgccaatgccagggtaactttatgggctacaactgcggtgagtgcaggtttggctacacaggaccaaactgcaccgttagacgcaacgtgatcagaaaggacatcttcaggatgaccacggctgagaaggacaagctcatcgcctatctcaacttggccaagcataccatcagcccagactacgttattgccaccggcacttacgagcagatgaacaatggctccaatccgatgttcgctgatatcagtgcctatgatctgtttgtgtggatacattactatgcctccagagatgctttcttggaagatggccgtgtgtgggccaacataaactttgcccatgaggctccgggctttctgccttggcacaggttctatctgctgctttgggaacgagaaatccagaaggtgacaggggatgataattttactattcccttttgggactggagagacgcccagca   [601]
HS_QLY112b                                    attcttcatgtggagaagtctccggaagaggagtgtgccaagatgtagtcccctccaactcgcctgtgggtgcccagttccctttctcgggcattgatgaccgagaaaactggcccattgttttctacaaccggacatgccaatgccagggtaactttatgggctacaactgcggtgagtgcaggtttggctacacaggaccaaactgcaccgttagacgcaacgtgatcagaaaggacatcttcaggatgaccacggctgagaaggacaagctcatcgcctatctcaacttggccaagcataccatcagcccagactacgttattgccaccggcacttacgagcagatgaacaatggctccaatccgatgttcgctgatatcagtgcctatgatctgtttgtgtggatacattactatgcctccagagatgctttcttggaagatggccgtgtgtgggccaacataaactttgcccatgaggctccgggctttctgccttggcacaggttctatctgctgctttgggaacgagaaatccagaaggtgacaggggatgataattttactattcccttttgggactggagagacgcccagca   [601]
'nigroD12514Japan+nigroAY322363+nigroXM2001+nigroXE051+nigroLX060+nigroLF053+nigroJS002+nigroBD001+...'                              ATTCTTCATGTGGAGAAGTCTCCGGAAGGGGAGTGTGCCAAGATGTagtcccctccaactcCcctgtgggtgcccagttccctttCtcGggcattgatgaccgagaaaactggcccattgttttctacaacaggacatgccaatgCcagggtaactttatgggctacaactgcggtgagtgcaggtttggctacacaggaccaaactgcaccgttagacgcaacatgatcagaaaggacatCttCaggatgaccacggctgagaaggacaagctcatcgcctatctcaacttggccaagcataccatcagcccagactacgttattgccacCggcacttacgagcagatgaacaatggctccaatccgatgttCgctgatatcagtgcctatGatctgtttgtgtggatacattactatgcctccagaGatgctttcttggaagatggcagtgtgtgggccgacatagactttgcccatgaggctccgggctttctgccttggcacaggttctatctgctgctttgggaaCgagaaatccagaaggtgacaggggatGataattttaCTATTCCCTTTTGGGACTGGAGAGATGCCCAGCA   [601]
nigroDQ360045                                    NNNNNNNNNNNNNNNNNNNNNNNNNNNNNNNNNNNNNNNNNNNNNNagtcccctccaactcgcctgtgggtgcccagttccctttctctggcattgatgaccgagaaaactggcccattgttttctacaacaggacatgccaatgtcagggtaactttatgggctacaactgcggtgagtgcaggtttggctacacaggaccaaactgcaccgttagacgcaacatgatcagaaaggacattttcaggatgaccacggctgagaaggacaagctcatcgcctatctcaacttggccaagcataccatcagcccagactacgttattgccaccggcacttacgagcagatgaacaatggctccaatccgatgttcgctgatatcagtgcctatgatctgtttgtgtggatacattactatgcctccagagatgctttcttggaagatggcagtgtgtgggccgacatagactttgcccatgaggctccgggctttctgccttggcacaggttctatctgctgctttgggaaagagaaatccagaaggtgacaggggatgataattttactattcccttcNNNNNNNNNNNNNNNNNNNNNNN   [601]
QZ_QLY16a                                    attcttcatgtggagaagtctccggaaggggagtgtgccaagatgtagtcccctccaactcccctgtgggtgcccagttccctttctcgggcattgatgaccgagaaaactggcccattgttttctacaacaggacatgccaatgccagggtaactttatgggctacaactgcggtgagtgcaggtttggctacacaggaccaaactgcaccgttagacgcaacatgatcagaaaggacatcttcaggatgaccacggctgagaaggacaagctcatcgcctatctcaacttggccaagcataccatcagcccagactacgttattgccaccggcacttacgagcagatgaacaatggctccaatccgatgttcgctgatatcagtgcctatgatctgtttgtgtggatacattactatgcctccagagatgctttcttggaagatggcagtgtgtgggccgacatagactttgcccatgaggctccgggctttctgccttggcacaggttctatctgctgctttgggaacgagaaatccagaaggtgacaggggatgataattttactattcccttctgggactggagagacgcccagca   [601]
'QZ QLY16b+QZ QLY17b'                                    attcttcatgtggagaagtctccggaaggggagtgtgccaagatgtagtcccctccaactcgcctgtgggtgcccagttccctttctcgggcattgatgaccgagaaaactggcccattgttttctacaacaggacatgccaatgccagggtaactttatgggctacaactgcggtgagtgcaggtttggctacacaggaccaaactgcaccgttagacgcaacatgatcagaaaggacatcttcaggatgaccacggctgagaaggacaagctcatcgcctatctcaacttggccaagcataccatcagcccagactacgttattgccaccggcacttacgagcagatgaacaatggctccaatccgatgttcgctgatatcagtgcctatgatctgtttgtgtggatacattactatgcctccagagatgctttcttggaagatggcagtgtgtgggccgacatagactttgcccatgaggctccgggctttctgccttggcacaggttctatctgctgctttgggaacgagaaatccagaaggtgacaggggatgataattttactattcccttctgggactggagagacgcccagca   [601]
'nigroZJJ054+nigroXS001+nigroSW 4819+nigroSW 4820b+nigroPG 002b+nigroPG 004+nigroPG 005a+nigroPG 006b+...'                           ATTCTTCatgtggagaagtctccggaaggggagtgtgccaagaTgtagtcccctccaactcGcctgtgggtgcccagttccctttctcGggcattgatgaccgagaaaactggcccattgttttctacaacaggacatgccaatgCcagggtaactttatgggctacaactgcggtgagtgcaggtttggctacacAggaccaaactgcacCgttagAcgcaacAtgatcagaaaggacatCttcaggatgaccaCGgctgagaaggacaagctcatcgcctatctcaacttggccaagcataccatcagcccagactAcgttattgccacCggcacttacgagcagatgaacaatggctccaatccgatgttCgctgatatcagtgcctatgatctgtttgtgtggatacattactatgcctccagagatgctttcttggaagatggcagtgtgtgggccgacatagactttgcccatgaggctccGggctttctgccttggcacaggttctatctgctgctttgggaaCgagaaatccagaaggtgacAggggatgataattttactattcccttttgggactggagaGACGCCCAGCA   [601]
'nigroXM186+nigroIOZ3670'                                    NNNNNNNatgtggagaagtctccggaaggggagtgtgccaagatgtagtcccctccaactcgcctgtgggtgcccagttccctttctctggcattgatgaccgagaaaactggcccattgttttctacaacaggacatgccaatgTcagggtaactttatgggctacaactgcggtgagtgcaggtttggctacacaggaccaaactgcaccgttagacgcaacatgatcagaaaggacattttcaggatgaccacggctgagaaggacaagctcatcgcctatctcaacttggccaagcataccatcagcccagactacgttattgccaccggcacttacgagcagatgaacaatggctccaatccgatgttcgctgatatcagtgcctatgatctgtttgtgtggatacattactatgcctccagagatgctttcttggaagatggcagtgtgtgggccgacatagactttgcccatgaggctccgggctttctgccttggcacaggttctatctgctgctttgggaaagagaaatccagaaggtgacaggggatgataattttactattcccttttgggactggagaNNNNNNNNNNN   [601]
'nigroXM200019+nigroIOZ4022+nigroLC 4916+nigroLC 4917+nigroLC 4919+nigroLC 4924+nigroLC 4925'                                    ATTCTTCatgtggagaagtctccggaaggggagtgtgccaagaTgtagtcccctccaactcccctgtgggtgcccagttccctttctcgggcattgatgaccgagaaaactggcccattgttttctacaacaggacatgccaatgccagggtaactttatgggctacaactgcggtgagtgcaggtttggctacacaggaccaaactgcaccgttagacgcaacatgatcagaaaggacatcttcaggatgaccacggctgagaaggacaagctcatcgcctatctcaacttggccaagcataccatcagcccagactacgttattgccaccggcacttacgagcagatgaacaatggctccaatccgatgttTgctgatatcagtgcctatgatctgtttgtgtggatacattactatgcctccagagatgctttcttggaagatggcagtgtgtgggccgacatagactttgcccatgaggctccgggctttctgccttggcacaggttctatctgctgctttgggaacgagaaatccagaaggtgacaggggatgataattttactattcccttttgggactggagaGACGCCCAGCA   [601]
nigroSW_4817                                    attcttcatgtggagaagtctccggaaggggagtgtgccaagatgtagtcccctccaactcgcctgtgggtgcccagttccctttctcgggcattgatgaccgagaaaactggcccattgttttctacaacaggacatgccaatgccagggtaactttatgggctacaactgcggtgagtgcaggtttggctacacaggaccaaactgcaccgttagacgcaacatgatcagaaaggacatcttcaggatgaccacggctgagaaggacaagctcatcgcctatctcaacttggccaagcataccatcagcccagactacgttattgccaccggcacttacgagcagatgaacaatggctccaatccgatgttcgctgatatcagtgcctatgatctgtttgtgtggatacattactatgcctccagagatgctttcttggaagatggcagtgtgtgggccgacatagactttgcccatgaggctccgggctttctgccttggcacaggttctatctgctgctttgggaacgagaaatccagaaggtgacaggtgatgataattttactattcccttttgggactggagagacgcccagca   [601]
'nigroSW 4820a+nigroBJYYH 4972a+nigroPG 002a+nigroPG 003a+nigroPG 006a+nigroYC 4941a+nigroYC 4942b+nigroXF 4955+...'                 attcttcatgtggagaagtctccggaaggggagtgtgccaagaTgtagtcccctccaactcccctgtgggtgcccagttccctttctcgggcattgatgaccgagaaaactggcccattgttttctacaacaggacatgccaatgccagggtaactttatgggctacaactgcggtgagtgcaggtttggctacacaggaccaaactgcaccgttagacgcaacatgatcagaaaggacatcttcaggatgaccacggctgagaaggacaagctcatcgcctatctcaacttggccaagcataccatcagcccagactacgttattgccaccggcacttAcgagcagatgaacaatggctccaatccgatgttcgctgatatcagtgcctatgatctgtttgtgtggatacattactatgcctccagagatgctttcttggaagatggcagtgtgtgggccgacatagactttgcccatgaggctccgggctttctgccttggcacaggttctatctgctgctttgggaacgagaaatccagaaggtgacaggggatgataattttactattcccttttgggactggagagacgcccagca   [601]
'nigroSW 4821+nigroXS 5096b'                                    attcttcatgtggagaagtctccggaaggggagtgtgccaagatgtagtcccctccaactcgcctgtgggtgcccagttccctttctcgggcattgatgaccgagaaaactggcccattgttttctacaacaggacatgccaatgccagggtaactttatgggctacaactgcggtgagtgcaggtttggctacacaggaccaaactgcaccgttaggcgcaacatgatcagaaaggacatcttcaggatgaccacggctgagaaggacaagctcatcgcctatctcaacttggccaagcataccatcagcccagactacgttattgccaccggcacttacgagcagatgaacaatggctccaatccgatgttcgctgatatcagtgcctatgatctgtttgtgtggatacattactatgcctccagagatgctttcttggaagatggcagtgtgtgggccgacatagactttgcccatgaggctccgggctttctgccttggcacaggttctatctgctgctttgggaacgagaaatccagaaggtgacaggggatgataattttactattcccttttgggactggagagacgcccagca   [601]
nigroSW_4839a                                    attcttcatgtggagaagtctccggaaggggagtgtgccaagacgtagtcccctccaactcccctgtgggtgcccagttccctttctcgggcattgatgaccgagaaaactggcccattgttttctacaacaggacatgccaatgccagggtaactttatgggctacaactgcggtgagtgcaggtttggctacacaggaccaaactgcaccattagacgcaacatgatcagaaaggacatcttcaggatgaccacggctgagaaggacaagctcatcgcctatctcaacttggccaagcataccatcagcccagactacgttattgccaccggcacttacgagcagatgaacaatggctccaatccgatgttcgctgatatcagtgcctatgatctgtttgtgtggatacattactatgcctccagagatgctttcttggaagatggcagtgtgtgggccgacatagactttgcccatgaggctccgggctttctgccttggcacaggttctatctgctgctttgggaacgagaaatccagaaggtgacaggggatgataattttactattcccttttgggactggagagacgcccagca   [601]
'nigroSW 4839b+nigroYC 4942a+nigroJGS 5291a'                                    attcttcatgtggagaagtctccggaaggggagtgtgccaagacgtagtcccctccaactcccctgtgggtgcccagttccctttctcgggcattgatgaccgagaaaactggcccattgttttctacaacaggacatgccaatgccagggtaactttatgggctacaactgcggtgagtgcaggtttggctacacaggaccaaactgcaccgttagacgcaacatgatcagaaaggacatcttcaggatgaccacggctgagaaggacaagctcatcgcctatctcaacttggccaagcataccatcagcccagactacgttattgccaccggcacttacgagcagatgaacaatggctccaatccgatgttcgctgatatcagtgcctatgatctgtttgtgtggatacattactatgcctccagagatgctttcttggaagatggcagtgtgtgggccgacatagactttgcccatgaggctccgggctttctgccttggcacaggttctatctgctgctttgggaacgagaaatccagaaggtgacaggggatgataattttactattcccttttgggactggagagacgcccagca   [601]
'nigroBJYYH 4972b+nigroBJYYH 4973+nigroYC 4941b+nigroDD 5406b'                                    attcttcatgtggagaagtctccggaaggggagtgtgccaagatgtagtcccctccaactcccctgtgggtgcccagttccctttctcgggcattgatgaccgagaaaactggcccattgttttctacaacaggacatgccaatgccagggtaactttatgggctacaactgcggtgagtgcaggtttggctacacaggaccaaactgcactgttagacgcaacatgatcagaaaggacatcttcaggatgaccacggctgagaaggacaagctcatcgcctatctcaacttggccaagcataccatcagcccagactacgttattgccaccggcacttacgagcagatgaacaatggctccaatccgatgttcgctgatatcagtgcctatgatctgtttgtgtggatacattactatgcctccagagatgctttcttggaagatggcagtgtgtgggccgacatagactttgcccatgaggctccgggctttctgccttggcacaggttctatctgctgctttgggaacgagaaatccagaaggtgacaggggatgataattttactattcccttttgggactggagagacgcccagca   [601]
nigroPG_003b                                    attcttcatgtggagaagtctccggaaggggagtgtgccaagatgtagtcccctccaactcccctgtgggtgctcagttccctttctcgggcattgatgaccgagaaaactggcccattgttttctacaacaggacatgccaatgccagggtaactttatgggctacaactgcggtgagtgcaggtttggctacacaggaccaaactgcaccgttagacgcaacatgatcagaaaggacatcttcaggatgaccacggctgagaaggacaagctcatcgcctatctcaacttggccaagcataccatcagcccagactacgttattgccaccggcacttacgagcagatgaacaatggctccaatccgatgttcgctgatatcagtgcctatgatctgtttgtgtggatacattactatgcctccagagatgctttcttggaagatggcagtgtgtgggccgacatagactttgcccatgaggctccgggctttctgccttggcacaggttctatctgctgctttgggaacgagaaatccagaaggtgacaggggatgataattttactattcccttttgggactggagagacgcccagca   [601]
nigroPG_005b                                    attcttcatgtggagaagtctccggaaggggagtgtgccaagatgtagtcccctccaactcgcctgtgggtgcccagttccctttctcgggcattgatgaccgagaaaactggcccattgttttctacaacaggacatgccaatgccagggtaactttatgggctacaactgcggtgagtgcaggtttggctacacaggaccaaactgcaccgttagacgcaacatgatcagaaaggacatcttcaggatgaccacggctgagaaggacaagctcatcgcctatctcaacttggccaagcataccatcagctcagactacgttattgccaccggcacttacgagcagatgaacaatggctccaatccgatgttcgctgatatcagtgcctatgatctgtttgtgtggatacattactatgcctccagagatgctttcttggaagatggcagtgtgtgggccgacatagactttgcccatgaggctccgggctttctgccttggcacaggttctatctgctgctttgggaacgagaaatccagaaggtgacaggggatgataattttactattcccttttgggactggagagacgcccagca   [601]
'nigroXF 4957+nigroXF 4958b'                                    attcttcatgtggagaagtctccggaaggggagtgtgccaagatgtagtcccctccaactcgcctgtgggtgcccagttccctttctctggcattgatgaccgagaaaactggcccattgttttctacaacaggacatgccaatgccagggtaactttatgggctacaactgcggtgagtgcaggtttggctacacaggaccaaactgcaccgttagacgcaacatgatcagaaaggacatcttcaggatgaccacggctgagaaggacaagctcatcgcctatctcaacttggccaagcataccatcagcccagactacgttattgccaccggcacttacgagcagatgaacaatggctccaatccgatgttcgctgatatcagtgcctatgatctgtttgtgtggatacattactatgcctccagagatgctttcttggaagatggcagtgtgtgggccgacatagactttgcccatgaggctccgggctttctgccttggcacaggttctatctgctgctttgggaacgagaaatccagaaggtgacaggggatgataattttactattcccttttgggactggagagacgcccagca   [601]
nigroXYLS_001                                    attcttcatgtggagaagtctccggaaggggagtgtgccaagatgtagtcccctccaactcScctgtgggtgcccagttccctttctcgggcattgatgaccgagaaaactggcccattgttttctacaacaggacatgccaatgccagggtaactttatgggctacaactgcggtgagtgcaggtttggctacactggaccaaactgcaccgttagacgcaacatgatcagaaaggacatcttcaggatgaccacggctgagaaggacaagctcatcgcctatctcaacttggccaagcataccatcagcccagactacgttattgccacSggcacttacgagcagatgaacaatggctccaatccgatgttcgctgatatcagtgcctatgatctgtttgtgtggatacattactatgcctccagagatgctttcttggaagatggcagtgtgtgggccgacatagactttgcccatgaggctccgggctttctgccttggcacaggttctatctgctgctttgggaacgagaaatccagaaggtgacaggggatgataattttactattcccttttgggactggagagacgcccagca   [601]
nigroJJ_5268a                                    attcttcatgtggagaagtctccggaagaggagtgtgccaagatgtagtcccctccaactcgcctgtgggtgcccagttccctttctcgggcattgatgaccgagaaaactggcccattgttttctacaaccggacatgccaatgccagggtaactttatgggctacaactgcggtgagtgcaggtttggctacacaggaccaaactgcaccgttagacgcaatgtgatcagaaaggacatcttcaggatgaccacggctgagaaggacaagctcatcgcctatctcaacttggccaagcataccatcagcccagactacgttattgccaccggcacttacgagcagatgaacaatggctccaatccgatgttcgctgatatcagtgcctatgatctgtttgtgtggatacattactatgcctccagagatgctttcttggaagatggccgtgtgtgggccaacatagactttgcccatgaggctccgggctttctgccttggcacaggttctatctgctgctttgggaacgagaaatccagaaggtgacaggggatgataattttactattcccttttgggactggagagacgcccagca   [601]
nigroJJ_5268b                                    attcttcatgtggagaagtctccggaaggggagtgtgccaagatgtagtctcctccaactcccctgtgggtgcccagttccctttctcgggcattgatgaccgagaaaactggcccattgttttctacaacaggacatgccaatgccagggtaactttatgggctacaactgcggtgagtgcaggtttggctacacaggaccaaactgcaccgttagacgcaacatgatcagaaaggacatcttcaggatgaccacggctgagaaggacaagctcatcgcctatctcaacttggccaagcataccatcagcccagactacgttattgccaccggcacttacgagcagatgaacaatggctccaatccgatgttcgctgatatcagtgcctatgatctgtttgtgtggatacattactatgcctccagagatgctttcttggaagatggcagtgtgtgggccgacatagactttgcccatgaggctccgggctttctgccttggcacaggttctatctgctgctttgggaacgagaaatccagaaggtgacaggggatgataattttactattcccttttgggactggagagacgcccagcN   [601]
;
END;
